# Supplementary material for: Transcriptome analysis reveals dysregulation of innate immune response genes and neuronal activity-dependent genes in autism
Source: Nat Commun. 2014 Dec 10;5:5748. doi: 10.1038/ncomms6748 (PMC4270294; doi:10.1038/ncomms6748)
Supplement: Supplementary Data 1 — List of sample characteristics and phenotypes [file ncomms6748-s2.xlsx]

## Sheet: S1
Supplementary Data 1: List of sample characteristics and phenotypes
Brain Number	Old Brain Bank ID	Sample Code	Site	Diagnosis	Sex	Age	Ethinicity	Post-mortem Interval (hrs)	Cause of Death (primary)	Cause of Death (secondary)	Sample Excluded
1	B-4925	AN16641	Harvard	Autism	Male	9	W	27	Seizure Disorder	-
2	B-5000	AN00493	Harvard	Autism	Male	27	W	8.3	Drowning	Respiratory Arrest
3	B-5144	AN00764	Harvard	Autism	Male	20	W	23.7	Auto Trauma
4	B-5173	AN08792	Harvard	Autism	Male	30	W	20.3	GastroIntestinal Bleeding	CP, Seizure Disorder
6	B-5505	AN01227	Harvard	Autism	Male	82	W	24.67	-	-
7	B-5562	AN14613	Harvard	Autism	Male	39	W	22.75	Sudden, unexpected death	No visible anatomic cause
8	B-5569	AN08873	Harvard	Autism	Male	5	W	25.5	Asphyxia Due To Drowning	-
9	B-5666	AN19511	Harvard	Autism	Male	8	W	22.2	Sarcoma	-
11	B-6184	AN01570	Harvard	Autism	Female	18	W	6.75	Seizures	-
12	B-6294	AN17138	Harvard	15qdup	Male	16	A	NA	Seizures	-	YES
13	B-6337	AN09730	Harvard	Autism	Male	22	W	25	Aspirated on vomitus in sleep	Due to seizure;
14	B-6399	AN03345	Harvard	Autism	Male	2	W	4	Drowning (swimming pool)	-
15	B-6469	AN17777	Harvard	Autism	Female	49	NA	16.33	Pulmonary arrest	-
16	B-6640	AN12457	Harvard	Autism	Female	29	W	17.83	Seizure Disorder (non-traumatic)	-
17	B-6677	AN11989	Harvard	Autism	Male	30	W	16.06	Congestive heart failure	-
19	B-6756	AN07591	Harvard	Seizures	Male	16	NA	22	myocardial infarction	-	YES
21	B-6856	AN14829	Harvard	15qdup	Female	26	NA	28.67	seizures	asphyxiation	YES
22	B-6994	AN08166	Harvard	Autism	Male	28	NA	43.25	Seizure	-
23	B-7002	AN13872	Harvard	Autism	Female	5	NA	33	Drowning	-
24	B-7014	AN09402	Harvard	15qdup	Male	11	W	10.5	seizure disorder and suspected subsequent heart failure	slower and progressive set of symptoms associated with their duplications of chromosome 15q	YES
25	B-7078	AN17678	Harvard	Autism	Male	11	W	NA	-	-
26	B-7079	AN04682	Harvard	Autism	Male	15	NA	23.23	Asphyxiation due to Hanging	-
27	B-7085	AN03632	Harvard	Autism	Female	49	NA	21.08	colorectal cancer spread through abdomen	-
28	B-7090	AN09714	Harvard	Autism	Male	60	NA	26.5	Pancreatic CA	-
29	B-7109	AN17254	Harvard	Autism	Male	51	NA	22.16	myocardial infarction	-
30	B-4756	AN10606	Harvard	control	Male	56	NA	23	myocardial infarction	-	YES
31	B-4786	AN16665	Harvard	control	Male	36	W	20	Myocardial Infarction	-
32	B-4981	AN01357	Harvard	control	Male	42	W	18.33	Myocardial Infarction	-
33	B-5386	AN02583	Harvard	control	Male	68	NA	16.58	Ruptured Aortic Aneurysm	-
34	B-5813	AN01410	Harvard	control	Male	41	NA	27.17	-	-
35	B-6004	AN15240	Harvard	control	Female	36	NA	18.08	-	-
36	B-6076	AN08677	Harvard	control	Male	38	NA	25.47	-	-
37	B-6078	AN07176	Harvard	control	Male	21	NA	29.91	Motor Vehicle accident	-
38	B-6207	AN17425	Harvard	control	Male	16	NA	26.16	heart attack/disease	-
39	B-6221	AN14368	Harvard	control	Male	22	NA	24.2	Unknown	-
40	B-6316	AN15566	Harvard	control	Female	32	NA	28.92	-	-
41	B-6860	AN13295	Harvard	control	Male	56	NA	22.12	-	-
42	797	UMB797	Maryland	Autism	Male	9	W	13	drowning	-
43	1182	UMB1182	Maryland	Autism	Female	9	AA	24	smoke inhalation	-	YES
44	1349	UMB1349	Maryland	Autism	Male	5	W	39	drowning	-
45	1638	UMB1638	Maryland	Autism	Female	20	W	50	seizure disorder	-
46	4231	UMB4231	Maryland	Autism	Male	8	AA	12	drowning	-
47	4721	UMB4721	Maryland	Autism	Male	8	AA	16	drowning	-
48	4849	UMB4849	Maryland	Autism	Male	7	AA	20	drowning	-
49	4899	UMB4899	Maryland	Autism	Male	14	W	9	drowning	-	YES
50	4999	UMB4999	Maryland	Autism	Male	20	W	14	cardiac arrythmia	-
51	4671	UMB4671	Maryland	Autism	Female	4	AA	13	fall-multiple injuries	-
52	451	UMB451	Maryland	control	Male	4	W	15	drowning	-
53	497	UMB497	Maryland	control	Male	12	W	16	drowning	-
54	662	UMB662	Maryland	control	Female	12	W	18	accident, multiple injuries	-	YES
55	1185	UMB1185	Maryland	control	Male	4	W	17	drowning	-
56	1377	UMB1377	Maryland	control	Female	5	W	20	drowning	-
57	1500	UMB1500	Maryland	control	Male	6	W	18	accident; multiple injuries	-
58	1674	UMB1674	Maryland	control	Male	NA	NA	NA	-	-
60	4670	UMB4670	Maryland	control	Male	4	W	17	commotio cordis	-
61	4898	UMB4898	Maryland	control	Male	7	W	12	drowning	-
62	1323	UMB1323	Maryland	control	Male	16	W	25	accident; multiple injuries	-
63	1409	UMB1409	Maryland	control	Male	18	W	6	accident; multiple injuries	-
64	1429	UMB1429	Maryland	control	Male	18	W	9	accident; multiple injuries	-
65	1465	UMB1465	Maryland	control	Male	17	W	4	accident; multiple injuries	-
66	1322	UMB1322	Maryland	control	Male	16	W	25	accident; head injury	-
67	1541	UMB1541	Maryland	control	Female	20	W	19	head injuries	-
68	1543	UMB1543	Maryland	control	Male	17	W	22	accident; multiple injuries	-
69	1571	UMB1571	Maryland	control	Female	18	W	8	accident; multiple injuries	-
70	1584	UMB1584	Maryland	control	Female	18	W	15	multiple injuries	-
71	1712	UMB1712	Maryland	control	Male	20	W	8	gunshot wound to chest	-
72	1790	UMB1790	Maryland	control	Male	13	W	18	accident; multiple injuries	-
73	1796	UMB1796	Maryland	control	Male	16	W	16	accident; multiple injuries	-
74	1823	UMB1823	Maryland	control	Male	15	W	18	accident; multiple injuries	-
75	1841	UMB1841	Maryland	control	Male	19	W	14	accident; multiple injuries	-
76	1843	UMB1843	Maryland	control	Female	15	W	9	accident; multiple injuries	-
77	1862	UMB1862	Maryland	control	Male	20	W	6	accident; multiple injuries	-	YES
78	1908	UMB1908	Maryland	control	Male	13	W	13	hanging	-
79	1944	UMB1944	Maryland	control	Female	16	W	20	accident; multiple injuries	-
80	4590	UMB4590	Maryland	control	Male	20	W	19	dilated cardiomyopathy	morbid obesity
81	4591	UMB4591	Maryland	control	Female	16	W	14	accident; multiple injuries	-
82	4669	UMB4669	Maryland	control	Male	16	W	16	head and neck injuries	-
83	4724	UMB4724	Maryland	control	Female	16	W	15	accident; multiple injuries	-	YES
84	4727	UMB4727	Maryland	control	Male	20	W	5	accident; multiple injuries	-
85	4728	UMB4728	Maryland	control	Male	17	W	23	-	-
86	AN01093	AN01093	Harvard	Autism	Male	56	NA	19	-	-
87	AN03935	AN03935	Harvard	15qdup	Male	20	NA	28	-	-	YES
88	AN06420	AN06420	Harvard	Autism	Male	39	NA	14	-	-
89	AN16115	AN16115	Harvard	Autism	Female	11	NA	13	-	-
