# Supplementary material for: Transcriptome analysis reveals dysregulation of innate immune response genes and neuronal activity-dependent genes in autism
Source: Nat Commun. 2014 Dec 10;5:5748. doi: 10.1038/ncomms6748 (PMC4270294; doi:10.1038/ncomms6748)
Supplement: Supplementary Data 2 — Samples with sequencing statistics as obtained from Picard tools [file ncomms6748-s3.xlsx]

## Sheet: S2
Supplementary Data 2: Samples with sequencing statistics as obtained from Picard tools						0
BRAIN BANK ID	BRAIN REGION	% CODING BASES	% UTR BASES	% INTRONIC BASES	% INTERGENIC BASES	% mRNA BASES	% USABLE BASES	MEDIAN CV COVERAGE	MEDIAN 5' BIAS	MEDIAN 3' BIAS	MEDIAN 5' TO 3' BIAS	AT DROPOUT	GC DROPOUT	Total ALIGNED BASES (passing filter set by picard package )
B-6337	BA19	0.036333	0.1096	0.330328	0.523739	0.145933	0.145918	2.45202	0	3.66324	0	33.3905	0.219668	3817311747
662	BA19	0.069826	0.186614	0.34085	0.40271	0.25644	0.256416	2.15967	0	2.2296	0	39.2914	0.104282	2682471533
B-5505	BA19	0.128629	0.397064	0.099983	0.374325	0.525693	0.525636	1.80499	0.000121	2.21244	6.1e-05	27.5101	0.095051	7435923403
B-6469	BA19	0.131741	0.193573	0.172058	0.502628	0.325314	0.325289	1.09569	0.083541	1.0175	0.080656	37.4388	0.000229	1475071334
AN01093	BA10	0.141256	0.174399	0.057622	0.626722	0.315655	0.315642	1.14672	0.078174	1.06096	0.085553	38.9679	0.000469	1216391158
AN16115	BA19	0.155362	0.46067	0.053634	0.330333	0.616033	0.615991	1.39115	0.002159	1.32736	0.001445	16.6065	0.098983	1607897046
B-5562	BA19	0.158031	0.56165	0.075034	0.205284	0.719681	0.719629	1.83039	0	2.60153	0	24.6482	0.245394	3989953852
4728	BA19	0.181551	0.461325	0.085689	0.271435	0.642876	0.642831	1.1823	0.010466	1.08094	0.01032	18.654	0.050219	4619725450
B-6677	BA19	0.182387	0.310513	0.183713	0.323387	0.4929	0.492861	1.13361	0.062541	1.24568	0.050416	32.7989	0.000183	1619564860
B-6337	BA44	0.185798	0.282253	0.12283	0.40912	0.46805	0.468029	1.15308	0.063955	1.31225	0.046804	39.3974	0.000231	605042310
1944	BA19	0.191158	0.546601	0.037163	0.225078	0.737759	0.737708	1.27094	0.00422	1.21853	0.003735	13.7994	0.066615	1304519686
B-7090	BA19	0.193094	0.388633	0.180499	0.237775	0.581727	0.581686	1.32911	0.022442	1.78691	0.012093	37.4656	0.000283	2150717437
B-5813	BA19	0.225868	0.308497	0.145304	0.320332	0.534364	0.534325	1.0795	0.082751	0.891816	0.095481	38.3031	0.000113	1514786133
B-5666	BA19	0.230189	0.412198	0.121009	0.236604	0.642387	0.642357	1.34615	0.023482	1.18513	0.021313	28.821	0.000103	1006970196
B-7090	BA44	0.240128	0.366486	0.179132	0.214254	0.606614	0.606578	1.75389	0.010904	1.00285	0.013083	50.7855	0.000102	374583872
B-5144	BA19	0.249461	0.479862	0.083976	0.186702	0.729322	0.729291	1.42457	0.015835	1.91139	0.008793	39.7786	0.000552	3395872803
B-7079	BA19	0.252334	0.257226	0.113838	0.376602	0.50956	0.509535	1.04981	0.073716	0.766766	0.096351	34.4125	5.8e-05	367563649
B-6316	BA19	0.257064	0.43798	0.16298	0.141976	0.695044	0.694994	2.03901	0.004384	1.43763	0.004901	64.4018	0.672806	165291614
B-4786	BA19	0.262662	0.361194	0.203372	0.172772	0.623856	0.623804	1.73064	0.00498	1.03756	0.008113	58.4683	8.4e-05	281158031
B-5173	BA44	0.267703	0.348427	0.096701	0.287169	0.61613	0.6161	1.11531	0.067131	1.0776	0.066778	40.2703	0.000181	1382565237
797	BA19	0.273369	0.474429	0.076493	0.175709	0.747798	0.747742	1.20186	0.046169	1.74003	0.027883	40.8868	0.000242	825978646
1571	BA19	0.276167	0.441983	0.024035	0.257816	0.718149	0.718112	0.814552	0.026277	0.580359	0.056754	26.0357	0.027936	10532710710
B-5000	BA19	0.284916	0.347441	0.091521	0.276122	0.632357	0.632329	1.05534	0.079995	1.2055	0.077135	34.7114	0.000299	2702432509
4728	BA10	0.285371	0.338143	0.098941	0.277545	0.623514	0.62349	1.01419	0.106028	0.838884	0.136189	43.9173	0.000481	5356950629
B-7085	BA19	0.294544	0.328274	0.176629	0.200553	0.622818	0.622771	1.31686	0.061816	0.730076	0.089672	52.6345	0.000125	784813566
B-4925	BA44	0.295842	0.47999	0.106595	0.117573	0.775832	0.775791	1.37041	0.028856	1.271	0.025111	57.4859	0.298805	657550010
4231	BA19	0.298697	0.39225	0.097668	0.211385	0.690947	0.690897	1.54509	0.043327	0.804601	0.052192	59.0655	4e-05	314498486
B-5569	BA44	0.30446	0.319568	0.044949	0.331023	0.624028	0.624	0.786772	0.162191	0.678493	0.262778	42.5274	5.2e-05	1735414452
1349	BA19	0.305412	0.409457	0.066007	0.219124	0.714869	0.714817	0.928256	0.067442	1.22485	0.058565	36.8506	0.000297	1096950520
B-6640	BA19	0.306706	0.353393	0.128271	0.21163	0.660099	0.660053	0.884577	0.103125	0.768518	0.144866	38.0715	6.5e-05	1900634472
B-5144	BA44	0.310189	0.45152	0.09866	0.139631	0.761709	0.761664	1.33431	0.032727	1.36158	0.024254	51.2087	0.0514	1418699590
1541	BA19	0.316586	0.276921	0.046631	0.359863	0.593507	0.593464	0.908921	0.144368	0.458147	0.296992	43.6699	7.1e-05	1213654677
B-6640	BA10	0.323652	0.362845	0.115007	0.198495	0.686497	0.686469	1.08204	0.107678	0.730003	0.1451	48.6446	0.000113	2244489059
B-7085	BA44	0.324501	0.396727	0.084045	0.194727	0.721228	0.721189	1.09544	0.10592	0.920352	0.123506	50.8036	4.9e-05	637655708
1944	BA10	0.325065	0.406756	0.072718	0.195461	0.731821	0.731787	1.05585	0.091117	1.08775	0.085485	51.0948	6.7e-05	2054874453
1429	BA19	0.33058	0.362135	0.090836	0.216449	0.692715	0.692654	0.944586	0.154447	0.813755	0.194654	45.2159	0.000131	702245438
4999	BA19	0.332136	0.428057	0.074954	0.164853	0.760193	0.760131	1.16083	0.076993	1.24696	0.062264	51.515	0.000205	757546999
B-6399	BA10	0.333176	0.450457	0.070551	0.145816	0.783633	0.783594	1.28373	0.021383	1.31051	0.02054	51.0764	0.000592	2688125363
B-5386	BA19	0.333488	0.34285	0.080114	0.243548	0.676338	0.676295	1.02173	0.133643	0.469838	0.286493	39.002	1.2e-05	766208712
1409	BA44	0.335917	0.499893	0.048589	0.1156	0.83581	0.835766	1.50193	0.00968	1.17507	0.008584	59.2971	0.228092	831511173
4898	BA19	0.337942	0.401426	0.094249	0.166384	0.739368	0.739314	1.18307	0.09152	1.01845	0.089591	51.5656	0.000221	709240968
1638	BA19	0.339993	0.372656	0.154438	0.132913	0.712649	0.712601	1.61102	0.056916	0.643908	0.092112	67.9043	1.0025	135109883
1823	BA19	0.34194	0.351877	0.058673	0.247511	0.693817	0.693788	1.07575	0.072756	0.633077	0.113489	49.4679	0.000141	1627327911
B-6184	BA19	0.346291	0.409802	0.08719	0.156717	0.756093	0.756045	1.17994	0.04996	0.937232	0.051751	47.6565	0.000225	861700359
4727	BA19	0.348316	0.320354	0.048883	0.282448	0.668669	0.66863	0.830484	0.102642	0.527681	0.204052	41.0086	0.000204	2952919052
B-6207	BA19	0.351369	0.339535	0.133974	0.175123	0.690904	0.69086	1.28375	0.139892	0.407962	0.291613	59.0895	3.7e-05	589105344
B-6004	BA19	0.351598	0.373873	0.119687	0.154842	0.725471	0.725422	1.31416	0.098074	0.550206	0.16959	58.6833	0.012937	483791150
1841	BA19	0.354046	0.391632	0.045358	0.208964	0.745677	0.745625	0.810615	0.105521	0.674022	0.162171	38.9224	0.000167	2395705310
B-6399	BA44	0.354924	0.425102	0.070162	0.149812	0.780026	0.77999	1.02317	0.072733	1.02308	0.070299	48.2615	0.000426	694307540
B-6076	BA19	0.35734	0.355913	0.06125	0.225498	0.713253	0.713193	0.861034	0.149771	0.567865	0.279974	42.1727	3.4e-05	1655491050
1185	BA44	0.357364	0.425685	0.060436	0.156515	0.783049	0.783004	1.07839	0.082172	0.836567	0.107198	53.0017	6.7e-05	903424352
497	BA19	0.363329	0.378764	0.049976	0.207932	0.742092	0.742038	0.963586	0.126629	0.544995	0.244707	44.3069	7e-05	1488770576
1790	BA19	0.366116	0.391005	0.069177	0.173702	0.75712	0.757053	0.930854	0.121612	0.778528	0.162991	47.0072	0.000166	936526406
1841	BA44	0.368577	0.39183	0.11283	0.126763	0.760407	0.760364	1.64217	0.016654	0.441666	0.057613	60.3533	0.226198	478055506
B-5666	BA44	0.368669	0.383038	0.070879	0.177415	0.751707	0.75167	0.861875	0.117562	0.793024	0.160845	47.6834	9.7e-05	1537302182
1322	BA19	0.368824	0.36331	0.056429	0.211436	0.732135	0.732089	0.922309	0.113863	0.577486	0.184717	49.6541	9.7e-05	1974938685
4590	BA19	0.370263	0.372638	0.076573	0.180526	0.742902	0.742853	0.886991	0.113029	0.73273	0.156974	46.0921	0.000195	1651255149
1465	BA44	0.373911	0.429177	0.045398	0.151515	0.803088	0.803047	0.989442	0.11081	0.702054	0.1499	48.3015	4.9e-05	584629541
4591	BA19	0.374821	0.398905	0.055112	0.171162	0.773726	0.773668	0.964704	0.089585	0.628057	0.160706	49.6539	9.3e-05	2198438203
B-6677	BA44	0.376625	0.363919	0.067601	0.191855	0.740544	0.740513	0.783551	0.183159	0.601472	0.314753	45.5774	6.9e-05	1955186905
B-6221	BA44	0.376811	0.468712	0.025215	0.129262	0.845523	0.845484	1.3093	0.058056	0.666535	0.097681	63.5855	0.707064	778511297
1790	BA10	0.377396	0.449668	0.032308	0.140628	0.827064	0.82703	0.888195	0.102489	0.811315	0.124906	49.9132	0.000222	5239326438
1843	BA19	0.380407	0.378936	0.079669	0.160987	0.759344	0.759306	1.11111	0.094021	0.524728	0.147855	51.8785	2.8e-05	1056713110
1571	BA10	0.382066	0.376792	0.06553	0.175612	0.758858	0.758821	1.17014	0.069377	0.466418	0.180327	50.9935	0.000159	1881755619
4669	BA19	0.382508	0.310696	0.034937	0.27186	0.693203	0.693162	0.704622	0.138168	0.517984	0.271924	41.6503	0.000174	3308228261
1796	BA10	0.382886	0.379134	0.056315	0.181665	0.76202	0.761989	0.778781	0.158815	0.658341	0.239312	49.8005	5.8e-05	5016110240
1543	BA19	0.383445	0.372869	0.080038	0.163648	0.756314	0.756274	1.52756	0.041919	0.372489	0.113734	56.2552	3.9e-05	489105800
B-6994	BA44	0.384204	0.412164	0.049877	0.153755	0.796368	0.796334	0.880335	0.161948	0.736972	0.212023	51.4794	4.6e-05	2630599765
1862	BA44	0.386862	0.384158	0.052823	0.176156	0.77102	0.770984	2.10401	0	0.082016	0.126856	48.1941	0.000119	180395895
1796	BA19	0.388398	0.313697	0.040753	0.257152	0.702096	0.702045	0.947599	0.170997	0.342993	0.479313	42.4952	5.1e-05	1957902665
1185	BA19	0.391676	0.344884	0.063264	0.200176	0.736559	0.736526	0.941153	0.176835	0.414386	0.368399	53.6536	2.3e-05	1457008401
B-7002	BA10	0.393015	0.346771	0.056668	0.203547	0.739786	0.739755	0.905472	0.211237	0.464931	0.470561	48.3212	7.7e-05	2291727273
B-6860	BA19	0.394746	0.406519	0.05416	0.144575	0.801265	0.801208	1.3974	0.139168	0.535311	0.263689	67.3568	0.933654	334251204
1349	BA44	0.397334	0.451065	0.031256	0.120345	0.848399	0.848347	1.54668	0.037918	0.479814	0.103093	63.9567	0.757	242972418
B-7078	BA19	0.397868	0.349719	0.046516	0.205897	0.747587	0.747553	0.904053	0.210711	0.459017	0.434909	46.1753	1.2e-05	320563865
1638	BA44	0.398227	0.349421	0.064007	0.188345	0.747648	0.747604	1.28162	0.104399	0.359892	0.321437	58.5429	0.206623	410990680
1323	BA19	0.398995	0.346151	0.061558	0.193296	0.745146	0.745113	0.926492	0.173106	0.476216	0.355553	53.5906	4.6e-05	1071449746
AN06420	BA19	0.401717	0.363386	0.07857	0.156327	0.765103	0.765044	0.89397	0.148764	0.549644	0.297576	48.0985	0.000143	1320025028
B-4981	BA19	0.404367	0.405362	0.074181	0.11609	0.809729	0.809677	1.43734	0.084298	0.392479	0.231287	66.0362	0.521949	140094755
1429	BA44	0.404969	0.409024	0.037601	0.148405	0.813994	0.813963	0.956855	0.119666	0.626283	0.205723	53.0206	7.5e-05	813271323
B-6221	BA19	0.405383	0.365155	0.069969	0.159492	0.770539	0.770506	1.26257	0.093449	0.343243	0.362637	55.292	4.6e-05	123340123
451	BA44	0.405396	0.361338	0.043447	0.189819	0.766734	0.766681	0.92935	0.23696	0.423964	0.549924	53.877	2.8e-05	622959030
B-5569	BA10	0.408868	0.394504	0.03057	0.166059	0.803371	0.803343	0.947652	0.146773	0.466042	0.271828	56.7016	6.7e-05	2117803818
AN06420	BA10	0.41067	0.397981	0.042084	0.149264	0.808651	0.808613	0.803361	0.207125	0.568652	0.391489	51.091	7e-05	1197192169
451	BA19	0.416147	0.366447	0.064819	0.152588	0.782594	0.782561	1.04176	0.179004	0.401447	0.390616	57.7547	3e-05	1256641893
4721	BA19	0.419725	0.373313	0.080542	0.126421	0.793038	0.792975	1.13321	0.220777	0.437328	0.492913	47.1272	3.7e-05	297240678
B-7002	BA44	0.421644	0.360429	0.06258	0.155347	0.782073	0.782017	4.40937	0	0	?	53.3584	0.255323	585786209
4671	BA19	0.422835	0.326904	0.064716	0.185545	0.749739	0.749707	1.09424	0.143748	0.309619	0.504799	54.6059	6.6e-05	503240330
1409	BA19	0.422928	0.363888	0.037365	0.175819	0.786817	0.786756	0.901175	0.151758	0.375635	0.392899	48.2474	5e-05	1332630374
1712	BA10	0.425462	0.414065	0.028456	0.132016	0.839527	0.839495	0.823509	0.138	0.544225	0.241272	48.759	0.000167	4345282077
B-6078	BA44	0.429794	0.41293	0.027305	0.12997	0.842725	0.842672	1.19821	0.158209	0.364967	0.444143	63.5896	0.705627	456128421
1674	BA44	0.430153	0.383261	0.051674	0.134911	0.813415	0.813375	0.992857	0.193363	0.400465	0.424262	59.766	0.085263	1041270720
B-6184	BA10	0.431606	0.380974	0.032815	0.154604	0.81258	0.812546	1.39999	0.041558	0.325593	0.263672	47.4693	7.9e-05	1782962702
1674	BA19	0.437441	0.327988	0.040493	0.194078	0.765429	0.765373	1.13555	0.215387	0.199329	1.03137	57.6181	1.2e-05	865262520
4849	BA44	0.438079	0.420604	0.04359	0.097728	0.858682	0.858625	1.03818	0.170641	0.410287	0.375576	58.7491	0.478761	1069799965
1377	BA19	0.438728	0.349681	0.064761	0.14683	0.788409	0.788375	1.1999	0.115404	0.292287	0.425425	59.689	0.043815	567205896
1584	BA19	0.441337	0.323564	0.048288	0.186811	0.764901	0.764865	0.831127	0.213076	0.285105	0.654665	46.1642	3e-05	1654421721
B-7109	BA44	0.442238	0.362353	0.069056	0.126354	0.804591	0.804543	1.06194	0.196781	0.432617	0.527679	56.6975	2.8e-05	271059771
1823	BA10	0.444349	0.335082	0.038145	0.182423	0.779432	0.779402	0.705951	0.320246	0.323661	0.941904	50.2812	5.2e-05	2566552723
B-4925	BA19	0.444662	0.419671	0.035003	0.100664	0.864333	0.864269	1.22313	0.173166	0.291361	0.502289	69.7593	1.10723	666650531
B-7002	BA19	0.450771	0.372004	0.051136	0.126089	0.822775	0.822736	1.00744	0.162712	0.336924	0.442722	58.4995	1.6e-05	565616543
1841	BA10	0.451453	0.386401	0.029715	0.13243	0.837855	0.837825	0.743101	0.217433	0.475462	0.473067	53.2882	4.1e-05	2980893093
4999	BA44	0.454472	0.367091	0.035058	0.143379	0.821563	0.821506	0.865992	0.304022	0.345469	0.844333	54.879	4.6e-05	850607627
4670	BA19	0.462389	0.362164	0.037273	0.138174	0.824553	0.824508	1.43069	0.118727	0.163018	1.03147	63.4239	1.08497	310600219
1712	BA19	0.474025	0.330633	0.039261	0.156081	0.804658	0.804615	0.865873	0.203162	0.228612	0.747783	50.2434	1.2e-05	1571962388
1908	BA19	0.477983	0.33147	0.046991	0.143555	0.809454	0.809399	1.03867	0.248433	0.215339	1.04159	56.8127	0.150771	988807454
1377	BA44	0.48593	0.383291	0.044913	0.085865	0.869222	0.869174	1.36425	0.079183	0.220277	0.439377	66.4167	1.168	274912021
4721	BA44	0.490636	0.379862	0.03324	0.096262	0.870498	0.870453	1.02695	0.262462	0.294687	0.845589	66.1088	1.33262	1133201286
4670	BA44	0.496679	0.35394	0.048739	0.100642	0.850619	0.850575	1.00777	0.26285	0.23857	1.20372	65.9435	0.947858	836125448
B-6078	BA19	0.506211	0.337646	0.048101	0.108042	0.843857	0.843788	1.19092	0.355197	0.16992	1.78889	65.809	0.621305	509394115
