# Supplementary material for: Transcriptome analysis reveals dysregulation of innate immune response genes and neuronal activity-dependent genes in autism
Source: Nat Commun. 2014 Dec 10;5:5748. doi: 10.1038/ncomms6748 (PMC4270294; doi:10.1038/ncomms6748)
Supplement: Supplementary Data 3 — 3a: Correlation (r, spearman correlation) of the ISV with sequencing artifacts.3b: Correlation (r, spearman correlation) between the sequencing artifacts metrics. [file ncomms6748-s4.xlsx]

## Sheet: S3a
Supplementary Data 3a: Correlation (r, spearman correlation) of the ISV with sequencing artifacts. Highlighted cells have r +/- > 0.6
ISVs	% CODING BASES	% UTR BASES	% INTRONIC BASES	% INTERGENIC BASES	% mRNA BASES	% USABLE BASES	MEDIAN CV COVERAGE	MEDIAN 5' BIAS	MEDIAN 3' BIAS	MEDIAN 5' TO 3' BIAS	ALIGNED READS	AT DROPOUT	GC DROPOUT
ISV1	-0.36	-0.01	0.36	0.09	-0.23	-0.23	0.34	-0.38	0.27	-0.38	-0.02	-0.12	-0.02
ISV2	-0.54	-0.27	0.65	0.21	-0.47	-0.47	0.65	-0.58	0.37	-0.52	-0.26	-0.06	0.17
ISV3	0.09	0.02	0.02	-0.06	0.06	0.06	0.01	0.09	-0.11	0.11	0.03	-0.07	-0.04
ISV4	0.49	0.05	-0.48	-0.32	0.46	0.46	-0.28	0.39	-0.37	0.41	0.03	0.17	-0.01
ISV5	-0.57	0.26	0.33	0.6	-0.62	-0.62	-0.04	-0.33	0.44	-0.4	0.32	-0.76	-0.1
ISV6	0.51	0	-0.46	-0.51	0.58	0.58	-0.17	0.32	-0.34	0.35	-0.04	0.32	0.11
ISV7	-0.53	-0.1	0.66	0.14	-0.38	-0.38	0.34	-0.54	0.56	-0.59	-0.1	-0.07	0.08
ISV8	0.38	-0.69	0.15	-0.35	0.16	0.16	0.32	0.26	-0.55	0.4	-0.62	0.69	-0.02
ISV9	-0.72	0.06	0.5	0.14	-0.35	-0.35	0.61	-0.85	0.81	-0.89	-0.02	-0.16	0.38
ISV10	0.15	0.51	-0.22	0.27	-0.07	-0.07	-0.51	0.29	-0.21	0.26	0.49	-0.28	-0.39
ISV11	-0.4	-0.01	0.36	0.4	-0.46	-0.46	0.1	-0.3	0.26	-0.31	0.03	-0.36	-0.13

## Sheet: S3b
Supplementary Data 3b: Correlation (r, spearman correlation) between the sequencing artifacts metrics. The cells highlighted have a r +/- > 0.80
	% CODING BASES	% UTR BASES	% INTRONIC BASES	% INTERGENIC BASES	% mRNA BASES	% USABLE BASES	MEDIAN CV COVERAGE	MEDIAN 5' BIAS	MEDIAN 3' BIAS	MEDIAN 5' TO 3' BIAS	ALIGNED READS	AT DROPOUT	GC DROPOUT
% CODING BASES	1	-0.11	-0.64	-0.67	0.83	0.83	-0.36	0.78	-0.88	0.88	-0.2	0.63	-0.18
% UTR BASES	-0.11	1	-0.12	-0.45	0.39	0.39	0.33	-0.44	0.4	-0.45	0.01	0.14	0.41
% INTRONIC BASES	-0.64	-0.12	1	0.3	-0.64	-0.64	0.49	-0.51	0.54	-0.56	-0.16	-0.21	0.03
% INTERGENIC BASES	-0.67	-0.45	0.3	1	-0.89	-0.89	-0.17	-0.24	0.41	-0.34	0.4	-0.8	-0.25
% mRNA BASES	0.83	0.39	-0.64	-0.89	1	1	-0.12	0.45	-0.55	0.54	-0.21	0.66	0.11
% USABLE BASES	0.83	0.39	-0.64	-0.89	1	1	-0.12	0.45	-0.55	0.54	-0.21	0.66	0.11
MEDIAN CV COVERAGE	-0.36	0.33	0.49	-0.17	-0.12	-0.12	1	-0.66	0.29	-0.52	-0.51	0.29	0.48
MEDIAN 5' BIAS	0.78	-0.44	-0.51	-0.24	0.45	0.45	-0.66	1	-0.74	0.94	0.04	0.27	-0.43
MEDIAN 3' BIAS	-0.88	0.4	0.54	0.41	-0.55	-0.55	0.29	-0.74	1	-0.91	0.26	-0.54	0.25
MEDIAN 5' TO 3' BIAS	0.88	-0.45	-0.56	-0.34	0.54	0.54	-0.52	0.94	-0.91	1	-0.11	0.41	-0.35
ALIGNED READS	-0.2	0.01	-0.16	0.4	-0.21	-0.21	-0.51	0.04	0.26	-0.11	1	-0.58	-0.05
AT DROPOUT	0.63	0.14	-0.21	-0.8	0.66	0.66	0.29	0.27	-0.54	0.41	-0.58	1	0.16
GC DROPOUT	-0.18	0.41	0.03	-0.25	0.11	0.11	0.48	-0.43	0.25	-0.35	-0.05	0.16	1
