# Supplementary material for: Transcriptome analysis reveals dysregulation of innate immune response genes and neuronal activity-dependent genes in autism
Source: Nat Commun. 2014 Dec 10;5:5748. doi: 10.1038/ncomms6748 (PMC4270294; doi:10.1038/ncomms6748)
Supplement: Supplementary Data 4 — Differentially expressed genes. [file ncomms6748-s5.xlsx]

## Sheet: S4
Supplementary Data 4: Differentially expressed genes. List of the top 749 genes at P value < 0.01.
Gene	P value (EDASeq normalized gene estimates in a ISV, age sex, site and brain region adjusted model)	Mean Expression (log2)	Beta	Standard Error
MAL	2.16e-07	9.83057	0.461768	0.0918654
C11orf30	3.29e-07	5.8399	-1.25987	0.254887
TMEM233	8.08e-07	6.37091	1.48982	0.298822
PAK3	1.02e-06	9.56488	0.856348	0.17989
ZCCHC9	1.04e-06	5.20268	-1.43309	0.302039
MIR4485	1.22e-06	16.6897	7.99793e-16	4.95004e-15
SLC4A7	1.82e-06	9.66638	0.562331	0.119002
EGLN3	4.11e-06	8.33602	0.529245	0.118405
NOS1AP	4.55e-06	9.77788	0.752236	0.146472
ELAVL3	5.55e-06	12.5026	0.387009	0.0892632
SCN2B	6.72e-06	9.88924	0.32824	0.0768497
PCYOX1L	7.11e-06	7.58396	0.670867	0.138312
AP5B1	9.2e-06	4.63889	-0.896923	0.207541
RP11.434C1.1	1.12e-05	5.57565	1.1903	0.277086
MTIF3	1.29e-05	8.97223	-0.43743	0.105402
FBXW5	1.46e-05	10.9352	-0.166548	0.0387748
RUNX1T1	1.69e-05	8.35116	0.905849	0.211542
ISLR	1.91e-05	7.47553	0.674265	0.165543
GMPR2	2.04e-05	9.04487	-0.368199	0.0907822
IFI6	2.37e-05	10.9741	0.928892	0.210406
SLITRK2	2.57e-05	7.41895	0.607504	0.152216
RSL24D1	2.73e-05	10.3293	-0.365757	0.0919052
HELZ	3.24e-05	8.12346	0.764916	0.194167
ZNF827	3.57e-05	8.46658	0.511154	0.13069
RUSC1	3.66e-05	8.64733	0.447617	0.101616
CELF4	3.74e-05	11.7359	0.40478	0.1036
VAMP5	4.09e-05	8.0869	0.426296	0.104823
RNASEH2A	4.14e-05	6.43804	0.565791	0.144874
HOMER3	4.49e-05	8.33181	-0.545545	0.126241
CHN2	4.53e-05	8.49545	0.586388	0.147995
CXorf38	4.67e-05	4.3566	0.847079	0.220931
GATM	5.54e-05	9.4795	0.72713	0.185915
LRRC29	5.6e-05	6.43346	-0.591334	0.138508
DYNC1I1	6.31e-05	10.7787	0.378602	0.100213
IQCG	6.33e-05	6.90055	-0.585074	0.153753
GPM6B	6.45e-05	12.6689	0.41006	0.10107
GNAZ	6.72e-05	9.69757	0.331448	0.0729635
RCC2	6.81e-05	7.70148	-0.470222	0.125073
LRRC45	7.12e-05	7.35985	-0.407641	0.108986
RP13.258O15.1	7.34e-05	7.90676	-0.695341	0.1666
ZNF395	7.57e-05	8.33349	0.616894	0.149617
SLITRK4	7.65e-05	9.43118	0.683169	0.165937
FAM103A2P	7.96e-05	5.97584	-0.884586	0.235354
TMC7	8.23e-05	6.40949	-0.728742	0.196236
CREB5	8.43e-05	7.50365	1.16973	0.281277
SREK1IP1	8.74e-05	9.39626	0.541794	0.137334
YTHDF3	8.82e-05	7.73406	0.81287	0.205165
AMPD3	9.06e-05	6.80556	-0.467799	0.11908
NEUROD2	9.61e-05	9.66349	0.306228	0.0832585
TCF15	9.87e-05	3.8365	-0.844051	0.230118
RP11.1006G14.4	0.000103	7.05612	0.902455	0.223269
SRI	0.000104	10.5931	0.298151	0.0816445
NRBP1	0.000106	10.0137	-0.236325	0.0605463
RAB26	0.000109	8.71737	0.358784	0.0928688
ASB8	0.00011	9.24352	0.439801	0.120646
NQO1	0.00011	8.11828	0.562739	0.146761
FA2H	0.000115	8.18605	0.503202	0.132452
USP4	0.000117	9.04464	0.220426	0.0606989
EFCAB7	0.000121	7.50635	-0.665985	0.184045
RNF11	0.000122	10.3365	0.484906	0.133968
CSGALNACT1	0.000125	8.07165	0.640798	0.170865
RILP	0.000127	6.71386	-0.508392	0.12866
GPM6A	0.000138	16.0186	0.58699	0.146314
ZNF579	0.000138	8.0792	0.36437	0.0971269
TUBB2A	0.00014	10.9358	0.400072	0.111591
ZNF219	0.000141	7.36689	-0.448248	0.123
TMEM205	0.000149	9.46778	0.262615	0.0682332
EHBP1	0.000152	10.2507	-0.38752	0.0987104
MCTP1	0.000175	7.48638	0.841317	0.238558
TRABD2A	0.000176	7.05432	0.551205	0.159996
SUMO2	0.00018	9.03971	0.400394	0.108336
PINX1	0.00018	7.73962	-0.686936	0.187312
GPN1	0.000182	7.98187	-0.565725	0.160692
RTKN	0.000185	8.1004	0.358226	0.0931289
MAPT	0.000187	12.5169	0.3022	0.0696235
PCMTD2	0.000187	7.34403	0.582362	0.165783
SCOC	0.000197	9.18877	0.619433	0.173234
CAMSAP3	0.000206	8.65352	0.244891	0.0628246
C12orf23	0.000209	7.34926	0.911162	0.251558
SHD	0.000212	6.57982	-0.499202	0.138882
NFIB	0.00023	11.0069	0.443185	0.128383
WDR16	0.000232	5.06234	-1.15782	0.325535
YTHDF2	0.000234	8.66189	0.39949	0.115159
SLC25A41	0.000237	6.11965	0.671541	0.195558
INIP	0.000239	6.25315	-0.968318	0.280869
KCNV1	0.000243	8.67325	0.641955	0.186967
SAP30	0.000245	8.16385	-0.553545	0.161261
C4orf36	0.000246	6.22861	0.644223	0.187452
YAF2	0.00025	9.47346	0.445996	0.118143
GGT5	0.000253	6.27057	0.613532	0.180522
LMO4	0.000254	12.9478	0.340561	0.0954628
CCDC3	0.000254	9.56606	0.400626	0.114692
STX4	0.000262	8.55471	-0.294442	0.0841424
ACTN2	0.000277	10.1115	0.321398	0.0940755
ANKS3	0.000281	8.91878	-0.295931	0.0890637
KIAA1161	0.000287	7.07592	0.511846	0.133685
TLN2	0.000304	10.8987	0.265297	0.0769685
RASAL1	0.000313	8.82135	0.342267	0.100766
RPL31P63	0.000316	4.83317	-0.889772	0.264568
COA3	0.00032	9.50668	0.234363	0.0671872
S100A10	0.000324	7.41875	0.613436	0.181966
C15orf38	0.000342	6.33931	0.521749	0.155369
LIMCH1	0.000346	10.796	0.413468	0.103621
HPCAL4	0.000346	11.0316	0.523043	0.118238
SMTN	0.00035	5.21281	-0.577209	0.171635
RAB6B	0.00035	11.9481	0.216451	0.0645948
SNX6	0.000356	7.40822	0.541535	0.169237
MCF2L	0.000357	9.71547	-0.317949	0.0932697
DCTD	0.000376	8.81497	-0.385429	0.106623
CTDSPL	0.000381	9.39092	0.33349	0.121785
ARL5B	0.000384	5.39381	-0.971706	0.290338
GPR123	0.000392	9.05617	0.365423	0.107507
NPTX1	0.000408	9.95962	0.369428	0.110006
C16orf45	0.000415	12.2448	0.182685	0.05072
FXYD6	0.000442	12.1058	0.303142	0.0921416
C19orf12	0.000442	8.20148	0.350444	0.10606
AGL	0.000452	8.20453	0.486555	0.147225
MYO9A	0.000453	9.00599	0.455337	0.141443
TMEM107	0.000455	6.80734	0.443763	0.135303
PIK3CD	0.000456	6.68946	0.510467	0.15989
CHRDL1	0.000459	7.93566	0.561955	0.171323
RPLP0P2	0.000462	5.5883	0.768312	0.234364
POLR2H	0.000473	7.91938	0.298324	0.0912399
CHCHD7	0.000483	8.1141	-0.430542	0.13173
PRRT3	0.000488	9.0271	0.263002	0.0789466
MMP16	0.00049	8.31372	0.485377	0.151934
SP2	0.000492	7.9095	0.435468	0.133758
SCN3B	0.000499	11.4847	0.340476	0.104943
UBXN1	0.0005	10.6733	-0.233283	0.0715665
TENM3	0.000504	9.29157	0.634089	0.184143
LEPREL4	0.000508	6.4214	0.506828	0.143808
ZSCAN30	0.000509	6.35931	-0.503737	0.154861
LARP1	0.000511	11.1658	0.252683	0.0689073
TPRKB	0.000526	5.07638	-0.860049	0.259723
ELAVL4	0.000539	10.6097	0.398926	0.121788
CNOT6	0.000539	7.84682	-0.48356	0.146192
KCNC4	0.000552	9.66475	0.213858	0.066237
NSA2	0.000573	8.67354	-0.613456	0.189386
TGFA	0.000584	6.41744	0.621344	0.193974
ISCA2	0.000588	7.79303	0.442747	0.137861
IL1RAPL1	0.000598	9.26852	0.537394	0.167435
ZNF562	0.000605	7.416	-0.495761	0.152837
RBM26	0.000615	10.0189	0.338273	0.106975
MPI	0.000615	8.67011	0.287264	0.0872962
RP11.521B24.3	0.000618	4.93436	0.59247	0.18496
MSRB3	0.000624	6.06561	-0.9216	0.288606
CXorf36	0.000631	6.37536	0.732076	0.229071
UQCR10	0.000647	10.9686	0.195024	0.0612502
IFT43	0.000652	8.48513	-0.322191	0.101154
NTSR2	0.000655	8.11338	0.377978	0.111254
PRKAR2A	0.000656	9.44471	0.278712	0.087489
CELSR2	0.000669	9.67464	0.280555	0.0882813
GPR155	0.000677	10.5172	0.542803	0.149265
TRIM2	0.000683	10.4619	0.468404	0.13192
IGSF9B	0.000684	4.20606	0.731837	0.231735
KIF3B	0.000704	11.1513	0.246791	0.0733033
MLL	0.000705	10.0047	0.334296	0.0989014
SYT17	0.000711	9.37791	0.35295	0.110948
ZSWIM4	0.000743	5.25027	-0.601017	0.190734
ACIN1	0.000744	10.5099	-0.289877	0.0836717
KIAA0513	0.000758	11.0017	0.265925	0.0846039
ILVBL	0.00076	8.38643	0.321651	0.0994523
ELAVL1	0.00076	7.80057	0.301022	0.0954943
CNDP2	0.000765	10.021	0.20125	0.0584736
ZBTB20	0.000778	9.4931	0.620152	0.174179
TMEM246	0.000805	10.5699	0.404887	0.129839
MRPS15	0.000808	9.29455	-0.242178	0.0773597
NDUFB7	0.000808	11.8463	-0.224498	0.0675185
DPYSL2	0.000817	13.2956	0.386995	0.116541
AAK1	0.000818	11.7462	0.447459	0.143054
CANT1	0.000833	7.01554	0.440116	0.134848
B4GALT7	0.000836	7.69158	0.338853	0.108567
PREB	0.000845	7.62002	0.366425	0.111895
MARK4	0.0009	8.71691	0.272212	0.089687
CRB2	0.000902	6.93004	0.468806	0.15027
PRKAA1	0.000903	5.16889	-1.02369	0.327651
RP11.401P9.4	0.000905	5.86504	-0.650431	0.210511
RPRM	0.000908	7.48711	0.491503	0.162289
TMEM110	0.000942	5.52177	-0.587653	0.191033
AP005482.1	0.000948	5.33027	-0.485779	0.163401
BTN3A2	0.000972	6.49837	0.973126	0.31778
ANKLE2	0.000973	8.13266	-0.300641	0.0978532
NT5C	0.000977	7.83623	-0.314449	0.102154
MCM6	0.000984	7.04696	0.644794	0.21011
TRIM36	0.000988	7.4553	0.691719	0.225465
MPST	0.001	8.68429	0.287384	0.0835923
SEZ6L2	0.001	12.0769	0.254435	0.0831484
H2AFV	0.001	10.1569	0.267043	0.0869965
PCLO	0.00104	11.5098	0.425899	0.136305
SLC39A10	0.00105	9.67131	0.443047	0.145016
ASAP3	0.00107	7.53511	0.377863	0.128
NFIA	0.00107	10.9474	0.330932	0.103513
SCRIB	0.00107	8.81319	-0.282892	0.0904195
FTSJ1	0.00107	7.18219	-0.252645	0.0810278
C8orf59	0.00108	5.27877	-0.883428	0.291695
PRR18	0.00108	7.0719	0.378081	0.12423
KIRREL3	0.00108	9.74598	0.376557	0.120623
TCF4	0.0011	11.9781	0.366701	0.120425
LPPR3	0.0011	10.009	0.347947	0.114865
TOP1MT	0.00111	5.88873	-0.478723	0.162933
MAPRE2	0.00112	11.7902	0.287743	0.0938165
CREB1	0.00113	7.05224	0.707404	0.229613
SYAP1	0.00113	8.84484	-0.259303	0.0785001
TIMM22	0.00113	8.58564	0.327802	0.102736
RP11.169K16.7	0.00114	9.80781	-0.360443	0.105369
KIFC3	0.00115	9.54958	-0.22207	0.0733925
GLRX3	0.00115	7.9254	-0.440826	0.144402
C19orf70	0.00115	10.6519	-0.170834	0.056103
PTPRZ1	0.00116	10.5942	0.587227	0.16882
SEMA4F	0.00117	8.2489	0.459673	0.138034
HNMT	0.00118	8.10451	-0.529684	0.175424
RAP1GAP2	0.00119	9.39568	0.390977	0.129724
VPS13A	0.00121	8.48965	0.394946	0.12686
PTPRS	0.00121	10.8828	0.249009	0.0822402
ATHL1	0.00122	4.95711	0.675312	0.222426
IFRD2	0.00122	5.8306	-0.579985	0.181015
FAM134B	0.00123	10.3965	0.44533	0.126494
SDHA	0.00124	11.1019	-0.221496	0.0710696
NCSTN	0.00124	8.61867	-0.290036	0.101632
SYN2	0.00124	12.8603	0.377567	0.0977679
YLPM1	0.00125	10.0208	0.33221	0.110424
BIN3	0.00126	6.53015	-0.644164	0.215059
LIFR	0.00129	6.78879	0.795787	0.251567
PTPRK	0.00132	10.0969	0.343805	0.11479
EIF1AX	0.00132	9.20347	0.479195	0.160323
EIF2D	0.00134	7.67097	-0.331118	0.103505
ZDBF2	0.00134	5.58607	-1.06941	0.360413
SGTB	0.00134	9.24022	0.484836	0.162258
ENSAP2	0.00135	6.51487	-0.55685	0.186268
SFXN3	0.00135	8.11561	0.310579	0.102682
HTR2A	0.00137	9.10808	0.542889	0.17351
ZNF780A	0.00139	5.58751	-0.870153	0.292856
MIER2	0.00141	6.2333	-0.488423	0.164372
RAB28	0.00141	8.66014	-0.424994	0.142918
YWHAB	0.00143	14.0245	0.335798	0.110724
POLR3A	0.00143	9.49554	0.312911	0.105444
CYFIP2	0.00144	12.3745	0.180885	0.0609431
ANKRD34A	0.00146	7.90794	0.474661	0.135099
C1R	0.00146	7.09551	0.562054	0.172355
CUX1	0.00147	10.1143	-0.250221	0.0789804
RHBDD2	0.00148	12.4266	0.239253	0.0739121
WWP2	0.00149	9.70743	0.198347	0.0665196
TPRG1L	0.00151	10.7991	0.203695	0.0684718
SLC16A8	0.00152	5.81063	0.540657	0.148064
GOLGA7B	0.00152	10.4417	0.205356	0.0679816
TMEM52B	0.00152	5.04259	-0.787732	0.267898
ZNF236	0.00153	7.57876	0.535306	0.180406
AC090602.1	0.00155	5.95376	-0.633622	0.215002
B3GNT4	0.00155	5.83007	0.474343	0.161425
MIB2	0.00157	10.1668	-0.209063	0.0708413
GLRX	0.00161	8.4105	-0.504025	0.17155
LRRK2	0.00161	8.29313	-0.708077	0.243201
ARHGAP27	0.00162	5.65939	-0.613873	0.204463
BHLHE40	0.00163	9.24555	-0.392191	0.131088
RP11.14N7.2	0.00165	7.20015	0.527473	0.178327
KIF19	0.00169	4.67748	0.878728	0.268112
FAM174B	0.00171	8.89949	0.384273	0.120608
FIBCD1	0.00171	4.54094	0.658121	0.226576
ZNF175	0.00172	4.88114	-1.03201	0.355646
RBMX2	0.00172	8.93705	0.331417	0.113194
CLDN11	0.00174	10.9194	0.340232	0.116332
NHSL1	0.00176	7.8923	0.586283	0.18996
KLF6	0.00178	8.98314	0.401589	0.138724
ZMYND8	0.00178	10.3259	0.255891	0.0775776
MAP1A	0.0018	14.1657	0.365726	0.119065
RP11.66B24.4	0.00182	6.33757	0.616916	0.210355
SRGAP2	0.00182	9.49168	0.231439	0.0790158
CGRRF1	0.00183	6.58601	0.747848	0.258186
BAIAP2L2	0.00184	5.42142	0.447071	0.150856
GPR162	0.00185	9.75891	0.205403	0.0710431
DHX32	0.00185	7.20244	-0.554828	0.181796
NOP56	0.00186	8.46563	-0.322836	0.111146
PRR22	0.00187	4.37556	-0.604752	0.209693
MYL9	0.00188	5.23269	-0.752886	0.259012
AC007318.5	0.00188	8.60531	-0.370785	0.128533
ARHGEF4	0.00192	12.0671	-0.202791	0.0657747
MDK	0.00192	6.51651	0.568588	0.183853
PTGR1	0.00192	7.84214	0.379994	0.131702
BRD2	0.00192	9.82312	-0.207971	0.0719792
POMT1	0.00193	8.54431	-0.25121	0.0872854
SYNPO2	0.00194	7.71677	0.510828	0.174267
SLC12A5	0.00195	9.93241	0.245255	0.0855176
SETD4	0.00197	7.91247	-0.363982	0.126557
YBX1P10	0.00201	4.86411	-0.516512	0.181286
ORMDL1	0.00203	7.82236	-0.560975	0.195661
UBAP1L	0.00207	7.09395	-0.387428	0.132655
KCND3	0.00208	9.5197	0.320117	0.104855
PRICKLE4	0.00209	4.7025	-0.511181	0.17914
C9orf78	0.00209	9.67634	0.258422	0.0824561
KLHDC10	0.00209	6.07132	-0.72908	0.249868
COL5A3	0.0021	7.89692	-0.356526	0.124805
MIR4720	0.00211	7.78375	0.400637	0.135601
CACNG3	0.00212	10.4747	0.294554	0.102535
ACACA	0.00213	10.337	0.282489	0.0989357
IFITM2	0.00214	7.36994	0.504919	0.172957
RP11.400F19.6	0.00214	4.94548	-0.655869	0.230437
RP11.16N11.2	0.00217	4.48543	-0.672289	0.236533
RPL27A	0.00217	11.5332	0.275541	0.0968899
ANKRD13A	0.00218	8.07269	0.25047	0.0884446
RAP1A	0.00219	8.62613	0.454251	0.148655
RPL17	0.0022	5.47409	-0.79642	0.264828
TIMP2	0.00221	9.96005	0.244097	0.0845459
C5orf4	0.00223	8.94526	0.288163	0.0999488
LRP10	0.00225	7.52281	0.337545	0.100718
NEK11	0.00227	7.22459	-0.648201	0.225925
KALRN	0.00228	11.2274	0.246044	0.0868409
BABAM1	0.00228	9.60007	0.243491	0.0858159
RP11.88H9.1	0.00228	5.77707	0.798121	0.249967
AMZ2P1	0.00229	8.25147	0.415745	0.147057
MORN1	0.0023	5.68801	-0.414851	0.145724
PSD3	0.00232	10.8651	0.347468	0.107267
ADCK4	0.00232	7.79561	0.279891	0.0989817
TREM2	0.00233	5.8827	0.924073	0.281539
ERGIC2	0.00234	9.50828	-0.288389	0.100863
MAN2C1	0.00234	8.04627	0.275338	0.0973429
KBTBD7	0.00235	6.72815	0.698147	0.237474
CCDC85C	0.00235	6.43579	-0.486142	0.171613
LETMD1	0.00238	9.21137	0.256414	0.0891122
RHOBTB2	0.0024	9.49583	-0.18573	0.0661736
USP42	0.0024	8.24234	0.324247	0.102608
MAGEE1	0.00241	7.3497	0.410535	0.140986
TPI1	0.00243	12.3717	0.234179	0.0803461
UFM1	0.00244	9.79264	-0.377202	0.130629
RHBDL1	0.00246	8.43196	-0.261552	0.0903381
HERC3	0.00248	6.52497	-0.810209	0.288621
ENDOD1	0.00248	9.7642	0.337855	0.109752
DHX9	0.00248	10.5602	-0.339656	0.121123
PALM2	0.00248	8.83229	0.48042	0.155731
TMEM203	0.0025	8.058	0.252287	0.0899046
MT1F	0.00251	7.49564	-0.646344	0.204279
HNRNPKP2	0.00254	5.51128	-0.722904	0.26369
FOXP4	0.00257	7.46713	0.401319	0.126737
ICAM5	0.00257	9.926	0.401471	0.123226
LHX2	0.00258	9.33321	0.23477	0.0839226
NEIL2	0.00259	9.63966	0.23682	0.0818341
ZNF469	0.00261	5.05003	-0.507841	0.182128
CHPF2	0.00262	7.36021	-0.37942	0.118961
SIK1	0.00263	5.7964	-0.771478	0.233612
PASK	0.00264	4.95781	-0.6157	0.218079
PHF6	0.00264	5.43558	-0.884826	0.317142
ANKRD27	0.00268	7.42227	0.397655	0.141242
FAM126B	0.00272	6.62554	0.775164	0.258096
GPRC5B	0.00273	10.7856	0.224103	0.080534
KIAA1211L	0.00273	10.3615	0.27183	0.0936602
ING3	0.00274	7.77218	-0.607342	0.193896
CTD.2020K17.1	0.00274	6.17633	-0.494477	0.147853
COPZ1	0.00275	9.72873	0.188389	0.0662672
CTD.2003C8.1	0.00275	5.228	-0.683345	0.246389
RIT1	0.00275	6.60093	-0.481963	0.173316
DYSF	0.00276	8.03453	0.480555	0.153862
MLTK	0.00278	6.64813	0.590634	0.224006
MAP1LC3A	0.00279	11.8224	0.27817	0.0845716
SCAMP4	0.00279	7.29061	-0.285937	0.102978
MTCH1	0.00279	12.0396	0.199998	0.0708353
C6orf226	0.00279	6.56826	-0.33374	0.116877
CCDC40	0.00279	5.05876	-0.531232	0.184435
TST	0.0028	7.59049	0.389385	0.140318
FAM188B	0.00281	5.59745	0.552106	0.199207
WIPF2	0.00282	10.4355	0.207084	0.0694807
C17orf103	0.00283	5.94344	0.377277	0.137802
PLEKHA6	0.00284	8.71575	-0.282815	0.102017
RP11.296I10.3	0.00285	5.22966	-0.738946	0.241458
TMEM132E	0.00286	7.34322	-0.371947	0.134448
ISCA1	0.00287	8.89725	0.410187	0.148181
BTBD9	0.00288	10.8279	0.305241	0.10514
EMG1	0.00289	7.23671	0.583583	0.198036
TPGS2	0.0029	10.1718	0.230503	0.0833076
ERO1L	0.0029	8.02492	-0.463107	0.168078
RP4.791K14.2	0.00291	9.37427	0.301216	0.109451
SLC37A1	0.00298	6.99409	-0.605257	0.194813
CNTNAP4	0.00299	10.4067	-0.355406	0.120504
AGPAT4	0.00301	9.30036	0.309646	0.0972846
POLR3C	0.00302	7.38061	-0.430929	0.155399
CCDC25	0.00304	9.67973	-0.326548	0.117775
RPRML	0.00306	8.33922	0.491063	0.152024
SYTL2	0.00306	8.50156	-0.534432	0.194297
NR1D2	0.0031	5.6692	0.961426	0.303643
GNL3	0.0031	8.88913	-0.321351	0.117399
MRPL33	0.00311	7.81369	-0.593057	0.201226
GPR26	0.00312	7.82985	0.388357	0.13605
CAMSAP1	0.00313	9.45127	-0.247194	0.0897167
OPLAH	0.00314	5.88175	-0.39864	0.145559
GRIN2C	0.00315	8.3847	0.317476	0.115868
ZDHHC12	0.00315	5.81128	0.444122	0.160044
MAPK7	0.00315	5.81386	-0.378498	0.135301
SAP30L	0.00315	7.45164	-0.373201	0.136413
TMEM155	0.00316	8.36012	0.544335	0.200495
GRIA2	0.0032	11.44	0.281103	0.102761
ANKRD39	0.00321	7.90089	-0.27332	0.100026
PRKCB	0.00321	12.7922	0.333343	0.10729
RP11.731J8.2	0.00321	10.2573	0.418591	0.153099
PXDN	0.00322	6.04403	-0.513059	0.187676
ARL6IP5	0.00322	10.6152	0.256053	0.0895916
GNAO1	0.00323	12.1014	0.197353	0.0710594
CRNKL1	0.00324	7.29277	0.614885	0.225066
PCDH17	0.00326	11.1512	0.370614	0.13575
SOX8	0.00326	9.54307	0.233151	0.0802748
GLT25D2	0.00327	9.73527	0.410652	0.131987
RBM25	0.00327	11.2646	-0.327136	0.12081
POU2F1	0.00328	8.76215	0.42055	0.154276
HLA.B	0.00329	9.30848	0.475226	0.151963
TMEM181	0.00332	8.71734	0.280939	0.0986749
AKT1	0.00333	8.76785	-0.209897	0.0772988
SAP18	0.00335	11.5075	-0.218915	0.0803788
RALYL	0.00336	10.3613	0.330475	0.121782
CEND1	0.00338	12.2175	0.196166	0.0713375
HHIP	0.00339	8.82655	0.491153	0.16461
R3HCC1	0.0034	10.0185	-0.153108	0.0551992
SSR3	0.00341	8.94633	0.387049	0.142904
JDP2	0.00341	8.91941	-0.260298	0.0948293
POLR2G	0.00342	8.56436	0.319741	0.111101
CXorf23	0.00342	5.30496	-0.781611	0.289064
LL22NC03.86G7.1	0.00344	5.09448	-0.532608	0.191272
NLN	0.00346	7.80802	-0.586524	0.199892
ABCC12	0.00346	6.75631	0.465668	0.173116
GUCA1A	0.00347	5.1806	0.559563	0.207333
TCEAL5	0.00347	10.2627	-0.29646	0.108788
C6orf211	0.00347	4.93797	0.552295	0.204636
CCDC14	0.00349	8.05488	0.480105	0.177603
ADCY1	0.0035	10.9936	0.18657	0.0691065
SPNS2	0.00352	8.34874	-0.275794	0.101588
MAST4	0.00354	10.1397	0.381976	0.141109
HOMER1	0.00356	9.89448	0.422021	0.142405
EPHB6	0.00357	11.5811	0.326411	0.100252
LIG4	0.00359	6.43372	0.729222	0.24544
RP11.430C1.2	0.0036	8.13408	-0.457077	0.16929
RP11.46C24.7	0.00362	5.82879	-0.551803	0.20417
NCOR1	0.00363	11.5074	0.326149	0.111834
GTF2F1	0.00363	10.0937	-0.189163	0.0670088
ASB3	0.00368	7.86663	0.541292	0.200997
SMG6	0.00368	9.18262	0.202519	0.0743713
WNT7A	0.00369	7.43878	0.408778	0.151711
YTHDC2	0.0037	7.90374	0.391583	0.14519
TBCEL	0.00371	7.69594	-0.46271	0.172249
RIMBP2	0.00373	8.33796	0.33877	0.126072
SLC16A1	0.00376	7.20874	0.608488	0.226143
HSPA9P1	0.00377	5.47099	0.606769	0.218263
CNNM1	0.00378	9.59039	0.305825	0.109241
NOL10	0.00378	7.31783	-0.547843	0.196039
RP11.66N11.8	0.00383	4.89947	0.415061	0.15466
ZER1	0.00383	10.4861	0.202334	0.0627523
DFNA5	0.00384	7.74495	-0.409345	0.138817
SNRPA1	0.00384	8.05901	-0.509882	0.171055
HS3ST5	0.00384	5.46667	0.761699	0.28468
ABCB7	0.00386	7.53534	-0.440565	0.164856
B4GALNT4	0.00386	9.87258	-0.153949	0.0565749
ZNF677	0.00386	5.92412	0.721461	0.269513
STK38L	0.00386	5.71664	-0.711003	0.244875
MOB3C	0.00387	5.16615	-0.555379	0.197155
MAN2A1	0.00387	8.51415	0.401615	0.150109
DAGLA	0.00388	7.18109	-0.395277	0.147707
ZNF32	0.00393	9.07889	0.283946	0.106198
MUTYH	0.00396	5.91226	-0.343542	0.128969
LY6H	0.00397	11.2626	0.310548	0.109236
GABRB1	0.00397	9.62462	0.507226	0.182753
GTF2A2	0.00398	7.60914	-0.570234	0.194688
PTPN9	0.004	8.24781	-0.352521	0.131239
GEMIN5	0.00402	6.2747	-0.653838	0.25029
CCS	0.00402	8.38071	0.227746	0.0853376
RP11.159F24.1	0.00402	7.89295	0.48218	0.188049
TBCK	0.00404	8.32026	0.405749	0.131328
ETNK2	0.00404	6.55534	0.421214	0.147603
KIAA1430	0.00404	5.73996	-0.786293	0.295046
CHIC1	0.00405	5.77306	-0.840607	0.298209
C10orf114	0.00408	5.80309	0.330739	0.125065
LL22NC03.80A10.6	0.00409	7.3468	-0.412065	0.154849
ZNF837	0.00414	4.38225	-0.583237	0.219477
RDH11	0.00416	9.96373	0.223602	0.0841118
CWF19L2	0.00417	10.0937	0.386729	0.142882
MON1B	0.0042	9.25804	0.274297	0.0911161
FOXP2	0.00421	8.50452	0.523264	0.193726
ASCL1	0.00425	8.14097	0.400915	0.151294
CABP7	0.00426	4.71791	-0.833044	0.302941
MAP2K4	0.00427	9.58684	0.482104	0.178593
UBE2QL1	0.00433	10.8244	0.276297	0.0887127
CHST8	0.00444	7.84736	0.342306	0.133677
IFNGR1	0.0045	7.20676	-0.553309	0.192543
PRKCSH	0.0045	10.358	-0.138961	0.0527338
ZFAND5	0.00452	10.8486	0.266862	0.101533
SERPINB8	0.00462	5.24768	-0.607168	0.231193
TMEM144	0.00464	8.90807	0.482767	0.183725
ASH1L.AS1	0.00471	4.69324	-0.562936	0.209589
GLA	0.00478	6.65058	-0.415312	0.158911
PMS1	0.00481	7.50539	-0.363864	0.149893
SMYD4	0.00481	7.15543	-0.384871	0.147365
UTP6	0.00483	7.53737	-0.370029	0.142128
C12orf29	0.00484	8.34058	0.451943	0.172763
PLEKHM1P	0.0049	4.61415	-0.562953	0.216604
AAAS	0.00491	7.92736	-0.218275	0.0837901
RP11.586D19.1	0.00492	6.58508	0.516765	0.19893
SETD2	0.00492	8.96279	-0.314127	0.120817
MDGA2	0.00492	9.01811	0.523528	0.200036
SFTPC	0.00493	5.1997	0.495129	0.189837
EMP1	0.005	5.81915	-1.23285	0.381706
SLC20A2	0.005	10.1593	-0.277423	0.0883085
RP11.15N24.4	0.00505	4.21765	-0.757948	0.264154
WLS	0.00505	9.10658	0.41473	0.142712
FAM171B	0.00507	9.9237	0.406513	0.152489
PJA1	0.00508	9.34895	0.243253	0.0918341
ZBTB7B	0.00509	6.43949	-0.246155	0.0870386
AIFM1	0.0051	8.1237	0.430502	0.162959
SNRPG	0.00511	7.35239	-0.551038	0.212731
UBLCP1	0.00514	8.95844	-0.380669	0.146928
KIAA0907	0.00516	7.46249	-0.430782	0.17491
GNB5	0.00517	10.3654	-0.215796	0.0749646
TLE4	0.00517	8.91312	0.443167	0.171015
SCUBE2	0.00518	5.71058	-0.530533	0.205469
CYB5A	0.0052	8.33595	-0.344492	0.133812
CTD.2162K18.5	0.0052	4.93975	-0.700245	0.275025
YTHDF1	0.00521	8.70766	0.239521	0.0925881
J01415.11	0.00523	6.83544	1.13987	0.358524
TMEM125	0.00523	7.9108	0.272738	0.105403
MRPS24	0.00528	9.98711	0.191233	0.0762802
EFNA2	0.00529	4.54981	-0.607529	0.235715
RPL14P1	0.0053	9.47802	-0.278488	0.105349
CYTH3	0.00531	9.11477	-0.302848	0.114705
FBXW7	0.00531	13.4075	0.384207	0.128691
DPP6	0.00533	12.6149	0.229691	0.0760386
HADHA	0.00533	10.9231	-0.234983	0.0868215
C8orf42	0.00534	7.03317	0.58359	0.217788
C6orf228	0.00536	8.40468	0.380844	0.14757
PCNXL2	0.00539	10.9991	0.287872	0.104713
MVP	0.0054	8.22052	0.27983	0.10853
SLC26A4.AS1	0.00545	8.65292	0.428813	0.161554
ST13P5	0.00548	5.27165	-0.593136	0.227519
CBLB	0.00548	7.12495	-0.565626	0.216827
DCAF10	0.00552	8.66922	0.46746	0.180639
TRAM1	0.00554	5.7868	-0.769505	0.302057
UBQLN2	0.00555	8.95801	0.222729	0.0834411
PITPNA.AS1	0.00557	4.17872	0.606689	0.231372
SMUG1	0.0056	8.08162	0.275785	0.107557
NELL2	0.00561	12.3747	0.307442	0.120107
B3GALNT1	0.00561	8.19332	0.497982	0.19423
C9orf89	0.00563	8.69769	-0.303766	0.112873
AGXT2L2	0.00567	6.36964	0.335579	0.130858
HLA.DRB1	0.00567	7.92055	0.873452	0.284091
BROX	0.00568	9.02686	-0.368526	0.142113
UBE2L6	0.00569	9.27841	0.240652	0.0912124
RAB20	0.0057	5.63959	-0.609307	0.272063
BST2	0.00571	7.36454	0.502938	0.181883
SMARCA1	0.00571	9.14669	-0.333635	0.126575
SPRYD3	0.00572	10.869	0.173711	0.05997
POLR3F	0.00573	7.26882	0.471893	0.172291
RBM14	0.00577	8.8247	0.251435	0.0958768
PLLP	0.00583	10.0667	0.312888	0.099716
MCF2L2	0.0059	7.82867	-0.491251	0.193407
NDST1	0.00592	8.82262	-0.23517	0.0922652
ANKRD34C	0.00593	5.85359	0.670041	0.266495
TXNL4B	0.00594	7.51677	0.400845	0.157598
ZC3H7A	0.00594	7.52627	-0.400756	0.158163
C2CD2	0.00601	7.56227	0.301605	0.109023
CSMD3	0.00602	7.30857	-0.478272	0.189858
TBC1D16	0.00603	8.43968	-0.226801	0.101407
FAM123A	0.00605	10.4972	0.2148	0.0849057
FAM208A	0.00605	8.19731	0.417838	0.155238
TCEAL3	0.00605	11.9197	-0.269207	0.0980556
ZNF385A	0.00607	9.90742	-0.226784	0.0894747
ERAL1	0.00608	8.49381	0.195956	0.0760738
GABARAPL1	0.00608	12.233	0.202319	0.0663375
TK2	0.0061	8.59239	0.281171	0.108855
SPON2	0.00617	5.86243	-0.661377	0.257629
TXNDC9	0.00618	6.12784	-0.668591	0.25508
DSP	0.00622	5.72601	0.915173	0.363603
LAMP1	0.00628	10.7143	0.201954	0.0729735
PI4K2A	0.0063	9.68951	-0.210765	0.08259
GCA	0.00632	8.11928	0.395067	0.157243
DIRC2	0.00634	6.15504	-0.742306	0.278012
CTD.2562J17.4	0.00634	5.67384	0.48472	0.193693
SLC22A18	0.00634	5.3566	0.610278	0.231382
SLC17A7	0.00635	11.9933	0.276585	0.102061
NINL	0.00635	6.36791	-0.387875	0.154516
LRRC6	0.00637	4.87548	-1.0327	0.360087
KPNA6	0.00638	10.1637	0.227266	0.0837075
TRAK2	0.00638	10.3844	-0.395654	0.157173
PDE1C	0.0064	8.14553	0.422811	0.167878
PHKB	0.00641	8.96395	0.398837	0.149091
AUH	0.00644	7.23408	0.605503	0.215583
CXXC4	0.00649	8.99779	0.372929	0.144087
NBAS	0.00651	9.70083	0.311719	0.123844
LDOC1L	0.00652	8.09662	0.267142	0.106066
SLC12A6	0.00652	5.12134	-0.801001	0.324403
CBLL1	0.00654	7.3098	-0.667508	0.267522
SNAP91	0.00656	12.3396	0.30862	0.123059
CCDC69	0.00657	7.33312	-0.41551	0.165297
ARPP19	0.00661	12.8829	0.230597	0.0868229
PRPF38B	0.00662	9.68534	-0.469784	0.179128
TMBIM6	0.00663	11.9551	0.185613	0.0703033
EFTUD1	0.00664	5.87447	-0.657382	0.261674
BMP2	0.00667	5.55417	0.57831	0.230674
UBE2L3	0.00669	10.2468	0.144263	0.0529703
HEXDC	0.00671	7.24907	0.35989	0.122965
EEPD1	0.00671	7.9407	-0.31532	0.123677
C19orf57	0.00673	4.61999	0.604019	0.241616
WDR34	0.00674	8.24592	0.276184	0.109233
SHANK3	0.00675	10.0998	-0.249936	0.0996804
KCNK1	0.00676	9.43426	0.422061	0.149728
HIATL1	0.00678	7.02615	0.531338	0.209206
ZCCHC3	0.00678	4.80219	-0.473077	0.188923
EIF2B5	0.00679	8.91703	0.224645	0.0896632
HDHD2	0.00679	7.81887	-0.696296	0.278146
PLK5	0.0068	4.75223	-0.583087	0.224609
ZNF282	0.00681	7.7773	-0.236991	0.0946953
TNRC6C	0.00688	9.89488	0.267841	0.101971
MAPK6	0.00693	8.26243	0.374005	0.149792
GGCT	0.00695	8.27113	0.398046	0.159384
FKBP1A	0.00695	11.0593	0.146583	0.0586776
RAD9A	0.00699	5.56536	-0.337132	0.130242
CLU	0.00701	16.0953	0.409757	0.146163
AHDC1	0.00707	8.24863	0.25472	0.102177
MXRA8	0.00707	7.19395	-0.31559	0.126779
USP5	0.00711	10.4799	0.193246	0.0774243
SLC44A1	0.00713	11.2558	0.229528	0.0922657
TSN	0.00714	8.82847	0.289253	0.117303
RPL21	0.00714	6.02688	-0.585497	0.204378
LARGE	0.00716	9.79423	0.328147	0.131964
SBDS	0.00719	9.52371	-0.330681	0.133168
ANKRD13D	0.00721	9.1722	-0.202366	0.0740883
TCFL5	0.00721	8.36052	0.376076	0.149766
PLIN3	0.00728	7.66258	0.391801	0.155262
PANK1	0.00729	5.27042	0.613049	0.239257
RAB9B	0.00729	7.16545	0.484359	0.195403
RASL10A	0.00729	9.51434	0.251356	0.0961026
TMEM175	0.00731	9.15614	-0.240839	0.0875171
TYW1	0.00731	6.26341	-0.44454	0.163448
PES1	0.00732	9.50676	-0.200107	0.0807072
NPAS3	0.00733	8.84633	0.43684	0.176215
MAP3K9	0.00733	9.32073	0.32948	0.121827
EML6	0.00733	6.52017	0.745886	0.292464
AC005795.1	0.00734	6.76981	-0.491918	0.198805
C8orf40	0.00737	8.16108	0.321409	0.123826
GNPTG	0.00741	9.63268	-0.2326	0.0747626
YBX1	0.00743	11.2259	-0.248411	0.10047
IFITM1	0.00746	5.96442	0.609442	0.228748
DHRS4L2	0.00746	7.64638	-0.398681	0.15197
RP11.635N19.1	0.00747	6.54922	0.547381	0.221159
SYT13	0.00752	10.0045	0.26133	0.105863
AP2S1	0.00753	11.4817	0.172663	0.0650455
CTA.217C2.1	0.00754	7.38588	-0.43442	0.166769
UIMC1	0.00757	7.01753	-0.500588	0.202949
ISLR2	0.00757	8.44648	0.350398	0.141812
ARX	0.00758	7.09179	-0.340886	0.13752
TGFBR3L	0.00758	8.4364	0.300626	0.106386
NAA25	0.00759	6.32507	-0.433436	0.175633
LRP5	0.00761	5.68513	-0.520523	0.177362
USP28	0.00761	6.16032	-0.508162	0.201371
NOC2L	0.00762	8.7844	-0.243365	0.102245
C9orf169	0.00764	4.72757	-0.437444	0.20224
PID1	0.00765	9.54185	0.318956	0.127492
ZNF587B	0.00766	4.94938	0.546432	0.26359
SYT15	0.00766	6.8886	0.373288	0.151307
EVL	0.00773	12.3519	-0.136641	0.0540597
SCYL1	0.00775	10.1866	-0.136592	0.0556086
IRF1	0.00777	4.56565	-0.50327	0.206684
PDGFC	0.00778	7.01772	0.449247	0.183824
FERMT2	0.00779	8.66593	0.388287	0.15602
ARMC7	0.0078	7.34551	-0.236492	0.0961637
NISCH	0.00783	11.0696	0.232146	0.0819106
PHTF1	0.00784	6.26912	-0.697779	0.284191
PIGP	0.00786	6.16452	-0.729245	0.273614
KCTD17	0.00787	10.0357	0.156367	0.0578586
C5orf44	0.00787	8.13239	-0.393569	0.159249
SARM1	0.00788	5.58856	-0.492958	0.195374
RNF187	0.00793	11.9246	0.139433	0.0546934
ZKSCAN1	0.00794	9.78371	0.369685	0.106856
B3GNT1	0.00795	10.9257	0.199571	0.0749673
PLCXD3	0.00795	7.44618	0.5686	0.232207
DEF8	0.00797	9.11016	-0.195543	0.0798163
CCDC24	0.00797	7.04157	0.280076	0.114212
AQP5	0.008	4.08047	-0.535112	0.221133
SCP2	0.00802	7.92773	-0.469007	0.190728
B3GALT2	0.00804	9.16484	0.417204	0.163504
TMED10	0.00805	9.91381	0.241623	0.0941453
C2orf44	0.00805	6.06912	0.574269	0.222713
CACUL1	0.00807	8.71883	0.350334	0.143476
RP11.480I12.5	0.00807	5.00768	0.554219	0.227435
SYCP2	0.00809	6.35268	0.718917	0.261096
ZNF25	0.00812	8.27688	-0.420826	0.155457
NFKBIE	0.00813	6.7995	-0.350007	0.138926
CHMP3	0.00813	11.3921	0.243631	0.0993272
FADS3	0.00814	8.19648	0.227969	0.0883655
EPG5	0.00817	6.95766	-0.530705	0.217119
NPLOC4	0.00818	10.0468	-0.134778	0.0552977
ANXA11	0.00818	10.0621	0.221937	0.0753149
SUB1	0.00818	9.90168	0.240944	0.0985997
LRRC2	0.00819	7.01395	0.60466	0.228779
EIF3FP3	0.00822	7.70273	0.301165	0.115986
IRS2	0.00824	10.3323	0.220858	0.0899154
SLC25A51	0.00827	6.62296	0.568854	0.215984
ADO	0.00828	8.42818	0.289006	0.118565
AC004447.2	0.00837	6.23577	-0.3863	0.156755
YME1L1	0.00838	9.15963	-0.353348	0.14461
HSD3B7	0.00844	4.85117	0.466344	0.191456
SSNA1	0.00844	9.72421	-0.165851	0.0625594
SRA1	0.00846	9.30649	-0.25626	0.0965628
C19orf60	0.00848	10.6536	-0.153777	0.0632241
RPL12	0.00851	10.4152	0.242272	0.0987898
PURB	0.00855	10.0078	0.272235	0.112314
SALL2	0.00857	8.28938	-0.29937	0.123269
CAST	0.0086	8.22793	-0.250423	0.131756
SOX9	0.0086	8.0348	0.360231	0.147034
ZNF638	0.00862	9.93881	-0.31152	0.128252
MAPK1	0.00862	10.5727	0.224426	0.0849198
DHX8	0.00863	8.64958	0.205917	0.0826051
HRK	0.00868	7.77035	0.313753	0.122565
TRAF3IP1	0.00871	8.48181	-0.220795	0.0954359
STIM1	0.00871	10.2987	0.224008	0.0924429
RAB4A	0.00873	8.61045	-0.335627	0.1322
AIFM3	0.00876	9.48786	-0.301572	0.115408
CPNE9	0.00876	8.90181	0.21424	0.0885571
ATG16L2	0.00876	7.46991	-0.329143	0.114714
LRRC1	0.00878	5.15381	0.699026	0.289035
PODXL	0.00881	6.89617	0.470474	0.184559
ITGA5	0.00884	5.00702	-0.53513	0.221863
CHI3L1	0.00884	5.97612	0.722825	0.267517
MRPS6	0.00884	8.44912	-0.407633	0.168358
IFFO1	0.00893	7.63598	-0.310481	0.114856
APBB3	0.00898	9.32059	0.216968	0.0904451
NPM1	0.00908	9.4038	-0.272363	0.11303
DNAJC16	0.0091	7.94431	0.358731	0.14131
SUDS3	0.00912	9.06405	0.194706	0.0809866
CLN5	0.00914	6.75804	0.510804	0.215288
SOX21	0.00916	5.20453	0.403355	0.168645
RP11.863K10.4	0.00916	5.36233	-0.576521	0.23848
RP11.199A1.1	0.00917	6.20006	-0.571529	0.238359
HSPA12A	0.00918	9.73734	0.311029	0.105784
MED15	0.00919	9.76275	-0.151257	0.0623847
PLXNA1	0.00921	8.65554	-0.265477	0.110081
SENP7	0.00924	4.399	-0.702236	0.293417
MEGF6	0.00925	4.1826	0.506997	0.228695
RNF6	0.00927	7.90309	0.437922	0.180738
EVA1B	0.00929	5.90086	-0.378102	0.145385
FOS	0.00931	7.40543	-0.755546	0.291935
MPP5	0.00934	7.98069	0.615877	0.23617
CPEB4	0.00937	8.98864	-0.422219	0.176117
RANBP6	0.00942	7.41927	0.543174	0.215432
PPDPF	0.00944	11.0132	0.251698	0.0909519
PLIN1	0.00945	4.12402	-0.589958	0.236328
IFITM3	0.00948	9.79854	0.495623	0.166801
RP11.758C21.1	0.00954	6.61963	0.393776	0.165151
DTX4	0.00955	8.85182	0.280147	0.107737
AMBRA1	0.00961	9.12315	0.283205	0.117747
TMEM108	0.0097	8.13184	-0.504617	0.208701
NTM	0.00972	11.3034	0.153118	0.0631078
TPD52	0.00975	9.71081	0.348588	0.146363
ZDHHC8P1	0.00977	6.58727	0.341014	0.131431
RP11.3J10.4	0.00977	7.14194	-0.505254	0.21234
PARP6	0.00978	9.93756	0.209291	0.087539
EGLN2	0.00983	7.75452	0.283831	0.11917
RP11.999E24.3	0.00989	8.94418	-0.337539	0.134897
