# Supplementary material for: Transcriptome analysis reveals dysregulation of innate immune response genes and neuronal activity-dependent genes in autism
Source: Nat Commun. 2014 Dec 10;5:5748. doi: 10.1038/ncomms6748 (PMC4270294; doi:10.1038/ncomms6748)
Supplement: Supplementary Data 5 — Differentially expressed exons. [file ncomms6748-s6.xlsx]

## Sheet: S5
Supplementary Data 5: Differentially expressed exons. Annotated list of the 21,306 exons tested.
Chromosome	start	end	Mean Expression (log2)	Beta	Standard Error	P value	Ensembl Transcript ID	Annotated Exon Number	Ensembl Gene ID
chr12	7023236	7023358	6.77675	1.45502	0.474097	0.0030989	ENST00000323702+ENST00000472633+ENST00000007969+ENST00000443597+ENST00000451681+ENST00000428946	45	gene_id ENSG00000240370+ENSG00000111674+ENSG00000010626
chr19	50363823	50363870	5.51167	1.23248	0.455458	0.00862852	ENST00000601675+ENST00000600603+ENST00000221557+ENST00000391842+ENST00000601638	57	gene_id ENSG00000104960
chr19	16206074	16206238	6.08165	1.73048	0.678115	0.0130011	ENST00000592822	38	gene_id ENSG00000167460
chr7	1036623	1036641	4.43997	1.32815	0.530535	0.0147434	ENST00000397100	1	gene_id ENSG00000146540
chr17	42984596	42984756	10.4261	-1.10202	0.445561	0.015928	ENST00000585543+ENST00000253408+ENST00000592706+ENST00000589701+ENST00000588735	6	gene_id ENSG00000131095
chr22	50637905	50637993	4.8627	1.35871	0.552238	0.0164644	ENST00000380909+ENST00000463233+ENST00000303434+ENST00000395829	23	gene_id ENSG00000170638
chr8	144657400	144657493	5.02953	1.34057	0.551787	0.0178065	ENST00000340490+ENST00000460623+ENST00000498076+ENST00000426292+ENST00000449291+ENST00000529179+ENST00000276844+ENST00000464332+ENST00000435154	11	gene_id ENSG00000147813
chr16	4798412	4800792	5.05356	1.32077	0.544404	0.0179615	ENST00000219478	79	gene_id ENSG00000266994+ENSG00000168096+ENSG00000103199
chr1	22965326	22965824	7.62553	-1.65145	0.684256	0.0185407	ENST00000374642+ENST00000402322+ENST00000438241	5	gene_id ENSG00000173372
chr12	9225318	9225467	6.3723	-1.43437	0.594465	0.0185698	ENST00000318602	14	gene_id ENSG00000175899
chr1	22973720	22974380	9.1516	-1.3961	0.589257	0.0207133	ENST00000374637+ENST00000374640+ENST00000374639	7	gene_id ENSG00000159189
chr7	48147900	48148012	5.4792	1.29225	0.549493	0.0216352	ENST00000417464+ENST00000495446+ENST00000429491+ENST00000341253+ENST00000395560+ENST00000331803+ENST00000395564+ENST00000482015	32	gene_id ENSG00000183696
chr11	67379843	67379868	10.3862	1.04283	0.449042	0.0232609	ENST00000527355+ENST00000534352+ENST00000322776+ENST00000531250+ENST00000526770+ENST00000529927+ENST00000532303+ENST00000533919+ENST00000415352	62	gene_id ENSG00000167792
chr12	7023133	7023235	5.91552	1.20241	0.518088	0.0233457	ENST00000323702+ENST00000472633+ENST00000007969+ENST00000443597+ENST00000429740+ENST00000451681+ENST00000428946	44	gene_id ENSG00000240370+ENSG00000111674+ENSG00000010626
chr22	50961857	50961862	6.08259	1.23234	0.532272	0.0236697	ENST00000425199+ENST00000395701+ENST00000420993+ENST00000380768+ENST00000299821+ENST00000361482+ENST00000522304+ENST00000453005	52	gene_id ENSG00000025770
chr20	49493110	49493713	6.88066	1.28228	0.556011	0.0242001	ENST00000262591+ENST00000463943+ENST00000371608+ENST00000358791	14	gene_id ENSG00000124243
chr11	67379869	67379904	10.7461	1.0204	0.447984	0.025937	ENST00000527355+ENST00000322776+ENST00000531250+ENST00000526770+ENST00000529927+ENST00000532303+ENST00000533919+ENST00000415352	63	gene_id ENSG00000167792
chr19	12778889	12778958	7.0754	1.33532	0.588195	0.0264176	ENST00000222190+ENST00000596731	67	gene_id ENSG00000105583+ENSG00000269590+ENSG00000178464+ENSG00000269242+ENSG00000104774
chr17	39958206	39958571	6.06625	1.21759	0.537241	0.0266628	ENST00000355468+ENST00000484247+ENST00000393928	2	gene_id ENSG00000141696
chr8	61693684	61693989	5.74153	1.32394	0.586035	0.0271323	ENST00000525508+ENST00000423902+ENST00000307121	14	gene_id ENSG00000171316
chr18	72252262	72254448	7.04571	1.34226	0.598425	0.0282095	ENST00000582365	28	gene_id ENSG00000150656
chr1	22987305	22987583	6.7621	-1.67876	0.748908	0.0283033	ENST00000314933+ENST00000432749+ENST00000510260+ENST00000509305	6	gene_id ENSG00000173369
chr5	138266519	138266624	6.01527	-1.57047	0.701235	0.0284418	ENST00000540387+ENST00000521387+ENST00000520520+ENST00000518825+ENST00000521724+ENST00000355078+ENST00000302763	103	gene_id ENSG00000044115
chr7	100882893	100882941	7.1248	1.38709	0.623001	0.0293496	ENST00000474120+ENST00000442303+ENST00000463406+ENST00000223136+ENST00000482199+ENST00000473527+ENST00000449367	5	gene_id ENSG00000214253
chr16	779676	779715	5.37612	1.30314	0.586529	0.02968	ENST00000567696+ENST00000549114+ENST00000564537+ENST00000341413+ENST00000389703+ENST00000389701	46	gene_id ENSG00000103253
chr9	139745395	139745474	9.4202	1.18932	0.536259	0.0299625	ENST00000485732+ENST00000545326+ENST00000463215+ENST00000247665+ENST00000497413+ENST00000371661+ENST00000492540+ENST00000462205	14	gene_id ENSG00000177943+ENSG00000054148
chr19	617570	617655	5.9208	1.4644	0.660982	0.0301291	ENST00000587057+ENST00000592633+ENST00000590336+ENST00000588649+ENST00000215591+ENST00000589961	7	gene_id ENSG00000099821
chr19	8327026	8327277	7.60915	1.05428	0.476727	0.0304164	ENST00000559336+ENST00000599275+ENST00000251363+ENST00000558331+ENST00000557925+ENST00000595722	44	gene_id ENSG00000090661
chr4	73968180	73968191	5.46772	1.34205	0.611457	0.0316453	ENST00000513908+ENST00000509867+ENST00000358602+ENST00000330838+ENST00000561029+ENST00000560507+ENST00000558247	16	gene_id ENSG00000132466
chr19	36395348	36395362	6.71955	-1.36143	0.620357	0.031663	ENST00000586946+ENST00000585901+ENST00000262629+ENST00000424586+ENST00000544690+ENST00000587837	4	gene_id ENSG00000011600
chr17	56597619	56597659	8.65489	1.3536	0.620785	0.0327387	ENST00000426861+ENST00000457347+ENST00000317268+ENST00000583114+ENST00000393086+ENST00000582270+ENST00000580796+ENST00000579371+ENST00000583273+ENST00000577440	4	gene_id ENSG00000108387
chr16	698120	698474	9.30625	1.0159	0.466716	0.0330317	ENST00000474840+ENST00000491999+ENST00000575894+ENST00000307650	11	gene_id ENSG00000172366
chr2	220074217	220074328	6.70681	1.04927	0.482339	0.0331349	ENST00000409097+ENST00000289528+ENST00000409594+ENST00000425849+ENST00000464902	51	gene_id ENSG00000158552
chr16	2011842	2011900	10.2086	0.95361	0.440623	0.0340148	ENST00000543683+ENST00000569148+ENST00000565031+ENST00000268668	13	gene_id ENSG00000140990
chr11	17407610	17407859	5.88455	1.46822	0.681187	0.0347282	ENST00000339994+ENST00000526747+ENST00000528731	2	gene_id ENSG00000187486
chr5	149781568	149781714	8.33848	-1.18313	0.550447	0.0352176	ENST00000518797+ENST00000353334+ENST00000377795	5	gene_id ENSG00000019582
chr2	219137635	219137670	5.60162	1.37911	0.643458	0.0357255	ENST00000248451	8	gene_id ENSG00000127838
chr19	2233320	2233388	7.80047	1.00789	0.471604	0.0362397	ENST00000588633+ENST00000589791+ENST00000326631+ENST00000588450+ENST00000589097+ENST00000592552	4	gene_id ENSG00000104886
chr7	150778173	150778570	8.03002	0.885643	0.414672	0.0363564	ENST00000392818+ENST00000462940+ENST00000297533	3	gene_id ENSG00000164897
chr16	2011901	2011976	9.34353	1.11047	0.523967	0.0377697	ENST00000543683+ENST00000569148+ENST00000268668	14	gene_id ENSG00000140990
chr14	105965284	105965505	6.72351	1.13102	0.534257	0.0379759	ENST00000546492+ENST00000334656+ENST00000329886+ENST00000392522+ENST00000551538+ENST00000548920+ENST00000354560+ENST00000392523+ENST00000392527	73	gene_id ENSG00000257341+ENSG00000213145+ENSG00000185347
chr2	110969107	110969199	5.88614	1.26726	0.601067	0.038743	ENST00000426713+ENST00000414416	2	gene_id ENSG00000175701
chr17	30647977	30648381	5.94731	1.22633	0.583126	0.0392227	ENST00000536287+ENST00000538145+ENST00000578006+ENST00000269051+ENST00000431505	15	gene_id ENSG00000010244+ENSG00000207928+ENSG00000141314+ENSG00000265794
chr5	10973452	10973698	7.40206	-1.27967	0.611914	0.0403001	ENST00000503622+ENST00000504499+ENST00000304623+ENST00000458100+ENST00000513588+ENST00000359640+ENST00000511377+ENST00000495388	7	gene_id ENSG00000169862
chr1	1247199	1247202	5.54985	1.19639	0.572385	0.0403999	ENST00000462432+ENST00000478641+ENST00000470030+ENST00000435064+ENST00000540437+ENST00000532772+ENST00000450926+ENST00000497304+ENST00000421495+ENST00000419704+ENST00000458452+ENST00000411962+ENST00000323275	9	gene_id ENSG00000240731+ENSG00000127054
chr22	50961865	50961883	5.73682	1.16289	0.556469	0.0404381	ENST00000395701+ENST00000420993+ENST00000380768+ENST00000299821+ENST00000361482+ENST00000522304	54	gene_id ENSG00000025770
chr11	1773982	1774004	6.58585	1.13494	0.543223	0.040484	ENST00000236671	13	gene_id ENSG00000117984+ENSG00000250644+ENSG00000244242
chr11	17809743	17809795	7.98405	1.10475	0.529294	0.0406749	ENST00000529440+ENST00000528200+ENST00000528369+ENST00000531299+ENST00000531926+ENST00000527494+ENST00000524589+ENST00000529151+ENST00000265965+ENST00000525422+ENST00000532546	5	gene_id ENSG00000129167+ENSG00000129158+ENSG00000255448
chr1	27216980	27217342	6.63937	1.15092	0.552396	0.0410234	ENST00000361720+ENST00000445019	2	gene_id ENSG00000251020+ENSG00000198746
chr22	50961863	50961864	5.77765	1.15131	0.552729	0.0410742	ENST00000425199+ENST00000395701+ENST00000420993+ENST00000380768+ENST00000299821+ENST00000361482+ENST00000522304	53	gene_id ENSG00000025770
chr19	46190721	46190768	8.33978	1.01462	0.487406	0.0411961	ENST00000588301+ENST00000587367+ENST00000588599+ENST00000585392+ENST00000342669+ENST00000391932	4	gene_id ENSG00000125743
chr1	228336475	228336509	10.8067	0.881408	0.424447	0.041677	ENST00000366730+ENST00000470040+ENST00000435153+ENST00000312726+ENST00000470155+ENST00000471270+ENST00000486668+ENST00000485838+ENST00000480056+ENST00000477206+ENST00000366716+ENST00000366726+ENST00000366728+ENST00000492871+ENST00000366723+ENST00000366722+ENST00000366718+ENST00000470740+ENST00000391865+ENST00000465025+ENST00000493138	84	gene_id ENSG00000143774
chr11	67379905	67379977	10.5306	0.922806	0.44483	0.0418763	ENST00000527355+ENST00000322776+ENST00000531250+ENST00000526770+ENST00000529927+ENST00000532303+ENST00000415352	64	gene_id ENSG00000167792
chr4	39552541	39553229	6.27926	1.2059	0.583909	0.0427739	ENST00000295958	1	gene_id ENSG00000163683
chr9	119187507	119187868	7.20917	1.13003	0.54753	0.0429073	ENST00000373986+ENST00000288520+ENST00000341734+ENST00000361209+ENST00000373996+ENST00000313400	2	gene_id ENSG00000148219
chr11	2904461	2904808	7.63762	1.17699	0.570753	0.0430729	ENST00000313407+ENST00000414822+ENST00000380725+ENST00000440480	3	gene_id ENSG00000129757
chr7	1036652	1037129	10.2278	0.857975	0.417477	0.0437669	ENST00000397098+ENST00000412051+ENST00000357429+ENST00000397100	3	gene_id ENSG00000146540
chr16	223471	223674	10.5143	1.40545	0.686238	0.0444773	ENST00000397806+ENST00000251595+ENST00000482565	9	gene_id ENSG00000188536
chr19	4675238	4675775	7.40047	0.841252	0.412095	0.045152	ENST00000262960+ENST00000594671	2	gene_id ENSG00000142002
chr19	1272996	1273024	8.24677	1.03169	0.506483	0.0456075	ENST00000586472+ENST00000587169+ENST00000588030+ENST00000413636+ENST00000589710+ENST00000590347+ENST00000593093+ENST00000444172+ENST00000590188+ENST00000320936	81	gene_id ENSG00000099622
chr7	48147815	48147899	5.68408	1.21304	0.596122	0.0458215	ENST00000417464+ENST00000495446+ENST00000429491+ENST00000395564+ENST00000457596+ENST00000395560+ENST00000331803+ENST00000341253+ENST00000482015	31	gene_id ENSG00000183696
chr1	22987584	22987809	7.84236	-1.5274	0.751169	0.0459803	ENST00000314933+ENST00000432749+ENST00000509305	7	gene_id ENSG00000173369
chr8	145736374	145736564	7.34341	1.08942	0.536986	0.046459	ENST00000301327+ENST00000528047+ENST00000534427	11	gene_id ENSG00000167700
chr19	2233397	2233405	7.08469	0.940775	0.464821	0.0469654	ENST00000588545+ENST00000589791+ENST00000326631+ENST00000588450+ENST00000589097+ENST00000592552	6	gene_id ENSG00000104886
chr7	100882942	100883012	9.70851	1.02068	0.50438	0.0469984	ENST00000474120+ENST00000442303+ENST00000463406+ENST00000435848+ENST00000223136+ENST00000482199+ENST00000473527+ENST00000449367	6	gene_id ENSG00000214253
chr6	30458914	30459060	6.06587	-1.34078	0.662621	0.0470182	ENST00000376630+ENST00000493699	9	gene_id ENSG00000204592
chr15	42704284	42704445	7.53546	1.21949	0.602716	0.0470327	ENST00000495723+ENST00000466369+ENST00000397204+ENST00000549793+ENST00000349748+ENST00000567817+ENST00000397200+ENST00000561817+ENST00000466222+ENST00000397163+ENST00000568153+ENST00000337571+ENST00000356316	120	gene_id ENSG00000214013+ENSG00000258461+ENSG00000092529+ENSG00000260571
chr11	64789589	64789632	7.33551	1.33174	0.660316	0.0477249	ENST00000529384+ENST00000533729+ENST00000246747	16	gene_id ENSG00000213465+ENSG00000110025
chr19	10762538	10764520	8.80236	0.879422	0.436485	0.0479437	ENST00000591501	1	gene_id ENSG00000267100
chr11	491121	491387	7.81119	1.04478	0.519845	0.0484836	ENST00000308020+ENST00000526878	40	gene_id ENSG00000174915
chr15	78640421	78640563	5.70282	1.24915	0.622821	0.048936	ENST00000299529+ENST00000560753	8	gene_id ENSG00000166426
chr14	105946462	105946489	7.53146	1.1739	0.586583	0.0494191	ENST00000329146+ENST00000548989+ENST00000550577+ENST00000547643+ENST00000552643	30	gene_id ENSG00000182809
chr8	145649035	145649054	8.6106	0.965376	0.482713	0.0495681	ENST00000292510+ENST00000529182+ENST00000526054+ENST00000530983+ENST00000526977+ENST00000530836+ENST00000377348+ENST00000526204+ENST00000528142+ENST00000530804	6	gene_id ENSG00000160948
chr17	42989065	42989165	10.2655	-1.08979	0.545357	0.0497449	ENST00000588957+ENST00000588316+ENST00000588640+ENST00000435360+ENST00000586793+ENST00000590922+ENST00000587997+ENST00000253408+ENST00000376990+ENST00000591719	31	gene_id ENSG00000131095
chr6	31937292	31937364	5.21485	1.13041	0.566665	0.0501298	ENST00000471818+ENST00000470453+ENST00000483553+ENST00000474839+ENST00000465703+ENST00000491994+ENST00000375394+ENST00000544581	64	gene_id ENSG00000204351
chr19	50363871	50363970	8.20156	0.866215	0.434539	0.0502904	ENST00000601612+ENST00000597730+ENST00000600603+ENST00000601638+ENST00000221557+ENST00000599732+ENST00000601675+ENST00000598325+ENST00000601093+ENST00000597793+ENST00000391842	58	gene_id ENSG00000104960
chr12	6979993	6980103	5.95957	1.24216	0.623232	0.050325	ENST00000396705+ENST00000229270	26	gene_id ENSG00000111669
chr22	18342929	18347380	6.32877	0.949782	0.476642	0.0503755	ENST00000461307+ENST00000429452	42	gene_id ENSG00000243156+ENSG00000093100
chr19	5894688	5894691	5.71599	1.23798	0.621383	0.0504153	ENST00000308961+ENST00000593233+ENST00000592634	8	gene_id ENSG00000174886+ENSG00000267740+ENSG00000130383
chr11	17407406	17407609	6.27737	1.35141	0.680522	0.0511441	ENST00000339994+ENST00000528731	1	gene_id ENSG00000187486
chr16	767248	767390	10.5787	0.927928	0.467496	0.0512535	ENST00000219542+ENST00000568223+ENST00000568415+ENST00000564661	13	gene_id ENSG00000103260
chr11	46694277	46694323	5.72578	1.23297	0.621513	0.0513748	ENST00000312040+ENST00000531933+ENST00000524625+ENST00000434074+ENST00000451945+ENST00000526508+ENST00000529655+ENST00000359513	83	gene_id ENSG00000175224
chr17	42990637	42990680	9.46402	-1.0454	0.527509	0.0516099	ENST00000586793+ENST00000588316+ENST00000435360+ENST00000588957+ENST00000590922+ENST00000587997+ENST00000253408+ENST00000376990	34	gene_id ENSG00000131095
chr1	1247203	1247304	6.34455	1.0155	0.513516	0.0520968	ENST00000462432+ENST00000478641+ENST00000470030+ENST00000435064+ENST00000540437+ENST00000527098+ENST00000532772+ENST00000450926+ENST00000497304+ENST00000545578+ENST00000421495+ENST00000419704+ENST00000458452+ENST00000411962+ENST00000323275	10	gene_id ENSG00000240731+ENSG00000127054
chr19	2233389	2233396	7.06978	0.929587	0.470684	0.0523943	ENST00000588545+ENST00000588633+ENST00000589791+ENST00000326631+ENST00000588450+ENST00000589097+ENST00000592552	5	gene_id ENSG00000104886
chr12	123983091	123983312	6.93681	0.988005	0.500315	0.0524179	ENST00000340724+ENST00000376874	8	gene_id ENSG00000188026
chr5	140855580	140858113	6.914	-1.42336	0.7209	0.0524572	ENST00000308177	23	gene_id ENSG00000261934+ENSG00000253910+ENSG00000204956+ENSG00000253159+ENSG00000242419+ENSG00000253846+ENSG00000262209+ENSG00000253485+ENSG00000253767+ENSG00000240184+ENSG00000240764+ENSG00000253731+ENSG00000254221+ENSG00000081853+ENSG00000253305+ENSG00000254122+ENSG00000253953+ENSG00000254245+ENSG00000262576+ENSG00000253873+ENSG00000253537
chr19	51228727	51228974	6.82108	0.916229	0.464416	0.0526396	ENST00000250340	7	gene_id ENSG00000105472
chr15	74738319	74738568	9.30593	0.932619	0.474063	0.0532923	ENST00000564488+ENST00000565335+ENST00000395081+ENST00000565494+ENST00000566365+ENST00000361351+ENST00000567435	2	gene_id ENSG00000138629
chr17	66242770	66244079	4.75498	0.982212	0.499275	0.0532936	ENST00000577698	1	gene_id ENSG00000265100
chr10	76994368	76994501	5.14296	1.12209	0.570605	0.0533859	ENST00000490521+ENST00000469299+ENST00000470947+ENST00000372538+ENST00000494596+ENST00000460899	6	gene_id ENSG00000165644
chr12	56632003	56632150	6.91802	0.86531	0.440424	0.0535956	ENST00000417002+ENST00000267116	3	gene_id ENSG00000139645
chr17	37367494	37368649	7.42889	1.16985	0.596324	0.0539465	ENST00000584501+ENST00000333461	2	gene_id ENSG00000141750
chr17	42984342	42984595	10.5495	-0.917037	0.467499	0.0539681	ENST00000253408+ENST00000592706+ENST00000589701+ENST00000588735	5	gene_id ENSG00000131095
chr6	31746744	31747006	7.46144	0.994926	0.508496	0.0545636	ENST00000375663	3	gene_id ENSG00000204394
chr17	57351225	57351873	6.53516	1.18389	0.606566	0.0551445	ENST00000284116	22	gene_id ENSG00000153982
chr7	44100772	44100836	5.94844	1.05512	0.541078	0.0553587	ENST00000494774+ENST00000432854+ENST00000441840+ENST00000468694+ENST00000449997+ENST00000452661+ENST00000448521+ENST00000411855+ENST00000490734+ENST00000429716+ENST00000497184	51	gene_id ENSG00000136279+ENSG00000239775
chr16	29916173	29916286	8.52197	1.10862	0.568901	0.0555207	ENST00000563177+ENST00000308748+ENST00000414952+ENST00000566693+ENST00000483405	8	gene_id ENSG00000174939
chr12	9227156	9227379	6.06004	-1.24726	0.64079	0.0557966	ENST00000318602	15	gene_id ENSG00000175899
chr9	139901829	139902108	10.2032	0.943586	0.485219	0.0560151	ENST00000371605+ENST00000479446+ENST00000487109+ENST00000265662+ENST00000341511+ENST00000459850	3	gene_id ENSG00000107331
chr17	56597660	56597719	9.94739	1.08324	0.557045	0.0560211	ENST00000426861+ENST00000583114+ENST00000317268+ENST00000457347+ENST00000393086+ENST00000582270+ENST00000580844+ENST00000580796+ENST00000579371+ENST00000583273+ENST00000577440	5	gene_id ENSG00000108387
chr17	42992394	42992503	9.40495	-1.01695	0.523044	0.0560604	ENST00000586793+ENST00000588316+ENST00000435360+ENST00000592320+ENST00000588037+ENST00000591327+ENST00000253408+ENST00000376990+ENST00000585728	46	gene_id ENSG00000131095
chr10	123324952	123325218	6.50727	1.27457	0.656086	0.0562582	ENST00000490349+ENST00000457416+ENST00000369056+ENST00000369058+ENST00000369061+ENST00000359354+ENST00000491475+ENST00000346997+ENST00000358487+ENST00000369060+ENST00000351936	42	gene_id ENSG00000066468
chr3	66428114	66428480	7.60916	1.20755	0.621634	0.0562761	ENST00000354883+ENST00000483224+ENST00000464350+ENST00000413054+ENST00000536651+ENST00000336733	17	gene_id ENSG00000144741
chr1	1247007	1247198	6.27239	1.13348	0.584732	0.0567812	ENST00000462432+ENST00000478641+ENST00000470030+ENST00000435064+ENST00000540437+ENST00000532772+ENST00000497304+ENST00000421495+ENST00000419704+ENST00000323275+ENST00000411962+ENST00000458452	8	gene_id ENSG00000240731+ENSG00000127054
chr8	141515912	141518142	6.09336	1.0576	0.545837	0.0568916	ENST00000564464	1	gene_id ENSG00000259891
chr19	13207016	13209610	11.4062	0.607104	0.313649	0.0571366	ENST00000360105+ENST00000358552	40	gene_id ENSG00000008441
chr19	42461043	42461086	9.00473	0.909811	0.470429	0.0573383	ENST00000222008+ENST00000595226+ENST00000601028+ENST00000601891+ENST00000598057+ENST00000601078	5	gene_id ENSG00000105404
chr19	13064972	13065340	11.4736	0.899032	0.465955	0.0579124	ENST00000316939	1	gene_id ENSG00000179271
chr2	95752953	95753068	6.83758	1.11688	0.579266	0.0580827	ENST00000345084+ENST00000482821+ENST00000272418	2	gene_id ENSG00000144029+ENSG00000144026
chr19	19638816	19638831	10.4451	0.970282	0.503422	0.0581745	ENST00000586674+ENST00000511180+ENST00000512771+ENST00000507754+ENST00000428459+ENST00000252576+ENST00000502506	17	gene_id ENSG00000250067+ENSG00000258674+ENSG00000186010
chr17	42988636	42988670	9.37386	-1.09065	0.566122	0.0582826	ENST00000585543+ENST00000435360+ENST00000588640+ENST00000586793+ENST00000592320+ENST00000587997+ENST00000253408	24	gene_id ENSG00000131095
chr16	67262879	67263128	8.92855	0.865586	0.45061	0.0589983	ENST00000563271+ENST00000565201+ENST00000564649+ENST00000563168+ENST00000304800+ENST00000563953+ENST00000567193+ENST00000562235+ENST00000563426	27	gene_id ENSG00000168701
chr16	1559831	1560458	8.25638	0.775052	0.403907	0.0592599	ENST00000262319+ENST00000568240	40	gene_id ENSG00000100726
chr17	42985483	42985484	8.80779	-1.14537	0.596953	0.0592855	ENST00000586125+ENST00000585543+ENST00000589701+ENST00000253408+ENST00000592706+ENST00000591880+ENST00000588735	10	gene_id ENSG00000131095
chr17	42985485	42985502	8.81916	-1.14737	0.599499	0.0599079	ENST00000586125+ENST00000585543+ENST00000589701+ENST00000253408+ENST00000592706+ENST00000591880	11	gene_id ENSG00000131095
chr19	7684417	7684533	7.47923	0.963489	0.503742	0.0600668	ENST00000358368+ENST00000534844+ENST00000595288	3	gene_id ENSG00000076924
chr12	53495829	53496124	7.99517	1.10743	0.579293	0.060193	ENST00000549628+ENST00000548547+ENST00000301464	10	gene_id ENSG00000167779
chr17	42988671	42988689	9.34319	-1.08347	0.566818	0.0602198	ENST00000585543+ENST00000588640+ENST00000435360+ENST00000586793+ENST00000592320+ENST00000587997+ENST00000253408+ENST00000376990	25	gene_id ENSG00000131095
chr17	42992829	42992856	6.39673	-1.37613	0.722342	0.0610609	ENST00000586793+ENST00000588316+ENST00000435360+ENST00000592320+ENST00000588037+ENST00000591327+ENST00000253408+ENST00000593179+ENST00000376990+ENST00000585728+ENST00000588735	50	gene_id ENSG00000131095
chr7	44100745	44100771	5.51231	1.07258	0.563192	0.0611431	ENST00000494774+ENST00000432854+ENST00000441840+ENST00000468694+ENST00000449997+ENST00000452661+ENST00000448521+ENST00000452943+ENST00000411855+ENST00000490734+ENST00000429716+ENST00000497184	50	gene_id ENSG00000136279+ENSG00000239775
chr2	173916368	173916630	6.5987	-1.40068	0.735746	0.0612375	ENST00000538974+ENST00000484645+ENST00000409036+ENST00000264111+ENST00000397087+ENST00000397081+ENST00000498533+ENST00000540783+ENST00000535187+ENST00000539331	58	gene_id ENSG00000091428
chr17	79862243	79862299	7.63523	0.911323	0.479215	0.061511	ENST00000571105+ENST00000538936+ENST00000538721+ENST00000331285+ENST00000573401	5	gene_id ENSG00000185813
chr19	9968063	9968158	6.5158	-1.34492	0.707276	0.061531	ENST00000590841+ENST00000593091+ENST00000592448+ENST00000264833+ENST00000590410	8	gene_id ENSG00000105088
chr19	13033354	13033358	6.73307	1.09489	0.576183	0.0617047	ENST00000586146+ENST00000588965+ENST00000588025+ENST00000423140+ENST00000314606	4	gene_id ENSG00000179115
chr1	156594939	156595327	8.58202	1.06785	0.562333	0.0618756	ENST00000494218+ENST00000255039	20	gene_id ENSG00000132702
chr7	937547	937581	7.18086	0.901265	0.474775	0.0619649	ENST00000478000+ENST00000449296+ENST00000446141+ENST00000265846	3	gene_id ENSG00000105963+ENSG00000240230
chr11	65487525	65487635	6.74614	1.16939	0.617084	0.0624056	ENST00000527610+ENST00000530192+ENST00000531596+ENST00000534482+ENST00000308418+ENST00000533698+ENST00000528220	12	gene_id ENSG00000172922
chrX	219504	220020	6.24726	1.05369	0.556095	0.0624357	ENST00000399012+ENST00000381663+ENST00000381657	29	gene_id ENSG00000182378
chr22	21335281	21335609	9.02613	0.969743	0.512849	0.0629634	ENST00000465606+ENST00000440238+ENST00000483107+ENST00000399163+ENST00000399167+ENST00000335375+ENST00000486003+ENST00000405089+ENST00000333607	55	gene_id ENSG00000183773+ENSG00000099949
chr3	46963221	46963629	8.40148	1.0113	0.534903	0.0630008	ENST00000546280+ENST00000292314+ENST00000425441	2	gene_id ENSG00000160799
chr1	2520953	2521071	5.3575	-1.22473	0.648814	0.0634055	ENST00000444521+ENST00000493183+ENST00000476686+ENST00000484099+ENST00000378427+ENST00000378425+ENST00000378424+ENST00000419916+ENST00000474659+ENST00000537325+ENST00000464043	33	gene_id ENSG00000157870
chr8	27093820	27093991	10.8482	0.81995	0.434654	0.06357	ENST00000265770+ENST00000350889+ENST00000519997	3	gene_id ENSG00000015592
chr17	42985503	42985517	8.47664	-1.31147	0.695564	0.0637017	ENST00000586125+ENST00000585543+ENST00000588640+ENST00000589701+ENST00000253408+ENST00000592706+ENST00000591880	12	gene_id ENSG00000131095
chr19	36641915	36641936	9.34176	1.10945	0.589025	0.0639686	ENST00000292907+ENST00000589154+ENST00000437291+ENST00000481297	2	gene_id ENSG00000161281
chr17	47656609	47657720	7.96379	0.987555	0.525114	0.0643665	ENST00000328741+ENST00000570453	5	gene_id ENSG00000182575
chr19	59009753	59009841	7.21357	0.907401	0.482696	0.0644758	ENST00000594786+ENST00000601355+ENST00000599700+ENST00000263093	6	gene_id ENSG00000083807
chr1	156618360	156618590	6.4969	-1.2967	0.691214	0.0650168	ENST00000329117+ENST00000479949+ENST00000491823+ENST00000361588+ENST00000424639	17	gene_id ENSG00000132692
chr17	79974965	79974989	6.3778	1.07116	0.571367	0.0651903	ENST00000578236+ENST00000306739+ENST00000306729+ENST00000583693+ENST00000580534+ENST00000582355+ENST00000582404+ENST00000577733+ENST00000584454+ENST00000585274+ENST00000578361	50	gene_id ENSG00000169696
chr19	38796002	38796147	8.40774	0.887286	0.473453	0.0652812	ENST00000337679+ENST00000592694+ENST00000591784+ENST00000592246+ENST00000589151+ENST00000339413+ENST00000329420+ENST00000392124+ENST00000586319	8	gene_id ENSG00000167645
chr11	22851241	22851411	5.70602	1.06136	0.56685	0.0655193	ENST00000354193	14	gene_id ENSG00000198168
chr1	156595328	156595517	7.23729	1.18654	0.634567	0.0658753	ENST00000255039	21	gene_id ENSG00000132702
chr19	13033294	13033343	6.46417	1.10118	0.589291	0.0660445	ENST00000588025+ENST00000423140+ENST00000314606	2	gene_id ENSG00000179115
chr15	78566539	78566608	5.69757	-1.13921	0.609712	0.0660727	ENST00000423642+ENST00000542636+ENST00000483802+ENST00000440911+ENST00000419495+ENST00000343789+ENST00000446172+ENST00000394852+ENST00000485075+ENST00000394855	16	gene_id ENSG00000140403
chr21	47361798	47362367	6.32926	1.01581	0.543838	0.0661559	ENST00000400305+ENST00000449640+ENST00000400314+ENST00000400310+ENST00000400308+ENST00000400309	54	gene_id ENSG00000183570
chr1	27662316	27662890	9.46514	0.866273	0.464673	0.0666662	ENST00000464720+ENST00000470223+ENST00000471456+ENST00000374076	25	gene_id ENSG00000186501
chr15	91438924	91439006	5.29442	1.00237	0.539307	0.0674742	ENST00000328850	56	gene_id ENSG00000182511
chr9	139006435	139006796	8.59843	0.69856	0.376684	0.068069	ENST00000557985+ENST00000418388+ENST00000561457	3	gene_id ENSG00000238227
chr21	45749930	45749962	6.51094	1.0409	0.561284	0.0680694	ENST00000470196+ENST00000496321+ENST00000397956+ENST00000325223+ENST00000339818+ENST00000462742	6	gene_id ENSG00000160226+ENSG00000241728
chr6	71546644	71546731	5.31003	1.05454	0.568782	0.0681378	ENST00000370452+ENST00000439432+ENST00000316999+ENST00000370455	13	gene_id ENSG00000112305
chr7	1036642	1036651	6.42435	0.957466	0.516731	0.0682972	ENST00000397098+ENST00000357429+ENST00000397100	2	gene_id ENSG00000146540
chr19	1474195	1474477	8.42941	0.887061	0.478896	0.0683879	ENST00000588849+ENST00000588871+ENST00000427685+ENST00000592486+ENST00000436106+ENST00000586564	7	gene_id ENSG00000119559
chr14	23303381	23303443	7.91391	1.21684	0.657364	0.0685644	ENST00000557221+ENST00000553965+ENST00000397496+ENST00000397505+ENST00000311892+ENST00000553711+ENST00000556465+ENST00000432849+ENST00000555536+ENST00000355151+ENST00000556840+ENST00000555345+ENST00000556654	30	gene_id ENSG00000172590
chr16	2011798	2011841	9.58514	0.874943	0.472974	0.0687419	ENST00000543683+ENST00000569148+ENST00000565031+ENST00000570172+ENST00000268668	12	gene_id ENSG00000140990
chr1	228336454	228336474	10.6419	0.796194	0.430414	0.0687481	ENST00000486668+ENST00000312726+ENST00000471270+ENST00000480056+ENST00000477206+ENST00000391865+ENST00000470040+ENST00000498115+ENST00000366728+ENST00000366723+ENST00000366722+ENST00000366726+ENST00000470155+ENST00000492871+ENST00000470740+ENST00000465025+ENST00000493138+ENST00000435153+ENST00000485838+ENST00000366716+ENST00000366730+ENST00000366718	83	gene_id ENSG00000143774
chr3	39567102	39567859	10.4484	0.939838	0.508833	0.0691564	ENST00000452959	34	gene_id ENSG00000168314
chr9	132397753	132397771	6.99255	0.970913	0.52588	0.0692717	ENST00000482347+ENST00000372486+ENST00000372483+ENST00000372480	17	gene_id ENSG00000148335
chr6	29639889	29640147	6.40299	1.16676	0.632324	0.0694291	ENST00000376917+ENST00000533330+ENST00000431798+ENST00000376889+ENST00000376894+ENST00000376902	30	gene_id ENSG00000204655
chr11	17809796	17809960	8.34201	0.947983	0.513874	0.0694907	ENST00000529440+ENST00000528200+ENST00000529151+ENST00000525920+ENST00000531299+ENST00000531926+ENST00000527494+ENST00000532546+ENST00000528369+ENST00000265965+ENST00000525422+ENST00000524589	6	gene_id ENSG00000129167+ENSG00000129158+ENSG00000255448
chr16	572356	572478	8.58705	0.757438	0.410621	0.0695144	ENST00000450428+ENST00000262305+ENST00000457159	35	gene_id ENSG00000090565
chr19	36641824	36641914	9.04845	1.01787	0.552079	0.0696479	ENST00000292907+ENST00000437291+ENST00000481297	1	gene_id ENSG00000161281
chr9	139887505	139887632	7.35503	0.819711	0.444935	0.0698545	ENST00000493968+ENST00000467845+ENST00000488678+ENST00000468484+ENST00000481187+ENST00000492564+ENST00000498095+ENST00000371620+ENST00000483807	14	gene_id ENSG00000148362
chr16	67978231	67978316	5.22831	1.06746	0.579561	0.0699253	ENST00000590594+ENST00000422611+ENST00000338335+ENST00000316341	31	gene_id ENSG00000213398+ENSG00000124067+ENSG00000267660
chr9	130576031	130576136	5.43481	0.920061	0.499777	0.0700575	ENST00000373247+ENST00000373245+ENST00000373225+ENST00000393706+ENST00000460181+ENST00000469468	56	gene_id ENSG00000136877
chr19	50216884	50216929	7.35354	0.921309	0.500549	0.0701096	ENST00000598647+ENST00000323446+ENST00000598293+ENST00000392518+ENST00000354199+ENST00000599937+ENST00000597099+ENST00000405931+ENST00000595031+ENST00000598072	67	gene_id ENSG00000169169
chr1	160111336	160111567	6.30787	-1.16396	0.632599	0.0702021	ENST00000447527+ENST00000361216+ENST00000459972	39	gene_id ENSG00000018625
chr14	103986032	103986038	9.8021	1.13447	0.616649	0.070237	ENST00000554282+ENST00000554989+ENST00000348956+ENST00000553528	4	gene_id ENSG00000166165
chr19	3490820	3491307	9.28788	0.98295	0.534412	0.0703004	ENST00000250937+ENST00000427575	2	gene_id ENSG00000129932
chr15	41106544	41106719	5.9851	1.02893	0.559619	0.0704038	ENST00000299173+ENST00000559096+ENST00000336455+ENST00000355341+ENST00000560838+ENST00000561768+ENST00000560078+ENST00000564258	56	gene_id ENSG00000166140
chr6	76599927	76599982	6.42557	1.10195	0.599735	0.0705855	ENST00000430435+ENST00000369985+ENST00000369977+ENST00000369975+ENST00000369981	32	gene_id ENSG00000196586
chr17	42988604	42988635	8.93516	-1.11135	0.605024	0.0706648	ENST00000586793+ENST00000588640+ENST00000435360+ENST00000585543+ENST00000592320+ENST00000253408	23	gene_id ENSG00000131095
chr20	32244894	32244952	6.67331	0.999329	0.544415	0.0708546	ENST00000375238+ENST00000488489+ENST00000477778+ENST00000246190	2	gene_id ENSG00000125967
chr8	27461827	27461882	12.5702	-0.74739	0.40718	0.0708658	ENST00000546343+ENST00000523589+ENST00000316403+ENST00000522299+ENST00000522502+ENST00000523500+ENST00000520012+ENST00000405140+ENST00000522098+ENST00000560366	14	gene_id ENSG00000120885
chr17	42985467	42985482	9.04101	-1.05861	0.577702	0.0713272	ENST00000586125+ENST00000585543+ENST00000589701+ENST00000253408+ENST00000592706+ENST00000592065+ENST00000591880+ENST00000588735	9	gene_id ENSG00000131095
chr19	19040015	19040247	6.33506	0.936083	0.510984	0.0714082	ENST00000433218+ENST00000539827+ENST00000392351+ENST00000594794+ENST00000221222	39	gene_id ENSG00000105669+ENSG00000051128+ENSG00000268193
chr19	11561461	11561682	9.32628	0.868288	0.47414	0.0715036	ENST00000591510+ENST00000586486+ENST00000592741+ENST00000587327+ENST00000589838+ENST00000412601+ENST00000252455+ENST00000591462	70	gene_id ENSG00000130175
chr19	51015617	51015753	6.08894	1.2178	0.665018	0.0715134	ENST00000597030+ENST00000389208+ENST00000597232+ENST00000601207+ENST00000376916	8	gene_id ENSG00000204653
chr12	123467313	123467342	8.48863	1.03517	0.56545	0.0715939	ENST00000543566+ENST00000454885+ENST00000536073+ENST00000539770+ENST00000426960+ENST00000540382+ENST00000412505+ENST00000539576+ENST00000392433+ENST00000540866+ENST00000536502+ENST00000453766+ENST00000315580+ENST00000540708	107	gene_id ENSG00000256028+ENSG00000182196+ENSG00000111325
chr18	48256472	48258194	8.43358	-1.02401	0.559463	0.0716475	ENST00000400384+ENST00000592595	18	gene_id ENSG00000267713+ENSG00000141639
chr11	1977486	1977576	9.40121	0.750416	0.410117	0.0717351	ENST00000381519+ENST00000484918+ENST00000462288+ENST00000429295+ENST00000397298	15	gene_id ENSG00000214026
chr17	42991096	42991166	8.6232	-1.16867	0.638761	0.071762	ENST00000588957+ENST00000586127+ENST00000435360+ENST00000586793+ENST00000592320+ENST00000591327+ENST00000253408+ENST00000376990+ENST00000585728	41	gene_id ENSG00000131095
chr19	36500107	36500160	5.53123	1.10375	0.603514	0.0718706	ENST00000471323+ENST00000461668+ENST00000495116+ENST00000252984+ENST00000485128+ENST00000490483+ENST00000378875+ENST00000490986+ENST00000486389	24	gene_id ENSG00000181392+ENSG00000239382+ENSG00000248101
chr11	65487516	65487524	5.77717	1.14024	0.624057	0.0721318	ENST00000527610+ENST00000531596+ENST00000534482+ENST00000308418+ENST00000533698+ENST00000528220	11	gene_id ENSG00000172922
chr1	228336510	228336510	9.97038	0.772318	0.422762	0.0721787	ENST00000366730+ENST00000486668+ENST00000435153+ENST00000312726+ENST00000470155+ENST00000471270+ENST00000485838+ENST00000480056+ENST00000477206+ENST00000366716+ENST00000366726+ENST00000366728+ENST00000470040+ENST00000366723+ENST00000492871+ENST00000366718+ENST00000470740+ENST00000391865+ENST00000465025+ENST00000493138	85	gene_id ENSG00000143774
chr19	13033344	13033353	6.66978	1.03389	0.566082	0.072247	ENST00000586146+ENST00000588025+ENST00000423140+ENST00000314606	3	gene_id ENSG00000179115
chr9	130670341	130670447	5.5175	1.01165	0.554076	0.0723309	ENST00000343609+ENST00000335791+ENST00000474282	3	gene_id ENSG00000136840
chr20	17594323	17594772	8.496	0.928281	0.508423	0.0723359	ENST00000468428+ENST00000470422+ENST00000377807+ENST00000377813+ENST00000360807+ENST00000246043	1	gene_id ENSG00000125844
chr8	11702591	11702731	7.82014	-1.17458	0.644141	0.0726911	ENST00000420692+ENST00000345125+ENST00000434271+ENST00000531551+ENST00000534510+ENST00000415599+ENST00000353047+ENST00000453527+ENST00000533455+ENST00000530640+ENST00000531089	13	gene_id ENSG00000164733
chr3	133497430	133497626	9.664	1.29844	0.712792	0.0729764	ENST00000264998+ENST00000402696+ENST00000461695+ENST00000467842	59	gene_id ENSG00000091513+ENSG00000242337
chr11	64620203	64621763	8.51241	0.855518	0.469805	0.0730714	ENST00000484846+ENST00000320631+ENST00000359393	2	gene_id ENSG00000110047
chr11	57471186	57471578	7.01721	0.84136	0.462356	0.0732689	ENST00000337672+ENST00000431606	1	gene_id ENSG00000156603
chr8	144996672	145000052	9.71288	-1.04055	0.571864	0.073292	ENST00000398774+ENST00000345136+ENST00000436759+ENST00000356346+ENST00000357649+ENST00000354958+ENST00000322810+ENST00000527096+ENST00000354589	4	gene_id ENSG00000178209
chr2	242611797	242612007	7.37059	0.879849	0.483722	0.0733933	ENST00000344376+ENST00000402096+ENST00000474739+ENST00000494465+ENST00000404914+ENST00000405546+ENST00000482507+ENST00000475693	57	gene_id ENSG00000168397
chr19	2813381	2813493	8.27307	0.678621	0.37314	0.07343	ENST00000589087+ENST00000395212+ENST00000307741+ENST00000590970	42	gene_id ENSG00000172009
chr19	58905864	58905962	11.0225	0.916959	0.504435	0.0735669	ENST00000598495+ENST00000596046+ENST00000196551+ENST00000598098+ENST00000596314+ENST00000601521+ENST00000599232	20	gene_id ENSG00000083845
chr2	95753069	95753151	7.33465	1.03684	0.571451	0.0740941	ENST00000345084+ENST00000461916+ENST00000482821+ENST00000272418	3	gene_id ENSG00000144029+ENSG00000144026
chr19	19638832	19638925	12.0774	0.749194	0.413729	0.0746505	ENST00000586674+ENST00000511180+ENST00000512771+ENST00000502506+ENST00000252576+ENST00000507754	18	gene_id ENSG00000250067+ENSG00000258674+ENSG00000186010
chr12	123467343	123467407	8.74889	0.943255	0.520938	0.0746733	ENST00000543566+ENST00000454885+ENST00000536073+ENST00000539770+ENST00000540382+ENST00000412505+ENST00000539576+ENST00000392433+ENST00000540866+ENST00000536502+ENST00000453766+ENST00000315580+ENST00000540708	108	gene_id ENSG00000256028+ENSG00000182196+ENSG00000111325
chr6	30867019	30867181	6.67561	-1.15874	0.640134	0.0747573	ENST00000454612+ENST00000446312+ENST00000418800+ENST00000376575+ENST00000376567+ENST00000513240+ENST00000376570+ENST00000452441+ENST00000484556+ENST00000376568+ENST00000376569+ENST00000508312+ENST00000324771	138	gene_id ENSG00000264594+ENSG00000204580
chr3	185208785	185209545	5.41299	1.08219	0.598075	0.0748658	ENST00000421852+ENST00000296254	11	gene_id ENSG00000163900
chr16	2289941	2290037	7.15202	1.1209	0.620096	0.0751544	ENST00000301729+ENST00000570258+ENST00000562238+ENST00000565819	3	gene_id ENSG00000167969
chrX	101410831	101411029	7.99664	1.1101	0.614569	0.075361	ENST00000333643	6	gene_id ENSG00000184515
chr16	31478406	31478426	5.18768	1.10187	0.610095	0.0754016	ENST00000412665+ENST00000408912+ENST00000564900+ENST00000457010+ENST00000268314	25	gene_id ENSG00000140691
chr17	79897522	79898625	5.63229	1.10642	0.614431	0.0762462	ENST00000409745+ENST00000330655	40	gene_id ENSG00000185105+ENSG00000183010
chr5	138268267	138268401	6.76689	-1.22997	0.684254	0.0767565	ENST00000540387+ENST00000522792+ENST00000518825+ENST00000521724+ENST00000355078+ENST00000302763	106	gene_id ENSG00000044115
chr8	144898547	144898689	9.25939	0.896679	0.499086	0.0769004	ENST00000313352+ENST00000349157+ENST00000456095+ENST00000453551+ENST00000526683	2	gene_id ENSG00000179950
chr14	24686202	24686225	7.60967	1.0563	0.588845	0.0773492	ENST00000527046+ENST00000250495+ENST00000560427+ENST00000531430+ENST00000396828	185	gene_id ENSG00000259522+ENSG00000260669+ENSG00000213920+ENSG00000254505+ENSG00000129559+ENSG00000254692+ENSG00000100926+ENSG00000255526+ENSG00000196497
chr19	39980569	39980759	5.83197	1.03681	0.57848	0.0775983	ENST00000601252+ENST00000595961+ENST00000599794	41	gene_id ENSG00000105197
chr6	71508360	71508440	5.03803	0.969801	0.54148	0.0778071	ENST00000370452+ENST00000439432+ENST00000316999+ENST00000370455	12	gene_id ENSG00000112305
chr1	154918248	154918454	6.36363	-1.07579	0.60099	0.0779674	ENST00000539880+ENST00000368465+ENST00000542459+ENST00000368463	7	gene_id ENSG00000163346
chr5	149786715	149786887	6.53563	-1.26756	0.708771	0.0782347	ENST00000377795+ENST00000517752+ENST00000523836+ENST00000522246+ENST00000009530+ENST00000517791+ENST00000518797+ENST00000524315+ENST00000522153+ENST00000353334+ENST00000523208	22	gene_id ENSG00000019582
chr11	64789633	64789656	6.556	1.15838	0.648128	0.0784161	ENST00000529384+ENST00000246747	17	gene_id ENSG00000213465+ENSG00000110025
chr17	42985432	42985466	9.25649	-1.02457	0.573486	0.0785312	ENST00000585543+ENST00000589701+ENST00000253408+ENST00000592706+ENST00000592065+ENST00000591880+ENST00000588735	8	gene_id ENSG00000131095
chr8	145539954	145539982	5.37868	0.93577	0.524815	0.079108	ENST00000332324+ENST00000527438	1	gene_id ENSG00000185000
chr17	42988020	42988026	7.94106	-1.23985	0.695364	0.0791128	ENST00000586793+ENST00000588640+ENST00000435360+ENST00000585543+ENST00000592320+ENST00000253408	22	gene_id ENSG00000131095
chr12	48176001	48176534	8.08479	0.879184	0.493088	0.0791132	ENST00000442892+ENST00000442218	25	gene_id ENSG00000211584
chr22	21381797	21382296	6.44205	1.00835	0.565869	0.0792889	ENST00000413302+ENST00000432930+ENST00000336296+ENST00000402329+ENST00000443995+ENST00000442475+ENST00000422210	40	gene_id ENSG00000230513+ENSG00000099957
chr11	17809702	17809742	7.09759	1.10702	0.621549	0.0794338	ENST00000529440+ENST00000528200+ENST00000528369+ENST00000527494+ENST00000531926+ENST00000531299+ENST00000529151+ENST00000265965+ENST00000525422+ENST00000524589	4	gene_id ENSG00000129167+ENSG00000129158+ENSG00000255448
chr12	7177545	7178247	6.00964	-1.06351	0.597189	0.0794689	ENST00000360817+ENST00000328916+ENST00000443875+ENST00000402681+ENST00000406697	83	gene_id ENSG00000182326+ENSG00000255896+ENSG00000126749
chr11	66052344	66052386	6.75159	0.857805	0.481731	0.0794995	ENST00000526497+ENST00000485820+ENST00000496746+ENST00000471387+ENST00000494836+ENST00000376904+ENST00000359461+ENST00000376901	6	gene_id ENSG00000174851
chr4	73968192	73968264	6.22941	1.09072	0.61274	0.0795985	ENST00000513908+ENST00000509867+ENST00000358602+ENST00000330838+ENST00000561029+ENST00000560507+ENST00000558247+ENST00000560372	17	gene_id ENSG00000132466
chr19	50216873	50216883	6.79201	1.06637	0.600122	0.0801207	ENST00000598647+ENST00000323446+ENST00000595901+ENST00000598293+ENST00000392518+ENST00000354199+ENST00000599937+ENST00000597099+ENST00000405931+ENST00000595031+ENST00000598072	66	gene_id ENSG00000169169
chr17	42991167	42991191	7.75586	-1.13845	0.640782	0.0801648	ENST00000588957+ENST00000586127+ENST00000435360+ENST00000586793+ENST00000592320+ENST00000588037+ENST00000591327+ENST00000253408+ENST00000376990+ENST00000585728	42	gene_id ENSG00000131095
chr14	20811234	20811566	7.8864	1.11471	0.627576	0.0802374	ENST00000554988+ENST00000516869	2	gene_id ENSG00000259001+ENSG00000252678
chr17	56597720	56597786	9.84829	1.00192	0.564279	0.0803444	ENST00000426861+ENST00000583114+ENST00000317268+ENST00000457347+ENST00000393086+ENST00000582270+ENST00000317256+ENST00000580844+ENST00000580796+ENST00000579371+ENST00000412945+ENST00000583273+ENST00000577440	6	gene_id ENSG00000108387
chr9	139887633	139887695	7.17345	0.814132	0.45881	0.0805328	ENST00000493968+ENST00000483807+ENST00000488678+ENST00000467845+ENST00000481187+ENST00000498095+ENST00000371620+ENST00000492564	15	gene_id ENSG00000148362
chr7	5568866	5568912	10.3665	-0.920052	0.51858	0.0805775	ENST00000462494+ENST00000417101+ENST00000477812+ENST00000484841+ENST00000493945+ENST00000331789+ENST00000443528+ENST00000432588+ENST00000480301+ENST00000425660	22	gene_id ENSG00000263900+ENSG00000075624
chr4	2044463	2044551	10.791	0.970685	0.547306	0.0806785	ENST00000382878+ENST00000409248+ENST00000409860	6	gene_id ENSG00000243449
chr19	12778959	12779239	9.1003	0.805646	0.454415	0.0807855	ENST00000598732+ENST00000222190+ENST00000596731	68	gene_id ENSG00000105583+ENSG00000269590+ENSG00000178464+ENSG00000269242+ENSG00000104774
chr19	36395363	36395461	7.69765	-1.10649	0.624474	0.0809615	ENST00000586946+ENST00000588439+ENST00000585901+ENST00000262629+ENST00000424586+ENST00000544690+ENST00000587837	5	gene_id ENSG00000011600
chr19	50363971	50363982	7.17958	0.915239	0.516688	0.0810492	ENST00000601612+ENST00000597730+ENST00000600603+ENST00000221557+ENST00000599732+ENST00000601675+ENST00000598325+ENST00000601093+ENST00000597793+ENST00000391842	59	gene_id ENSG00000104960
chr19	49118623	49118649	10.4658	0.705037	0.398022	0.08105	ENST00000549920+ENST00000547897+ENST00000547892+ENST00000550645+ENST00000084795+ENST00000546623+ENST00000551749+ENST00000549533+ENST00000552347+ENST00000552588+ENST00000549273+ENST00000549370	7	gene_id ENSG00000268093+ENSG00000063177
chr11	75145686	75145983	6.33712	1.01087	0.570779	0.0811038	ENST00000529721+ENST00000376282+ENST00000443276+ENST00000533805+ENST00000527820+ENST00000336898+ENST00000533784+ENST00000526177	2	gene_id ENSG00000158555
chr11	65651396	65651418	5.92849	1.02509	0.578879	0.0811394	ENST00000534032+ENST00000525765+ENST00000338369+ENST00000357519+ENST00000531115	4	gene_id ENSG00000172500
chr14	102551270	102551316	11.2253	1.1649	0.657918	0.081178	ENST00000554401+ENST00000216281+ENST00000334701+ENST00000553585+ENST00000441629	15	gene_id ENSG00000080824
chr19	9959988	9960075	8.82083	0.902328	0.509661	0.0812013	ENST00000586352+ENST00000247970+ENST00000586025	30	gene_id ENSG00000127445
chr17	42992674	42992772	8.8529	-1.15864	0.655316	0.0816021	ENST00000586793+ENST00000588316+ENST00000435360+ENST00000592320+ENST00000588037+ENST00000591327+ENST00000253408+ENST00000376990+ENST00000585728	48	gene_id ENSG00000131095
chr10	99116459	99116862	7.1521	1.03917	0.588161	0.081815	ENST00000370992+ENST00000414986+ENST00000491313+ENST00000479481+ENST00000315563+ENST00000536831	3	gene_id ENSG00000052749
chr12	112221007	112221102	6.40671	-1.20102	0.680846	0.0822881	ENST00000551906+ENST00000546840+ENST00000553044+ENST00000261733+ENST00000548536	88	gene_id ENSG00000257767+ENSG00000111275+ENSG00000111271
chr1	44686231	44686353	6.59499	1.12118	0.635971	0.0824697	ENST00000372289+ENST00000361745+ENST00000488433+ENST00000494092+ENST00000315913	45	gene_id ENSG00000178028
chr17	80400520	80400775	7.65875	0.875371	0.497086	0.0828004	ENST00000336995+ENST00000437807+ENST00000434650+ENST00000342572+ENST00000306645+ENST00000578895+ENST00000584024+ENST00000536759+ENST00000585044	3	gene_id ENSG00000178927
chr19	42460933	42461042	11.1192	0.766154	0.43537	0.0830102	ENST00000600292+ENST00000222008+ENST00000595226+ENST00000601028+ENST00000601891+ENST00000598057+ENST00000601078	4	gene_id ENSG00000105404
chr6	56872979	56875742	5.88742	0.9628	0.54738	0.0831564	ENST00000370748	7	gene_id ENSG00000151917
chr12	57974919	57974955	6.66332	-1.35887	0.772602	0.0831743	ENST00000547989+ENST00000286452+ENST00000455537	26	gene_id ENSG00000155980
chr19	3984134	3984348	8.57519	-1.39806	0.795448	0.0833875	ENST00000309311+ENST00000594885+ENST00000600720	28	gene_id ENSG00000206775+ENSG00000167658
chr1	171501932	171502100	7.95032	0.966527	0.550246	0.0835663	ENST00000367742+ENST00000338920+ENST00000392078+ENST00000426496	26	gene_id ENSG00000117523
chr16	223675	223709	7.60888	1.27432	0.726475	0.0839829	ENST00000397806+ENST00000251595	10	gene_id ENSG00000188536
chr9	130576137	130576263	6.13877	1.01237	0.57722	0.0840239	ENST00000373247+ENST00000373245+ENST00000373225+ENST00000393706+ENST00000460181	57	gene_id ENSG00000136877
chr1	228336443	228336453	10.4666	0.71182	0.405972	0.0841118	ENST00000486668+ENST00000312726+ENST00000471270+ENST00000480056+ENST00000477206+ENST00000391865+ENST00000470040+ENST00000498115+ENST00000366728+ENST00000366723+ENST00000366722+ENST00000366721+ENST00000366726+ENST00000470155+ENST00000492871+ENST00000470740+ENST00000465025+ENST00000493138+ENST00000435153+ENST00000485838+ENST00000366716+ENST00000366730+ENST00000366718	82	gene_id ENSG00000143774
chr11	63766042	63766159	5.12207	0.992825	0.567052	0.0845486	ENST00000255681+ENST00000538042+ENST00000542105+ENST00000541041	4	gene_id ENSG00000133315
chr19	41314066	41314103	6.72894	1.02306	0.584449	0.0846151	ENST00000593477+ENST00000599579+ENST00000594140+ENST00000593445+ENST00000406058+ENST00000303961+ENST00000594136+ENST00000593726+ENST00000595051	85	gene_id ENSG00000130612+ENSG00000261857+ENSG00000171570+ENSG00000167578+ENSG00000269858+ENSG00000268975+ENSG00000268797
chr19	38798068	38798110	5.96353	1.03402	0.590847	0.0846848	ENST00000589644+ENST00000337679+ENST00000592246+ENST00000592694+ENST00000591784+ENST00000585563+ENST00000588002+ENST00000589151+ENST00000339413+ENST00000329420+ENST00000392124+ENST00000591755+ENST00000586319	13	gene_id ENSG00000167645
chr10	32323618	32323766	7.39963	0.956967	0.547195	0.0848952	ENST00000302418	18	gene_id ENSG00000170759
chr9	136894789	136898523	9.57246	0.716299	0.409728	0.0850048	ENST00000303407	1	gene_id ENSG00000169925
chr16	417613	417723	9.93427	0.849564	0.486347	0.08525	ENST00000389675+ENST00000481453+ENST00000469744+ENST00000461550+ENST00000397734+ENST00000397735+ENST00000483764+ENST00000199706	8	gene_id ENSG00000086504
chr9	131770071	131770312	5.1764	0.994897	0.569663	0.0853131	ENST00000479237+ENST00000372564	2	gene_id ENSG00000148341
chr21	45223393	45225174	8.83068	0.827092	0.47373	0.0854093	ENST00000471909+ENST00000467112+ENST00000497547	25	gene_id ENSG00000160214
chr19	49118593	49118622	8.25777	0.781057	0.447752	0.0856761	ENST00000549920+ENST00000547897+ENST00000547892+ENST00000084795+ENST00000550645+ENST00000546623+ENST00000551749+ENST00000549533+ENST00000552347+ENST00000552588+ENST00000549370	6	gene_id ENSG00000268093+ENSG00000063177
chr17	42988005	42988019	8.24471	-1.20912	0.693252	0.0857235	ENST00000586793+ENST00000588640+ENST00000435360+ENST00000585543+ENST00000592320+ENST00000253408+ENST00000591880	21	gene_id ENSG00000131095
chr6	34213889	34214007	6.69285	1.04204	0.597971	0.0859885	ENST00000327014+ENST00000447654+ENST00000401473+ENST00000311487+ENST00000357318+ENST00000347617+ENST00000374116	15	gene_id ENSG00000137309
chr19	6677878	6677907	7.61022	-1.15364	0.662191	0.0860703	ENST00000599899+ENST00000601475+ENST00000245907+ENST00000602229+ENST00000599668	5	gene_id ENSG00000125730
chr10	104660350	104661656	6.04541	1.07632	0.618011	0.0861712	ENST00000369880	23	gene_id ENSG00000214435+ENSG00000166275
chr8	145135420	145135482	7.22754	0.911837	0.524025	0.086439	ENST00000316052+ENST00000527954	7	gene_id ENSG00000178896
chr9	135118221	135119921	5.42033	0.916587	0.526766	0.0864458	ENST00000467453+ENST00000393228+ENST00000393229	17	gene_id ENSG00000196358
chr2	98264643	98264654	6.84127	1.25386	0.720772	0.0865198	ENST00000464949+ENST00000258424	11	gene_id ENSG00000135940
chr12	50157503	50157693	7.75249	-1.18858	0.683506	0.0866381	ENST00000542631+ENST00000267115+ENST00000423828+ENST00000395006+ENST00000552699+ENST00000547798+ENST00000549385	68	gene_id ENSG00000139644
chr11	63678693	63679359	5.85136	1.03015	0.593378	0.0871468	ENST00000301459	1	gene_id ENSG00000167771
chr15	100267614	100269586	5.84606	1.04378	0.601476	0.0872735	ENST00000545021+ENST00000332728+ENST00000344791+ENST00000409796+ENST00000479791	5	gene_id ENSG00000214397+ENSG00000183060
chr5	151043648	151043796	6.3237	-1.24791	0.719288	0.0873517	ENST00000231061+ENST00000520687	3	gene_id ENSG00000113140
chr16	30133145	30133327	7.30134	-1.18237	0.681538	0.0873653	ENST00000395202+ENST00000263025+ENST00000395200+ENST00000490298+ENST00000395199+ENST00000484663+ENST00000322266+ENST00000483869+ENST00000478356+ENST00000481230+ENST00000403394+ENST00000466521	29	gene_id ENSG00000102882
chr17	76967367	76967412	6.5163	1.0062	0.580072	0.0874086	ENST00000587311+ENST00000262776+ENST00000586720+ENST00000591778	3	gene_id ENSG00000108679
chr7	1855452	1855717	8.02242	0.841294	0.485596	0.0877863	ENST00000496548+ENST00000470190+ENST00000402746+ENST00000406869+ENST00000481633+ENST00000399654+ENST00000477172+ENST00000468372+ENST00000265854	6	gene_id ENSG00000002822
chr11	71949307	71949571	5.34595	-0.982416	0.567986	0.0882975	ENST00000320683+ENST00000541752+ENST00000298229+ENST00000538751+ENST00000541756	61	gene_id ENSG00000165458
chr6	37449049	37449282	6.6307	0.891961	0.5164	0.0887272	ENST00000373451	43	gene_id ENSG00000137200
chr17	79862300	79862511	8.76222	0.801414	0.464041	0.08877	ENST00000331285+ENST00000538721+ENST00000538936+ENST00000570391+ENST00000571105+ENST00000573401	6	gene_id ENSG00000185813
chr1	54518673	54518865	7.60345	-1.2056	0.699725	0.0895075	ENST00000234831+ENST00000371337+ENST00000452421	18	gene_id ENSG00000116209
chr16	28995526	28995838	7.28318	0.897223	0.520757	0.0895156	ENST00000323081+ENST00000568829+ENST00000566059+ENST00000334536+ENST00000352260+ENST00000569969+ENST00000311008+ENST00000565975	36	gene_id ENSG00000213658+ENSG00000261067+ENSG00000169682
chr19	47990937	47991147	9.68969	0.859941	0.499383	0.0896822	ENST00000594001+ENST00000263354+ENST00000595227+ENST00000597271+ENST00000594217+ENST00000597778	6	gene_id ENSG00000105402
chr2	74185916	74186073	6.6997	0.99437	0.577483	0.0897008	ENST00000418996+ENST00000356837+ENST00000348222+ENST00000264093	19	gene_id ENSG00000114956
chr16	68390653	68390700	5.62948	1.05202	0.61139	0.0899207	ENST00000568463+ENST00000567542+ENST00000568975+ENST00000449359+ENST00000348497+ENST00000339507+ENST00000441236	70	gene_id ENSG00000132600
chr1	228289781	228289866	6.0177	0.81687	0.474759	0.0899391	ENST00000469781+ENST00000472617+ENST00000485896+ENST00000272139+ENST00000465199+ENST00000492757	10	gene_id ENSG00000143793
chr16	772313	772508	9.25797	0.840276	0.488441	0.0899898	ENST00000566437+ENST00000569529+ENST00000568916+ENST00000570237+ENST00000219535+ENST00000566525+ENST00000564000	15	gene_id ENSG00000103254
chr15	91438829	91438923	5.64032	1.00218	0.58313	0.0903	ENST00000414248+ENST00000328850	55	gene_id ENSG00000182511
chr11	44641260	44641913	7.32731	0.92601	0.539003	0.0904141	ENST00000227155	43	gene_id ENSG00000085117
chr9	130883031	130883104	7.40066	1.05411	0.614008	0.0906424	ENST00000493205+ENST00000496594+ENST00000476811+ENST00000476655+ENST00000492057+ENST00000338961	5	gene_id ENSG00000148334
chr5	149781733	149781813	7.60417	-0.928994	0.541348	0.0907689	ENST00000009530+ENST00000518797+ENST00000353334+ENST00000523208+ENST00000377795	7	gene_id ENSG00000019582
chr19	23541783	23542204	7.16822	0.999728	0.582567	0.0907696	ENST00000300619	25	gene_id ENSG00000167232
chr19	51014861	51014988	7.5669	0.867582	0.50567	0.0908368	ENST00000389208+ENST00000597232+ENST00000376916	2	gene_id ENSG00000204653
chrX	49046999	49047889	5.80511	0.794464	0.46319	0.0909303	ENST00000479808	5	gene_id ENSG00000102003
chr15	74740819	74740899	7.78481	0.955978	0.557368	0.0909368	ENST00000564488+ENST00000565335+ENST00000395081+ENST00000565494+ENST00000361351+ENST00000567435	3	gene_id ENSG00000138629
chrX	70520898	70521016	5.34992	1.12533	0.65612	0.0909427	ENST00000276079+ENST00000535149+ENST00000373841+ENST00000490044	56	gene_id ENSG00000255591+ENSG00000147140
chr11	64010923	64010944	7.07977	1.18774	0.692866	0.0911085	ENST00000535135+ENST00000541388+ENST00000394540+ENST00000536642+ENST00000309366+ENST00000449942	11	gene_id ENSG00000173486
chr19	14677744	14677745	8.74088	0.890702	0.520453	0.0916338	ENST00000215565	3	gene_id ENSG00000099795
chr19	2233406	2233470	7.44751	0.870187	0.508838	0.0918669	ENST00000588545+ENST00000589791+ENST00000326631+ENST00000588450+ENST00000587962+ENST00000589097+ENST00000592552	7	gene_id ENSG00000104886
chr13	76111900	76111962	6.30878	-0.853622	0.499167	0.0918764	ENST00000377615+ENST00000377612+ENST00000486516+ENST00000406936+ENST00000477377+ENST00000355801+ENST00000497707+ENST00000464050	18	gene_id ENSG00000188243
chr1	155035146	155035180	5.66781	0.851849	0.498225	0.0919366	ENST00000474709+ENST00000498481+ENST00000449910+ENST00000359280+ENST00000529473+ENST00000271836+ENST00000472434+ENST00000355956+ENST00000461234+ENST00000464824+ENST00000368413+ENST00000368412+ENST00000368410+ENST00000356955+ENST00000526491+ENST00000360674+ENST00000527418	106	gene_id ENSG00000143537+ENSG00000163357
chr20	60790026	60790434	8.13272	0.894335	0.523156	0.0919864	ENST00000340177	1	gene_id ENSG00000101180
chr8	145649014	145649034	7.75575	0.826762	0.483955	0.0922017	ENST00000292510+ENST00000529182+ENST00000526054+ENST00000530983+ENST00000526977+ENST00000530836+ENST00000377348+ENST00000526204+ENST00000528142	5	gene_id ENSG00000160948
chr5	149781427	149781567	9.18143	-1.00059	0.585833	0.0922716	ENST00000518797+ENST00000524315+ENST00000353334+ENST00000377795	4	gene_id ENSG00000019582
chr2	220074141	220074216	7.01117	0.955722	0.559972	0.0925032	ENST00000289528+ENST00000409594+ENST00000425849+ENST00000475533+ENST00000409097+ENST00000464902	50	gene_id ENSG00000158552
chr9	108200562	108200782	6.74941	1.24564	0.730285	0.0926983	ENST00000374724+ENST00000343170	24	gene_id ENSG00000070214+ENSG00000242010
chr19	55738119	55738586	5.3733	0.909623	0.533716	0.0929551	ENST00000589190+ENST00000585416+ENST00000327042	3	gene_id ENSG00000105063+ENSG00000180089
chr2	203642622	203643792	5.70729	0.992102	0.582593	0.0932206	ENST00000392237+ENST00000358299	2	gene_id ENSG00000163596
chr3	58552935	58552945	5.85026	-1.13844	0.668749	0.0933263	ENST00000394481+ENST00000464064+ENST00000447756+ENST00000360997+ENST00000474531	5	gene_id ENSG00000168309
chr5	149781715	149781732	6.95476	-0.92084	0.540973	0.0933555	ENST00000009530+ENST00000518797+ENST00000353334+ENST00000377795	6	gene_id ENSG00000019582
chrX	153195494	153195528	8.61289	0.796707	0.468411	0.0936046	ENST00000370009+ENST00000393712+ENST00000484950+ENST00000370015+ENST00000464845+ENST00000466877+ENST00000482485	138	gene_id ENSG00000102030+ENSG00000089820+ENSG00000198910
chr11	60658219	60658262	7.69456	0.988228	0.581869	0.0940782	ENST00000535326+ENST00000227524+ENST00000540473	3	gene_id ENSG00000110107
chr19	38798111	38798161	6.45064	0.943272	0.555597	0.0941929	ENST00000589644+ENST00000337679+ENST00000592246+ENST00000589247+ENST00000592694+ENST00000591784+ENST00000585563+ENST00000588002+ENST00000589151+ENST00000339413+ENST00000329420+ENST00000392124+ENST00000591755+ENST00000586319	14	gene_id ENSG00000167645
chr19	6678163	6678298	8.07981	-1.25186	0.737873	0.0944167	ENST00000599899+ENST00000601475+ENST00000245907+ENST00000602229+ENST00000599668	9	gene_id ENSG00000125730
chr19	51014989	51015030	7.08798	0.901064	0.531224	0.0944891	ENST00000389208+ENST00000597232+ENST00000601207+ENST00000376916	3	gene_id ENSG00000204653
chr12	123467279	123467312	8.65131	0.932003	0.549474	0.0944951	ENST00000543566+ENST00000454885+ENST00000536073+ENST00000539770+ENST00000426960+ENST00000540382+ENST00000412505+ENST00000539576+ENST00000392433+ENST00000540866+ENST00000536502+ENST00000442210+ENST00000315580+ENST00000540708+ENST00000453766	106	gene_id ENSG00000256028+ENSG00000182196+ENSG00000111325
chr10	103370424	103371167	9.0283	0.872478	0.514401	0.0945085	ENST00000470093+ENST00000389046+ENST00000331272	2	gene_id ENSG00000107829
chr1	27720298	27722318	6.29096	1.1274	0.665066	0.0946864	ENST00000374024	2	gene_id ENSG00000181773
chr7	99751522	99751633	10.2753	0.916621	0.541385	0.0950813	ENST00000441173+ENST00000468582+ENST00000488241+ENST00000460732+ENST00000474141+ENST00000473459+ENST00000341942+ENST00000488338+ENST00000474831	20	gene_id ENSG00000188186
chr17	80350102	80350316	5.3227	0.891506	0.526694	0.0951685	ENST00000578586+ENST00000583897+ENST00000329197+ENST00000578287+ENST00000313056	9	gene_id ENSG00000181396
chr17	29861990	29865236	10.7679	0.755911	0.446824	0.0953416	ENST00000325874	41	gene_id ENSG00000266459+ENSG00000131242
chr17	42992773	42992828	7.39413	-1.13244	0.669396	0.0953428	ENST00000586793+ENST00000588316+ENST00000435360+ENST00000592320+ENST00000588037+ENST00000591327+ENST00000253408+ENST00000376990+ENST00000585728+ENST00000588735	49	gene_id ENSG00000131095
chr11	67395410	67395722	6.15959	0.859584	0.508171	0.0953835	ENST00000534054+ENST00000376693+ENST00000301490	2	gene_id ENSG00000167799
chr17	72744839	72745426	6.64835	-1.21241	0.716758	0.0953854	ENST00000262613+ENST00000583369	3	gene_id ENSG00000264624+ENSG00000109062
chr16	29917281	29917377	8.35103	0.852778	0.504228	0.0954353	ENST00000308748+ENST00000483405	11	gene_id ENSG00000174939
chr17	79988509	79989027	6.80549	0.674014	0.398807	0.095662	ENST00000306688	29	gene_id ENSG00000169683
chr14	94517311	94517533	8.17545	1.02982	0.609402	0.0956977	ENST00000330836+ENST00000555054+ENST00000553400+ENST00000544005+ENST00000555762+ENST00000553451	4	gene_id ENSG00000089737
chr22	20098785	20099394	5.7041	0.826667	0.489287	0.0957657	ENST00000383024+ENST00000407755+ENST00000498171+ENST00000495826+ENST00000351989	35	gene_id ENSG00000128191+ENSG00000266567+ENSG00000221366
chr11	6416009	6416221	8.24676	0.868646	0.514189	0.0958012	ENST00000299397+ENST00000356761+ENST00000533123+ENST00000534405+ENST00000526280+ENST00000342245	31	gene_id ENSG00000166311
chr19	47990919	47990935	6.31835	1.08666	0.643376	0.0958696	ENST00000597271+ENST00000597778+ENST00000263354+ENST00000594217	4	gene_id ENSG00000105402
chr12	132636827	132636986	6.30207	0.924607	0.547702	0.0960311	ENST00000330579+ENST00000538784	21	gene_id ENSG00000184967
chr19	1273025	1273108	7.91758	1.04362	0.618388	0.0961293	ENST00000586472+ENST00000587169+ENST00000588030+ENST00000320936+ENST00000589710+ENST00000590347+ENST00000593093+ENST00000444172+ENST00000413636	82	gene_id ENSG00000099622
chr14	24734776	24734961	6.55838	0.934652	0.553937	0.0961986	ENST00000560243+ENST00000561055+ENST00000216840+ENST00000560521+ENST00000560777+ENST00000559551+ENST00000559974+ENST00000560998+ENST00000558376+ENST00000399409	7	gene_id ENSG00000100949
chr19	39406131	39406203	5.29774	0.837469	0.496364	0.0962143	ENST00000594171+ENST00000430193+ENST00000221431+ENST00000448145+ENST00000594259+ENST00000599996	6	gene_id ENSG00000104835+ENSG00000269190+ENSG00000269547
chr14	103986016	103986031	9.58659	1.04921	0.621967	0.0962687	ENST00000554282+ENST00000348956+ENST00000554989	3	gene_id ENSG00000166165
chr1	226034277	226034633	5.61052	1.03432	0.613193	0.0962974	ENST00000366835+ENST00000496025	5	gene_id ENSG00000242861+ENSG00000196187
chr19	2099254	2099579	6.74263	0.904229	0.536327	0.0964543	ENST00000593185+ENST00000497445+ENST00000395307+ENST00000395301+ENST00000300960+ENST00000478879	29	gene_id ENSG00000099840
chr10	13178919	13180291	9.14964	0.883343	0.524298	0.0966785	ENST00000378747+ENST00000263036+ENST00000378764+ENST00000378752+ENST00000378757+ENST00000378748	34	gene_id ENSG00000123240
chr6	30867210	30867617	7.87156	-1.07341	0.638377	0.0973291	ENST00000454612+ENST00000418800+ENST00000376575+ENST00000376567+ENST00000376570+ENST00000452441+ENST00000446312+ENST00000376568+ENST00000376569+ENST00000324771	141	gene_id ENSG00000264594+ENSG00000204580
chr10	135233724	135233999	6.19615	0.894953	0.532406	0.0974274	ENST00000317502+ENST00000468317+ENST00000460848+ENST00000473735	53	gene_id ENSG00000148824+ENSG00000148832+ENSG00000254536
chr8	145539983	145539987	5.56469	0.886882	0.527703	0.0974882	ENST00000332324+ENST00000524965+ENST00000527438	2	gene_id ENSG00000185000
chr1	201459304	201459419	8.05153	-1.09573	0.652236	0.0976221	ENST00000367306+ENST00000531916+ENST00000533188+ENST00000533402+ENST00000530120+ENST00000524951+ENST00000340006+ENST00000533432+ENST00000526723+ENST00000527662+ENST00000532313+ENST00000458271+ENST00000532460+ENST00000529975+ENST00000527573+ENST00000471596	25	gene_id ENSG00000159176
chr19	47990936	47990936	6.36503	1.08236	0.644425	0.0976979	ENST00000595227+ENST00000597271+ENST00000597778+ENST00000263354+ENST00000594217	5	gene_id ENSG00000105402
chr22	32014300	32014432	5.16167	0.961064	0.572312	0.0977584	ENST00000443326+ENST00000476577+ENST00000432498+ENST00000452250+ENST00000382162+ENST00000443011+ENST00000540643+ENST00000414585+ENST00000474741+ENST00000357852+ENST00000464333+ENST00000400288+ENST00000400289	104	gene_id ENSG00000198089+ENSG00000185721
chr17	42987983	42987986	8.1986	-1.20845	0.719747	0.0978109	ENST00000586125+ENST00000586793+ENST00000435360+ENST00000588640+ENST00000585543+ENST00000253408+ENST00000591880	19	gene_id ENSG00000131095
chr10	123323838	123324015	7.15106	1.12234	0.669044	0.098099	ENST00000491475	40	gene_id ENSG00000066468
chr16	767136	767247	11.118	0.789314	0.470594	0.0981491	ENST00000568223+ENST00000568415+ENST00000219542+ENST00000570132+ENST00000564661	12	gene_id ENSG00000103260
chr1	150479758	150480078	4.7701	0.935444	0.557726	0.0981542	ENST00000369064+ENST00000369051	42	gene_id ENSG00000143374
chr20	62370159	62370228	5.14133	0.909109	0.543077	0.098794	ENST00000490824+ENST00000490623+ENST00000309546+ENST00000486025+ENST00000476221	63	gene_id ENSG00000125520+ENSG00000197114+ENSG00000203896
chr14	105403590	105403653	5.54407	0.966489	0.57751	0.0988827	ENST00000557457+ENST00000555122	2	gene_id ENSG00000185567
chr14	100996359	100996608	5.20967	1.06033	0.634268	0.0992409	ENST00000335290+ENST00000542471+ENST00000402312+ENST00000557710+ENST00000554998	25	gene_id ENSG00000176473
chr22	39127778	39128140	7.45131	0.805406	0.482089	0.0994548	ENST00000216044+ENST00000462332+ENST00000544928	34	gene_id ENSG00000203583+ENSG00000257034+ENSG00000100226
chr13	103492514	103493881	5.53977	0.976266	0.584379	0.0994651	ENST00000257336+ENST00000448849	22	gene_id ENSG00000134897
chr19	3462966	3463140	6.20131	0.848821	0.508353	0.0996356	ENST00000589537+ENST00000395111+ENST00000346156+ENST00000589123	28	gene_id ENSG00000141905
chr19	13064084	13064219	8.33974	0.870358	0.521686	0.0999123	ENST00000586534+ENST00000590881+ENST00000593114+ENST00000586375+ENST00000592268+ENST00000316856	26	gene_id ENSG00000179262
chr19	1273140	1273171	6.41152	1.09827	0.658473	0.100002	ENST00000586472+ENST00000588030+ENST00000320936+ENST00000587169+ENST00000590347+ENST00000593093+ENST00000444172	84	gene_id ENSG00000099622
chr14	23302678	23302691	6.54121	1.24609	0.747134	0.100019	ENST00000553965+ENST00000397496+ENST00000553711+ENST00000432849+ENST00000555536+ENST00000355151+ENST00000556840+ENST00000555345+ENST00000556654	28	gene_id ENSG00000172590
chr17	1325520	1326479	8.102	0.972822	0.583648	0.100223	ENST00000574295+ENST00000300574+ENST00000398970	2	gene_id ENSG00000167193
chr20	44469811	44470369	7.78671	0.905773	0.543541	0.100297	ENST00000372542+ENST00000472219+ENST00000491381+ENST00000372547+ENST00000344780	26	gene_id ENSG00000124104
chr12	49491045	49491109	5.95416	0.956227	0.573924	0.100358	ENST00000395141+ENST00000550867+ENST00000267102+ENST00000552577+ENST00000417750+ENST00000547382+ENST00000547698	8	gene_id ENSG00000139636
chr17	80059435	80059565	5.9453	0.879869	0.528269	0.100468	ENST00000584717+ENST00000392347+ENST00000389641	3	gene_id ENSG00000176155
chr8	17914707	17915132	6.22238	-0.942415	0.56688	0.101092	ENST00000381733+ENST00000520781+ENST00000417108+ENST00000314146+ENST00000262097	4	gene_id ENSG00000104763
chr19	19040435	19040443	5.81709	0.989541	0.595297	0.101132	ENST00000539827+ENST00000542541+ENST00000392351+ENST00000594794+ENST00000594439	42	gene_id ENSG00000105669+ENSG00000051128+ENSG00000268193
chr19	2425622	2426562	6.8225	0.862234	0.518712	0.101133	ENST00000215570	1	gene_id ENSG00000099800+ENSG00000176619
chr17	42992504	42992673	9.56472	-0.929823	0.559889	0.101441	ENST00000586793+ENST00000588316+ENST00000435360+ENST00000592320+ENST00000588037+ENST00000591327+ENST00000253408+ENST00000376990	47	gene_id ENSG00000131095
chr17	42268595	42269059	8.42157	0.828284	0.499063	0.101653	ENST00000587630+ENST00000589785+ENST00000587172+ENST00000587326+ENST00000538716+ENST00000589184+ENST00000319511+ENST00000592825+ENST00000590235+ENST00000587989+ENST00000357984	34	gene_id ENSG00000168591
chr19	59009842	59009860	6.28856	0.934784	0.563378	0.10174	ENST00000594786+ENST00000601355+ENST00000601997+ENST00000599700+ENST00000263093	7	gene_id ENSG00000083807
chr14	105185132	105185940	11.2103	0.572491	0.345496	0.102193	ENST00000330634+ENST00000252527+ENST00000392634+ENST00000481338	37	gene_id ENSG00000203485
chr9	33255076	33255096	5.92245	1.05728	0.63864	0.102497	ENST00000379704+ENST00000379707+ENST00000379701+ENST00000379700+ENST00000472232	7	gene_id ENSG00000107262
chr19	35804193	35804707	10.219	0.785282	0.474486	0.102598	ENST00000537831+ENST00000361922+ENST00000392213	25	gene_id ENSG00000105695
chr11	787104	788177	12.9163	0.607178	0.367014	0.10273	ENST00000330106	1	gene_id ENSG00000184524
chr9	140086903	140087103	5.84226	0.925238	0.559407	0.102813	ENST00000477345+ENST00000321773+ENST00000333046+ENST00000409012	5	gene_id ENSG00000187713+ENSG00000176058
chr7	45115952	45116013	7.95145	0.896394	0.542051	0.102865	ENST00000475551+ENST00000474617+ENST00000381112+ENST00000258781+ENST00000477605+ENST00000488727+ENST00000541586+ENST00000481194+ENST00000544363	42	gene_id ENSG00000136280
chr1	156213214	156213702	10.8439	0.787829	0.476626	0.103024	ENST00000368270+ENST00000492619+ENST00000356983+ENST00000360733+ENST00000335852+ENST00000468632+ENST00000292291+ENST00000340183+ENST00000491107	4	gene_id ENSG00000160781
chr17	42987987	42988004	8.22943	-1.16807	0.706876	0.103125	ENST00000586125+ENST00000586793+ENST00000588640+ENST00000435360+ENST00000585543+ENST00000592320+ENST00000253408+ENST00000591880	20	gene_id ENSG00000131095
chr17	79089779	79089848	4.90736	0.932298	0.564224	0.103142	ENST00000576225+ENST00000435091+ENST00000428708+ENST00000572498+ENST00000575245	73	gene_id ENSG00000175866
chr19	10578298	10578325	4.98723	0.833073	0.504215	0.10317	ENST00000592685+ENST00000344979+ENST00000352831+ENST00000380702	34	gene_id ENSG00000065989
chr3	49133394	49133426	6.38752	1.08331	0.655892	0.103283	ENST00000459870+ENST00000497635+ENST00000494984+ENST00000464962+ENST00000453392+ENST00000470113+ENST00000306125+ENST00000430182+ENST00000475599+ENST00000482248+ENST00000487495+ENST00000414533	7	gene_id ENSG00000172053
chr4	667092	667190	10.5259	0.831186	0.503274	0.103305	ENST00000304312+ENST00000515116+ENST00000506525+ENST00000515202+ENST00000505852	4	gene_id ENSG00000169020
chr1	156626730	156626888	7.47721	-1.16105	0.70307	0.103336	ENST00000329117+ENST00000496038	26	gene_id ENSG00000132692
chr19	50364510	50364534	5.17663	0.890172	0.53911	0.10338	ENST00000593946+ENST00000594661+ENST00000600573+ENST00000599454+ENST00000600910+ENST00000595081+ENST00000596014+ENST00000322344+ENST00000597965	7	gene_id ENSG00000039650
chr9	140509526	140509810	6.12996	0.800399	0.485341	0.103799	ENST00000475658+ENST00000491911+ENST00000371421	36	gene_id ENSG00000197070
chr17	42990720	42990773	9.47866	-1.04209	0.63204	0.103876	ENST00000588957+ENST00000588316+ENST00000435360+ENST00000586793+ENST00000590922+ENST00000586127+ENST00000587997+ENST00000253408+ENST00000376990+ENST00000585728	36	gene_id ENSG00000131095
chr19	4501926	4502045	8.72304	0.756968	0.459379	0.104075	ENST00000586428+ENST00000586684+ENST00000592417+ENST00000590872+ENST00000301284+ENST00000587016+ENST00000591328	40	gene_id ENSG00000167674
chr11	67379681	67379736	9.86516	0.910453	0.553093	0.104424	ENST00000527355+ENST00000534352+ENST00000322776+ENST00000531250+ENST00000526770+ENST00000529927+ENST00000532303+ENST00000533919+ENST00000415352	61	gene_id ENSG00000167792
chr19	18480516	18480693	5.91198	0.810851	0.492704	0.104506	ENST00000597663+ENST00000599252+ENST00000595552+ENST00000269919	20	gene_id ENSG00000130517
chr19	6678383	6678466	7.27705	-1.20988	0.735395	0.104609	ENST00000599899+ENST00000602229+ENST00000245907+ENST00000599668	11	gene_id ENSG00000125730
chr11	1977577	1977678	10.0126	0.690458	0.420033	0.104899	ENST00000381519+ENST00000462288+ENST00000429295+ENST00000397298	16	gene_id ENSG00000214026
chr18	74691995	74692019	11.2793	0.996154	0.607069	0.1055	ENST00000585201+ENST00000397875+ENST00000397865+ENST00000397866+ENST00000359645+ENST00000382582+ENST00000490319+ENST00000355994	8	gene_id ENSG00000197971
chr21	44513067	44513299	7.18719	0.843417	0.514443	0.105802	ENST00000464750+ENST00000471250+ENST00000459639+ENST00000398137+ENST00000380276+ENST00000291552+ENST00000475639+ENST00000478282	2	gene_id ENSG00000160201
chr19	38741995	38742086	9.84855	0.803326	0.490177	0.105932	ENST00000347262+ENST00000587515+ENST00000301242	2	gene_id ENSG00000167641
chr16	2825452	2825557	11.5118	0.856658	0.523018	0.106128	ENST00000262306+ENST00000494946+ENST00000409906+ENST00000409477	7	gene_id ENSG00000103363
chr19	1274648	1274650	6.30553	1.14613	0.700391	0.106441	ENST00000593093+ENST00000587169+ENST00000591376+ENST00000589235+ENST00000585914+ENST00000590347+ENST00000586636+ENST00000592234+ENST00000444172+ENST00000588917	99	gene_id ENSG00000099622
chr20	40161689	40161794	6.81181	0.924785	0.565433	0.106627	ENST00000373233+ENST00000482596+ENST00000373222+ENST00000309279+ENST00000470470	49	gene_id ENSG00000124177
chr7	148994142	148994392	5.28551	0.894633	0.547118	0.106703	ENST00000416232+ENST00000480864+ENST00000378052+ENST00000481519	39	gene_id ENSG00000204946+ENSG00000244560
chr10	135093146	135093232	6.05106	0.942079	0.576166	0.106722	ENST00000477923+ENST00000368563+ENST00000368562+ENST00000417178+ENST00000252936+ENST00000482278	6	gene_id ENSG00000130640
chr16	58078911	58080805	7.12289	0.900359	0.550667	0.106732	ENST00000219271	12	gene_id ENSG00000102996
chr3	48636436	48636466	8.23179	0.920492	0.563066	0.106784	ENST00000471189+ENST00000203407	2	gene_id ENSG00000010256
chr6	167343121	167343279	8.09613	-0.860724	0.526533	0.106802	ENST00000476238+ENST00000421787+ENST00000510083+ENST00000028008+ENST00000467705+ENST00000366855+ENST00000478180+ENST00000508775	57	gene_id ENSG00000026297+ENSG00000249141+ENSG00000071242
chr5	127524135	127525380	6.53703	1.11173	0.680208	0.106865	ENST00000262461	40	gene_id ENSG00000064651
chr12	123467259	123467278	8.85862	0.890692	0.544979	0.106874	ENST00000543566+ENST00000454885+ENST00000536073+ENST00000539770+ENST00000442210+ENST00000540382+ENST00000456762+ENST00000412505+ENST00000539576+ENST00000392433+ENST00000540866+ENST00000426960+ENST00000536502+ENST00000453766+ENST00000315580+ENST00000540708	105	gene_id ENSG00000256028+ENSG00000182196+ENSG00000111325
chr2	127805614	127806209	10.9717	0.668778	0.409202	0.106877	ENST00000259238+ENST00000346226+ENST00000409400+ENST00000348750+ENST00000352848+ENST00000462958+ENST00000316724+ENST00000357970+ENST00000351659+ENST00000376113+ENST00000393040+ENST00000393041	3	gene_id ENSG00000136717
chr15	75632119	75632204	7.03059	0.738673	0.451994	0.106896	ENST00000569245+ENST00000564068+ENST00000566843+ENST00000563220+ENST00000565834+ENST00000564815+ENST00000562310+ENST00000562610+ENST00000267935+ENST00000568301+ENST00000480484	47	gene_id ENSG00000140365
chr16	904512	904706	6.19383	0.90393	0.553477	0.107121	ENST00000565276+ENST00000568897+ENST00000545827+ENST00000568992+ENST00000569516+ENST00000399843+ENST00000543238+ENST00000262301	6	gene_id ENSG00000260807+ENSG00000103227
chr17	55197959	55198639	6.69755	0.936825	0.573655	0.107143	ENST00000337714+ENST00000481416	50	gene_id ENSG00000121057
chr17	42990681	42990719	9.27172	-1.01333	0.620672	0.107237	ENST00000588957+ENST00000588316+ENST00000435360+ENST00000586793+ENST00000590922+ENST00000587997+ENST00000253408+ENST00000376990+ENST00000585728	35	gene_id ENSG00000131095
chr19	39127529	39127564	7.9309	1.15315	0.706341	0.107252	ENST00000593149+ENST00000248342+ENST00000588934+ENST00000592558+ENST00000590134	28	gene_id ENSG00000178982
chr19	8026497	8028042	5.77879	-0.946511	0.579889	0.107323	ENST00000407627	3	gene_id ENSG00000066044
chr14	105225765	105225915	8.23367	0.827296	0.507379	0.107682	ENST00000556195+ENST00000329967+ENST00000347067+ENST00000556431	17	gene_id ENSG00000184990
chr20	40161795	40161924	7.19457	0.873854	0.536521	0.108061	ENST00000373233+ENST00000482596+ENST00000373222+ENST00000309279+ENST00000470470+ENST00000440647	50	gene_id ENSG00000124177
chr12	123347034	123347507	6.32912	0.913806	0.561132	0.108112	ENST00000253083	55	gene_id ENSG00000130787
chr9	140003572	140003633	6.18336	0.909455	0.558613	0.108206	ENST00000540391+ENST00000371589+ENST00000536349+ENST00000480100+ENST00000474902+ENST00000535028	50	gene_id ENSG00000177239
chr11	64010945	64010969	7.24676	1.07557	0.660821	0.1083	ENST00000541388+ENST00000309366+ENST00000536642+ENST00000394540+ENST00000449942	12	gene_id ENSG00000173486
chr19	10226155	10226209	6.75069	0.890535	0.547309	0.108407	ENST00000590158+ENST00000593054+ENST00000253108	4	gene_id ENSG00000130811
chr7	75616490	75616541	6.78574	0.845151	0.519797	0.108661	ENST00000484946+ENST00000417509+ENST00000460127+ENST00000480899+ENST00000493111+ENST00000440632+ENST00000490656+ENST00000338761+ENST00000493251+ENST00000439537	8	gene_id ENSG00000189077
chr19	41292753	41292883	8.12611	0.943511	0.58046	0.108761	ENST00000602173+ENST00000357052+ENST00000596216+ENST00000597476+ENST00000594800+ENST00000601949+ENST00000598430+ENST00000594136+ENST00000595728+ENST00000378307	35	gene_id ENSG00000130612+ENSG00000261857+ENSG00000171570+ENSG00000167578+ENSG00000269858+ENSG00000268975+ENSG00000268797
chr19	4174138	4174616	6.47448	0.895705	0.551135	0.108815	ENST00000337491+ENST00000599365+ENST00000305232+ENST00000601488+ENST00000600938+ENST00000381935+ENST00000594279	3	gene_id ENSG00000077463
chr19	11453486	11453517	6.26889	0.923109	0.568037	0.108839	ENST00000588321+ENST00000354882+ENST00000587948+ENST00000586956+ENST00000588560+ENST00000589555+ENST00000585722+ENST00000447337+ENST00000586590+ENST00000593256+ENST00000586218	18	gene_id ENSG00000105518+ENSG00000267174+ENSG00000105514
chr11	2904905	2905140	6.14622	0.920473	0.566686	0.109005	ENST00000414822+ENST00000440480+ENST00000430149+ENST00000471157+ENST00000380725+ENST00000313407	5	gene_id ENSG00000129757
chr1	201860928	201861265	9.72788	0.700338	0.431171	0.109014	ENST00000362011+ENST00000464117	10	gene_id ENSG00000198892
chr17	4926763	4931696	10.3942	0.753881	0.464428	0.109233	ENST00000320785	30	gene_id ENSG00000129250
chr11	2424932	2425105	7.49638	0.886631	0.546388	0.109347	ENST00000467308+ENST00000333256+ENST00000380996+ENST00000451491	27	gene_id ENSG00000184281
chr22	18894294	18894599	5.62595	0.89324	0.550619	0.109447	ENST00000477156+ENST00000480608	9	gene_id ENSG00000183628
chr10	73587771	73587914	8.15113	-1.16427	0.718264	0.109726	ENST00000394936+ENST00000394934+ENST00000373120	18	gene_id ENSG00000197746
chr12	8071827	8072124	6.05294	1.02245	0.631051	0.109879	ENST00000075120+ENST00000543435+ENST00000486749	2	gene_id ENSG00000059804
chr3	50392180	50392978	8.13721	0.732745	0.452397	0.109996	ENST00000266025	1	gene_id ENSG00000126062
chr2	217529009	217529132	5.97375	0.87316	0.539123	0.110018	ENST00000490362+ENST00000233809+ENST00000436812	13	gene_id ENSG00000115457
chr17	45915086	45915368	6.64859	0.915645	0.565569	0.11015	ENST00000584567+ENST00000584123+ENST00000290216+ENST00000582459+ENST00000407215+ENST00000581645	5	gene_id ENSG00000141295
chr11	64532078	64532564	9.05986	0.770774	0.476116	0.110171	ENST00000377387+ENST00000334944+ENST00000377394+ENST00000448404+ENST00000377390+ENST00000227503	1	gene_id ENSG00000168066
chr19	55964356	55964755	8.72559	0.82325	0.508554	0.110187	ENST00000085068+ENST00000425675+ENST00000438389+ENST00000590921	2	gene_id ENSG00000063241
chr18	72251732	72252247	6.74429	1.11264	0.68791	0.110487	ENST00000358821+ENST00000582365+ENST00000584004+ENST00000582461	26	gene_id ENSG00000150656
chr19	11453526	11453548	6.90692	0.915032	0.565939	0.110612	ENST00000588321+ENST00000354882+ENST00000592952+ENST00000587948+ENST00000586956+ENST00000588560+ENST00000589555+ENST00000585722+ENST00000447337+ENST00000586590+ENST00000593256+ENST00000586218+ENST00000586701	20	gene_id ENSG00000105518+ENSG00000267174+ENSG00000105514
chr12	120636507	120636542	7.52338	-1.04292	0.64514	0.110669	ENST00000550856+ENST00000392514+ENST00000549098+ENST00000547475+ENST00000551258+ENST00000546564+ENST00000552461+ENST00000551150+ENST00000548568+ENST00000546990+ENST00000547211+ENST00000228306+ENST00000547191+ENST00000547173	18	gene_id ENSG00000089157
chrX	153678772	153679002	9.10281	0.762705	0.472003	0.110818	ENST00000393600+ENST00000464419	25	gene_id ENSG00000071859
chr17	42988690	42988779	10.4979	-0.90434	0.559813	0.110917	ENST00000585543+ENST00000435360+ENST00000588640+ENST00000586793+ENST00000587997+ENST00000253408+ENST00000376990	26	gene_id ENSG00000131095
chr16	417724	417782	8.95863	0.769956	0.476824	0.111062	ENST00000389675+ENST00000481453+ENST00000469744+ENST00000461550+ENST00000397734+ENST00000397735+ENST00000441883+ENST00000483764+ENST00000199706	9	gene_id ENSG00000086504
chr12	6688013	6688083	5.31406	0.886738	0.549482	0.111277	ENST00000544040+ENST00000357008+ENST00000544484+ENST00000542717+ENST00000309577	10	gene_id ENSG00000111642
chr11	72466107	72466115	6.57296	0.912931	0.565848	0.111361	ENST00000536728+ENST00000535075+ENST00000538536+ENST00000537947+ENST00000334805+ENST00000543304+ENST00000545082+ENST00000544767+ENST00000543089+ENST00000538437	85	gene_id ENSG00000186635+ENSG00000214530
chr14	102551317	102551335	9.84429	1.15843	0.718247	0.111477	ENST00000216281+ENST00000334701+ENST00000553585+ENST00000554401+ENST00000555662+ENST00000441629	16	gene_id ENSG00000080824
chrX	153195529	153195657	9.40208	0.790006	0.48982	0.111478	ENST00000370009+ENST00000460996+ENST00000393712+ENST00000466877+ENST00000370015+ENST00000464845+ENST00000484950+ENST00000482485	139	gene_id ENSG00000102030+ENSG00000089820+ENSG00000198910
chr19	1244541	1244689	8.57433	0.742268	0.46025	0.1115	ENST00000588538+ENST00000215375+ENST00000589478	14	gene_id ENSG00000099624
chr22	50961664	50961856	8.01302	0.87822	0.544584	0.111523	ENST00000425199+ENST00000395701+ENST00000420993+ENST00000380768+ENST00000299821+ENST00000361482+ENST00000522304+ENST00000453005+ENST00000520939	51	gene_id ENSG00000025770
chr17	79858841	79862201	8.07585	0.808415	0.5014	0.111594	ENST00000538936	1	gene_id ENSG00000185813
chrX	48386634	48386827	6.16936	1.00622	0.624283	0.111708	ENST00000276096+ENST00000495186+ENST00000498425	17	gene_id ENSG00000147155
chr2	220151562	220151617	8.83	0.890701	0.552784	0.111816	ENST00000392086+ENST00000477917+ENST00000336576	51	gene_id ENSG00000135924
chr17	7491136	7491256	6.51429	0.994575	0.617906	0.11219	ENST00000577088+ENST00000574558+ENST00000250124+ENST00000396501+ENST00000572836	54	gene_id ENSG00000129255
chr7	1192709	1192767	7.31051	0.963272	0.598563	0.112251	ENST00000574135+ENST00000471448+ENST00000397083+ENST00000401903+ENST00000316495	4	gene_id ENSG00000178381
chr19	1274363	1274439	6.91125	1.10483	0.686711	0.112346	ENST00000586555+ENST00000591935+ENST00000593093+ENST00000587169+ENST00000591376+ENST00000589235+ENST00000585914+ENST00000590347+ENST00000585913+ENST00000586636+ENST00000592234+ENST00000444172+ENST00000586773+ENST00000590188+ENST00000588917	93	gene_id ENSG00000099622
chr22	31500912	31500986	9.52423	0.717592	0.446137	0.112437	ENST00000402395+ENST00000465536+ENST00000490967+ENST00000400299	3	gene_id ENSG00000198832
chr4	156274405	156274492	7.18941	1.00157	0.623124	0.112683	ENST00000311277+ENST00000433024+ENST00000424373+ENST00000515654	9	gene_id ENSG00000164114
chr9	139820464	139821059	6.7448	0.796654	0.49572	0.112743	ENST00000247668+ENST00000371645+ENST00000359662	35	gene_id ENSG00000127191
chr11	65089093	65089891	7.3875	0.916822	0.570828	0.112949	ENST00000279249+ENST00000544348	6	gene_id ENSG00000149798
chr16	1375216	1375351	6.31646	0.882337	0.549505	0.113045	ENST00000355803+ENST00000397514+ENST00000406620+ENST00000325437+ENST00000397515	49	gene_id ENSG00000103275
chr4	83719459	83719909	7.13237	-1.11107	0.692296	0.11322	ENST00000319540+ENST00000273908+ENST00000282709	8	gene_id ENSG00000145284
chr12	51325381	51325397	7.08579	1.15612	0.720639	0.113351	ENST00000332160+ENST00000550097+ENST00000546513+ENST00000548553	15	gene_id ENSG00000185432
chr20	2639043	2639168	8.55334	0.745987	0.464996	0.113355	ENST00000492240+ENST00000435594+ENST00000474315+ENST00000488299+ENST00000466494+ENST00000380843+ENST00000380851	2	gene_id ENSG00000101365
chrX	48760362	48760375	5.51127	0.971942	0.605922	0.113402	ENST00000473764+ENST00000396763+ENST00000477997+ENST00000218224+ENST00000470062+ENST00000376566+ENST00000247140+ENST00000474671+ENST00000376563+ENST00000447146	33	gene_id ENSG00000102103
chr9	140003350	140003444	6.97532	0.905269	0.564868	0.113723	ENST00000540391+ENST00000480100+ENST00000550113+ENST00000536349+ENST00000371589+ENST00000474902+ENST00000535028+ENST00000475449	48	gene_id ENSG00000177239
chr5	10973699	10973825	6.76616	-1.08793	0.679129	0.113872	ENST00000506324+ENST00000359640+ENST00000304623+ENST00000458100+ENST00000503622+ENST00000513588+ENST00000504499+ENST00000511377+ENST00000495388	8	gene_id ENSG00000169862
chr22	31500987	31500998	9.197	0.776335	0.484816	0.114016	ENST00000402395+ENST00000465536+ENST00000490967+ENST00000400299+ENST00000491958	4	gene_id ENSG00000198832
chr6	76599774	76599926	6.59185	0.797739	0.498388	0.114162	ENST00000369985+ENST00000369977+ENST00000369975+ENST00000369981	31	gene_id ENSG00000196586
chr19	11453518	11453525	6.6255	0.896498	0.5605	0.114424	ENST00000588321+ENST00000354882+ENST00000587948+ENST00000586956+ENST00000588560+ENST00000589555+ENST00000585722+ENST00000447337+ENST00000586590+ENST00000593256+ENST00000586218+ENST00000586701	19	gene_id ENSG00000105518+ENSG00000267174+ENSG00000105514
chr16	417496	417612	9.97392	0.912506	0.570981	0.114718	ENST00000481453+ENST00000469744+ENST00000461550+ENST00000397734+ENST00000397735+ENST00000483764+ENST00000199706	7	gene_id ENSG00000086504
chr12	123467421	123467430	7.21825	0.876334	0.548414	0.114762	ENST00000543566+ENST00000454885+ENST00000536073+ENST00000539770+ENST00000540382+ENST00000539576+ENST00000392433+ENST00000540866+ENST00000453766+ENST00000315580+ENST00000540708	110	gene_id ENSG00000256028+ENSG00000182196+ENSG00000111325
chr15	40327228	40327682	6.45347	0.91787	0.574498	0.114818	ENST00000560855+ENST00000382727+ENST00000263791+ENST00000558823+ENST00000558557+ENST00000558629	56	gene_id ENSG00000128829
chr11	66052091	66052254	7.88777	0.842468	0.527493	0.114946	ENST00000526497+ENST00000485820+ENST00000496746+ENST00000471387+ENST00000494836+ENST00000376904+ENST00000359461+ENST00000376901	3	gene_id ENSG00000174851
chr5	149433401	149433787	6.05316	-1.1124	0.697671	0.115541	ENST00000504875+ENST00000509861+ENST00000286301	2	gene_id ENSG00000182578
chr16	47733657	47734254	5.82493	0.999409	0.627164	0.115747	ENST00000455779+ENST00000323584+ENST00000566319+ENST00000299167	69	gene_id ENSG00000102893
chr11	63765812	63765848	7.88796	0.816675	0.512516	0.115763	ENST00000301453+ENST00000541478+ENST00000538426	38	gene_id ENSG00000167770+ENSG00000176340+ENSG00000256100
chr6	76600945	76601023	6.00411	0.989682	0.621552	0.11603	ENST00000430435+ENST00000369985+ENST00000369977+ENST00000369975+ENST00000369981	33	gene_id ENSG00000196586
chr19	10823874	10824021	6.63171	0.85424	0.536541	0.116064	ENST00000589488+ENST00000587861+ENST00000592531+ENST00000587500+ENST00000250237+ENST00000592376	32	gene_id ENSG00000213339
chr12	6647507	6647525	11.2704	0.733634	0.460971	0.116205	ENST00000396861+ENST00000460556+ENST00000229239	35	gene_id ENSG00000111640
chr16	2089853	2090048	7.89993	0.837328	0.526188	0.116247	ENST00000567727+ENST00000568513+ENST00000562951+ENST00000561841+ENST00000219066+ENST00000565406+ENST00000561862+ENST00000566380	5	gene_id ENSG00000065057
chr3	129239019	129239108	7.21282	0.862946	0.542312	0.116265	ENST00000296266+ENST00000506507+ENST00000348417+ENST00000431818+ENST00000512220+ENST00000347300+ENST00000511425+ENST00000349441+ENST00000513190+ENST00000507564+ENST00000504021+ENST00000440957	75	gene_id ENSG00000163913
chr11	111784165	111784695	5.1343	0.900394	0.565918	0.11631	ENST00000537382+ENST00000527616+ENST00000304298	4	gene_id ENSG00000254445+ENSG00000149300+ENSG00000170276
chr19	4501203	4501329	8.14017	0.832334	0.523455	0.116525	ENST00000586428+ENST00000586684+ENST00000592417+ENST00000590872+ENST00000588271+ENST00000301284	34	gene_id ENSG00000167674
chr19	1274306	1274349	6.24833	0.960757	0.604308	0.116577	ENST00000586555+ENST00000591935+ENST00000593093+ENST00000587169+ENST00000591376+ENST00000589235+ENST00000586773+ENST00000585914+ENST00000590347+ENST00000585913+ENST00000586636+ENST00000592234+ENST00000444172+ENST00000589686+ENST00000588917	91	gene_id ENSG00000099622
chr6	159188293	159188544	7.48884	-0.880475	0.553995	0.116697	ENST00000367075+ENST00000337147+ENST00000392177	4	gene_id ENSG00000092820
chr7	150774078	150774114	6.74062	0.971415	0.61123	0.116705	ENST00000460980+ENST00000353841+ENST00000467237+ENST00000482571+ENST00000465272+ENST00000540185+ENST00000482806+ENST00000489884+ENST00000466855+ENST00000459800+ENST00000469237+ENST00000483953+ENST00000297532	12	gene_id ENSG00000164896
chr3	50314308	50314570	8.91788	0.860533	0.541593	0.116793	ENST00000456210+ENST00000418948+ENST00000454939+ENST00000456560+ENST00000441915+ENST00000316347+ENST00000419007+ENST00000414456	58	gene_id ENSG00000012171
chr21	44513300	44513359	6.33245	0.78289	0.492748	0.116808	ENST00000464750+ENST00000471250+ENST00000459639+ENST00000398137+ENST00000486519+ENST00000380276+ENST00000291552+ENST00000475639+ENST00000478282	3	gene_id ENSG00000160201
chr1	29041578	29045865	5.70325	0.915095	0.576213	0.116968	ENST00000373816	20	gene_id ENSG00000162419
chrX	153734535	153734865	8.92775	0.774291	0.487667	0.117052	ENST00000447601+ENST00000434658+ENST00000419205+ENST00000369643+ENST00000359889+ENST00000469041+ENST00000322269	5	gene_id ENSG00000071889
chr8	27462658	27462688	10.7924	-0.853218	0.537521	0.117148	ENST00000546343+ENST00000560566+ENST00000316403+ENST00000522299+ENST00000522502+ENST00000520796+ENST00000523500+ENST00000520012+ENST00000405140+ENST00000522098+ENST00000560366	18	gene_id ENSG00000120885
chr8	144662356	144662376	5.41413	0.849096	0.535042	0.117228	ENST00000532741+ENST00000528610+ENST00000529272+ENST00000423316+ENST00000534377+ENST00000317198+ENST00000524624+ENST00000531621+ENST00000442189+ENST00000534380+ENST00000527741+ENST00000395119+ENST00000526838+ENST00000529007+ENST00000528382+ENST00000524397+ENST00000419152+ENST00000529576+ENST00000533833+ENST00000530109	12	gene_id ENSG00000104529
chr3	50294369	50294522	6.62595	-1.11207	0.700994	0.117352	ENST00000266027+ENST00000446079+ENST00000490122+ENST00000492383+ENST00000313601+ENST00000536647+ENST00000491100+ENST00000440628+ENST00000441156+ENST00000451956+ENST00000422163	23	gene_id ENSG00000114353
chr11	110124671	110124834	5.5649	0.927682	0.584971	0.11748	ENST00000530749+ENST00000528498+ENST00000544551+ENST00000343115+ENST00000405097+ENST00000530131+ENST00000529774	22	gene_id ENSG00000137710
chr1	65897748	65901690	6.33272	-0.912041	0.575768	0.117894	ENST00000371065	15	gene_id ENSG00000116678+ENSG00000213625
chr9	132266554	132267170	5.70989	0.811664	0.512431	0.117915	ENST00000419300	22	gene_id ENSG00000204054+ENSG00000239353
chr12	123467438	123467453	6.20089	0.917437	0.579384	0.118024	ENST00000543566+ENST00000454885+ENST00000539770+ENST00000539576+ENST00000536073+ENST00000540866+ENST00000453766+ENST00000315580+ENST00000392433	112	gene_id ENSG00000256028+ENSG00000182196+ENSG00000111325
chr7	97481464	97481515	6.64354	0.937393	0.592079	0.11808	ENST00000437628+ENST00000454046+ENST00000455086+ENST00000422745+ENST00000175506+ENST00000394308+ENST00000394309	5	gene_id ENSG00000070669
chr3	39521531	39521585	6.37836	1.06386	0.672004	0.118104	ENST00000420739+ENST00000452959+ENST00000428261+ENST00000383754+ENST00000354668+ENST00000451925+ENST00000436143+ENST00000311042	7	gene_id ENSG00000168314
chr7	150774188	150774242	7.87971	0.852337	0.538454	0.118146	ENST00000460980+ENST00000353841+ENST00000467237+ENST00000482571+ENST00000465272+ENST00000540185+ENST00000482806+ENST00000489884+ENST00000466855+ENST00000459800+ENST00000469237+ENST00000483953+ENST00000297532	14	gene_id ENSG00000164896
chr2	191556000	191557492	6.662	0.983543	0.622412	0.118768	ENST00000337386	33	gene_id ENSG00000138386
chr4	666283	666308	10.163	0.914512	0.578826	0.11883	ENST00000304312+ENST00000515116+ENST00000506525+ENST00000515202+ENST00000505852	3	gene_id ENSG00000169020
chr1	22964103	22964272	5.99578	-1.08861	0.689343	0.118999	ENST00000374642+ENST00000402322+ENST00000438241	4	gene_id ENSG00000173372
chr16	1877867	1878908	7.01808	0.899016	0.569539	0.119162	ENST00000427358	3	gene_id ENSG00000180185
chr3	49397555	49397815	7.6549	-1.0499	0.665165	0.119181	ENST00000454011+ENST00000418115+ENST00000422781	3	gene_id ENSG00000067560
chr19	3546253	3546423	5.73854	1.00697	0.638306	0.119376	ENST00000588918+ENST00000355415+ENST00000389395+ENST00000398558+ENST00000589063	15	gene_id ENSG00000161091
chr22	41632488	41632568	5.47656	0.952772	0.603953	0.119377	ENST00000216241+ENST00000455425	5	gene_id ENSG00000100399
chr7	150742497	150742649	7.12243	0.810878	0.514148	0.119476	ENST00000297504+ENST00000466514+ENST00000482899+ENST00000498578+ENST00000358849+ENST00000356058	60	gene_id ENSG00000197150
chr19	41314014	41314065	6.94371	0.938121	0.595003	0.119583	ENST00000593477+ENST00000599579+ENST00000594140+ENST00000303961+ENST00000406058+ENST00000593726+ENST00000594136+ENST00000593445	84	gene_id ENSG00000130612+ENSG00000261857+ENSG00000171570+ENSG00000167578+ENSG00000269858+ENSG00000268975+ENSG00000268797
chr17	7760333	7760516	10.7914	0.620699	0.3937	0.119602	ENST00000574125+ENST00000576384+ENST00000575771+ENST00000335155+ENST00000576861+ENST00000575208+ENST00000333775+ENST00000575071	6	gene_id ENSG00000183011
chr15	78566609	78566707	6.00344	-1.0437	0.662033	0.11962	ENST00000542636+ENST00000483802+ENST00000440911+ENST00000419495+ENST00000343789+ENST00000446172+ENST00000394852+ENST00000485075+ENST00000394855	17	gene_id ENSG00000140403
chr4	156274331	156274404	7.00417	1.07643	0.683043	0.11975	ENST00000311277+ENST00000515654+ENST00000424373	8	gene_id ENSG00000164114
chr4	2045588	2045691	10.8014	0.645534	0.40966	0.119787	ENST00000382878+ENST00000409248+ENST00000409860	7	gene_id ENSG00000243449
chr21	26734135	26734745	4.90076	0.755452	0.479665	0.119977	ENST00000425147	1	gene_id ENSG00000213885
chr12	6647506	6647506	11.3228	0.724052	0.459786	0.120023	ENST00000396861+ENST00000396856+ENST00000460556+ENST00000229239	34	gene_id ENSG00000111640
chrX	80370484	80370552	5.60914	0.894069	0.567772	0.120037	ENST00000373250+ENST00000447319+ENST00000358130	3	gene_id ENSG00000198157
chr3	27427383	27427514	6.26737	0.981998	0.62373	0.120106	ENST00000428386+ENST00000437266+ENST00000428179+ENST00000445684+ENST00000440156+ENST00000438530+ENST00000419036+ENST00000455077+ENST00000437179+ENST00000388777+ENST00000425128+ENST00000435667+ENST00000465487+ENST00000457377+ENST00000295736+ENST00000454389+ENST00000446700	7	gene_id ENSG00000033867
chr9	37861439	37863322	6.25327	0.94828	0.602673	0.120324	ENST00000377724+ENST00000483167+ENST00000242323	13	gene_id ENSG00000122741
chr5	81549887	81550611	4.98821	0.836534	0.531721	0.12037	ENST00000458350+ENST00000282185	24	gene_id ENSG00000152348
chr1	1718761	1718769	6.62187	-1.10692	0.703912	0.120541	ENST00000455156+ENST00000378609	3	gene_id ENSG00000078369
chr16	28915742	28916148	4.94418	0.74149	0.471661	0.120642	ENST00000357573+ENST00000358201	1	gene_id ENSG00000177548
chr16	27236465	27236492	6.31253	0.9629	0.6131	0.121	ENST00000569236+ENST00000565070+ENST00000361439+ENST00000565384	4	gene_id ENSG00000169189
chr5	176047085	176047241	8.67378	0.80746	0.514751	0.121443	ENST00000310112	1	gene_id ENSG00000074317
chr15	45003717	45003801	7.27271	-1.11099	0.708395	0.121516	ENST00000559916+ENST00000561424+ENST00000558401+ENST00000544417+ENST00000557901+ENST00000349264+ENST00000559720	6	gene_id ENSG00000166710
chr14	103803453	103803564	5.71591	0.953454	0.60825	0.121701	ENST00000559923+ENST00000561023+ENST00000216554+ENST00000558316+ENST00000561439+ENST00000392715+ENST00000560200+ENST00000558506+ENST00000558265	33	gene_id ENSG00000100664
chr16	88927319	88927321	5.47455	0.929158	0.592824	0.121746	ENST00000565504+ENST00000564365+ENST00000568583+ENST00000301021+ENST00000564404	29	gene_id ENSG00000167515
chr9	130670166	130670340	6.48995	0.760177	0.48506	0.121784	ENST00000343609+ENST00000335791	2	gene_id ENSG00000136840
chr19	59062017	59062082	6.73728	0.829541	0.529376	0.121822	ENST00000341753+ENST00000597136+ENST00000253024	48	gene_id ENSG00000130726
chr16	29911700	29911887	5.91247	0.890452	0.568685	0.122105	ENST00000563177+ENST00000483405	2	gene_id ENSG00000174939
chr4	152592040	152592095	5.56191	0.871076	0.556397	0.122162	ENST00000263985+ENST00000510720+ENST00000503160+ENST00000510396+ENST00000515812+ENST00000515564	5	gene_id ENSG00000059691
chr19	11560238	11560243	7.35182	0.808441	0.516757	0.122423	ENST00000586486+ENST00000592741+ENST00000587327+ENST00000589838+ENST00000412601+ENST00000252455+ENST00000591462	64	gene_id ENSG00000130175
chr10	76781639	76781989	5.30318	0.818895	0.523519	0.122479	ENST00000372724+ENST00000372725+ENST00000490365+ENST00000372714+ENST00000372711+ENST00000287239	24	gene_id ENSG00000156650
chr2	27599807	27599990	8.01369	0.928246	0.593486	0.122515	ENST00000427123+ENST00000233575+ENST00000542478+ENST00000453453+ENST00000440760	37	gene_id ENSG00000115234
chr10	127477156	127477293	9.17538	0.862462	0.551468	0.122543	ENST00000368797+ENST00000484541+ENST00000470483+ENST00000465577+ENST00000368786	5	gene_id ENSG00000188690
chrX	80370553	80370609	5.33516	0.891639	0.570586	0.122841	ENST00000373250+ENST00000447319+ENST00000358130+ENST00000430960	4	gene_id ENSG00000198157
chr1	1226754	1227399	7.46135	0.78141	0.500074	0.122861	ENST00000379110+ENST00000325425+ENST00000400928+ENST00000379116+ENST00000338555	45	gene_id ENSG00000230415+ENSG00000162572
chr3	39521586	39521614	6.72335	1.08902	0.697074	0.122937	ENST00000420739+ENST00000452959+ENST00000428261+ENST00000383754+ENST00000396228+ENST00000354668+ENST00000451925+ENST00000436143+ENST00000311042	8	gene_id ENSG00000168314
chr19	36398348	36398482	5.7806	-1.03679	0.663739	0.122989	ENST00000586946+ENST00000588439+ENST00000585626+ENST00000544690+ENST00000585901+ENST00000262629+ENST00000424586+ENST00000589517+ENST00000587837	14	gene_id ENSG00000011600
chr22	31501011	31501099	9.69854	0.774465	0.495911	0.12307	ENST00000460642+ENST00000495533+ENST00000491958+ENST00000402395+ENST00000465536+ENST00000490967+ENST00000400299	6	gene_id ENSG00000198832
chr1	11979648	11980389	7.24183	0.809882	0.518854	0.123257	ENST00000376572	1	gene_id ENSG00000116685
chr1	1017205	1017525	6.16272	0.856907	0.548981	0.123258	ENST00000487177+ENST00000294576+ENST00000477196+ENST00000465822+ENST00000421241+ENST00000379325+ENST00000467751+ENST00000448924+ENST00000379339	3	gene_id ENSG00000131591
chr7	5567742	5567780	11.6039	-0.744852	0.477346	0.123376	ENST00000462494+ENST00000484841+ENST00000493945+ENST00000331789+ENST00000579427+ENST00000425660	9	gene_id ENSG00000263900+ENSG00000075624
chr12	123749743	123749869	7.61684	-1.06181	0.681349	0.123853	ENST00000538446+ENST00000535796+ENST00000261692+ENST00000535979+ENST00000544658+ENST00000542174	19	gene_id ENSG00000235423+ENSG00000111328
chr19	1273109	1273139	7.00662	0.983493	0.631202	0.123915	ENST00000586472+ENST00000587169+ENST00000588030+ENST00000320936+ENST00000589710+ENST00000590347+ENST00000593093+ENST00000444172	83	gene_id ENSG00000099622
chr1	1720500	1720708	8.06008	-1.07124	0.687656	0.123988	ENST00000471354+ENST00000455156+ENST00000378609+ENST00000461893+ENST00000378606	7	gene_id ENSG00000078369
chr19	18390563	18390828	10.0667	0.833759	0.535408	0.124125	ENST00000252818	1	gene_id ENSG00000130522
chr16	734622	734902	7.25727	0.815378	0.523786	0.124253	ENST00000293883+ENST00000248142	1	gene_id ENSG00000127580
chr8	145649005	145649013	6.4607	0.731971	0.470238	0.124278	ENST00000292510+ENST00000529182+ENST00000526054+ENST00000530983+ENST00000526977+ENST00000377348+ENST00000526204+ENST00000528142	4	gene_id ENSG00000160948
chr5	159831816	159831887	5.5528	1.02552	0.65913	0.124449	ENST00000297151	5	gene_id ENSG00000164609
chr8	145754563	145755794	8.32196	0.865448	0.556262	0.12446	ENST00000276826+ENST00000377307	1	gene_id ENSG00000147799
chr10	106025842	106025948	6.99368	1.10481	0.710125	0.124468	ENST00000432659+ENST00000493946+ENST00000369713+ENST00000369710+ENST00000539281+ENST00000445155	13	gene_id ENSG00000148834
chr10	104182561	104182893	10.4144	0.613854	0.394625	0.124529	ENST00000224862+ENST00000369956	19	gene_id ENSG00000107872
chr12	119616447	119617394	7.068	-0.943637	0.606789	0.124626	ENST00000281938	1	gene_id ENSG00000152137
chr9	100777669	100778225	8.0223	0.970197	0.623891	0.124639	ENST00000339399	16	gene_id ENSG00000136938
chr19	3980839	3980937	8.32835	-1.10257	0.709235	0.124756	ENST00000309311+ENST00000598182	15	gene_id ENSG00000206775+ENSG00000167658
chr3	49133427	49133512	7.02755	1.0502	0.675958	0.124981	ENST00000459870+ENST00000414533+ENST00000466179+ENST00000494984+ENST00000464962+ENST00000453392+ENST00000470113+ENST00000306125+ENST00000430182+ENST00000475599+ENST00000482248+ENST00000487495+ENST00000497635	8	gene_id ENSG00000172053
chr2	15307041	15307447	7.47165	0.794762	0.511628	0.125039	ENST00000417461+ENST00000433283+ENST00000441750+ENST00000485694+ENST00000281513+ENST00000442506	5	gene_id ENSG00000151779
chr7	99725360	99726118	6.80636	0.893249	0.575761	0.125511	ENST00000398075	5	gene_id ENSG00000214309
chr20	40143444	40143558	5.25036	0.854322	0.550716	0.125543	ENST00000373233+ENST00000373222+ENST00000309279+ENST00000470470	47	gene_id ENSG00000124177
chr19	2997680	2997760	6.06823	0.866394	0.558501	0.125545	ENST00000455444+ENST00000591529+ENST00000586422+ENST00000262953+ENST00000447365+ENST00000443826	6	gene_id ENSG00000065717
chr19	36500161	36500174	5.38157	0.947474	0.611434	0.12595	ENST00000471323+ENST00000461668+ENST00000495116+ENST00000473572+ENST00000252984+ENST00000378875+ENST00000490483+ENST00000485128+ENST00000490986+ENST00000486389	25	gene_id ENSG00000181392+ENSG00000239382+ENSG00000248101
chr1	32568032	32568462	5.86289	0.811844	0.523941	0.125974	ENST00000373634+ENST00000441402+ENST00000468135+ENST00000336294+ENST00000487305+ENST00000476968	32	gene_id ENSG00000121775
chr19	39406044	39406130	5.37726	0.854527	0.551739	0.126144	ENST00000594171+ENST00000598831+ENST00000221431+ENST00000448145+ENST00000594259+ENST00000430193+ENST00000599996	5	gene_id ENSG00000104835+ENSG00000269190+ENSG00000269547
chr16	1820543	1820649	8.19384	0.745665	0.481531	0.126206	ENST00000563367+ENST00000567271+ENST00000565379+ENST00000563498+ENST00000561637+ENST00000564628+ENST00000219302+ENST00000563854+ENST00000566600+ENST00000568561	10	gene_id ENSG00000103024
chr14	23848697	23848980	7.27695	0.95587	0.618141	0.126727	ENST00000397227+ENST00000555731+ENST00000339180+ENST00000359320+ENST00000553750+ENST00000555487+ENST00000342473	18	gene_id ENSG00000166091
chr11	66373391	66373469	5.46854	0.970672	0.627794	0.126776	ENST00000525435+ENST00000533244+ENST00000530961	25	gene_id ENSG00000173992
chr1	156378748	156379812	7.22463	0.930655	0.60197	0.126811	ENST00000488498	21	gene_id ENSG00000125462
chr19	48259945	48260001	8.44275	0.80594	0.521415	0.126893	ENST00000595143+ENST00000598285+ENST00000594182+ENST00000597985+ENST00000598681+ENST00000246802+ENST00000598959+ENST00000600410	36	gene_id ENSG00000221803+ENSG00000105373
chr15	74701631	74702656	8.51526	0.846372	0.547682	0.126967	ENST00000542748+ENST00000261918	2	gene_id ENSG00000138623
chr19	1088608	1088634	8.16045	0.797606	0.516203	0.127023	ENST00000591767+ENST00000215587+ENST00000586817+ENST00000586215+ENST00000590060	8	gene_id ENSG00000099817
chr12	16035329	16035753	6.64784	-1.00706	0.652033	0.127181	ENST00000541731+ENST00000538352+ENST00000419869+ENST00000025399	3	gene_id ENSG00000023734
chr8	145153540	145153691	6.58606	0.888696	0.575623	0.127326	ENST00000359551+ENST00000398712+ENST00000532536	2	gene_id ENSG00000179526
chr12	125431377	125432146	6.66408	0.778262	0.504162	0.127377	ENST00000539298+ENST00000544745+ENST00000308736+ENST00000542400	4	gene_id ENSG00000150990
chr15	41059424	41059741	6.45429	0.856797	0.555335	0.127578	ENST00000558467+ENST00000559932+ENST00000558670+ENST00000559445+ENST00000260447	10	gene_id ENSG00000137880
chr20	34287373	34287373	6.43935	0.984594	0.638521	0.127786	ENST00000374078+ENST00000336695+ENST00000374072+ENST00000397416+ENST00000374077	4	gene_id ENSG00000125995
chr19	42461170	42461185	8.08745	0.859749	0.557674	0.127864	ENST00000600292+ENST00000222008+ENST00000595226+ENST00000601028+ENST00000598057+ENST00000601078	7	gene_id ENSG00000105404
chr8	145736198	145736286	6.32092	0.870064	0.564754	0.128122	ENST00000301327+ENST00000528047+ENST00000534427	10	gene_id ENSG00000167700
chr1	201434620	201434980	7.92565	0.969308	0.62944	0.128282	ENST00000367311	1	gene_id ENSG00000174307
chr21	45746598	45747253	10.6457	0.775055	0.503306	0.128287	ENST00000467315+ENST00000466134+ENST00000460521+ENST00000403390+ENST00000498841+ENST00000397961+ENST00000349048+ENST00000474114	44	gene_id ENSG00000141959
chr7	5568913	5569031	10.1963	-0.827653	0.537549	0.128349	ENST00000462494+ENST00000417101+ENST00000477812+ENST00000414620+ENST00000493945+ENST00000331789+ENST00000484841+ENST00000443528+ENST00000432588+ENST00000480301+ENST00000425660	23	gene_id ENSG00000263900+ENSG00000075624
chr5	132158012	132158487	5.61015	0.833045	0.541225	0.128469	ENST00000319854+ENST00000378679	2	gene_id ENSG00000164403
chr22	31500763	31500911	9.47386	0.737085	0.478901	0.128485	ENST00000402395+ENST00000490967+ENST00000400299	2	gene_id ENSG00000198832
chr9	140086071	140086626	9.16328	0.760049	0.493949	0.128582	ENST00000477345+ENST00000321773+ENST00000333046+ENST00000409012	2	gene_id ENSG00000187713+ENSG00000176058
chr12	56113283	56113454	10.3769	0.633142	0.411698	0.128787	ENST00000548556+ENST00000549147+ENST00000548925+ENST00000547076+ENST00000553100+ENST00000257899	13	gene_id ENSG00000258311+ENSG00000135437+ENSG00000135441
chr1	32192779	32192795	9.1254	0.792077	0.515158	0.12887	ENST00000257070+ENST00000530999+ENST00000465256+ENST00000373658+ENST00000373655+ENST00000525655+ENST00000465239+ENST00000398542+ENST00000398556+ENST00000398547	4	gene_id ENSG00000121753
chr14	23299396	23299463	7.1499	0.882733	0.574159	0.128896	ENST00000557221+ENST00000557543+ENST00000355151+ENST00000397505+ENST00000311892+ENST00000553711+ENST00000556214+ENST00000432849+ENST00000461594+ENST00000556465+ENST00000397496+ENST00000555536+ENST00000556840+ENST00000555345+ENST00000553482+ENST00000556654	18	gene_id ENSG00000172590
chr9	139933922	139934119	9.32935	0.772929	0.502882	0.129003	ENST00000371600+ENST00000371601	1	gene_id ENSG00000107281
chr16	74746853	74747495	6.7559	1.03362	0.672564	0.129043	ENST00000562145+ENST00000219368	1	gene_id ENSG00000103089
chr6	31323944	31324219	7.37325	-1.00909	0.656899	0.129212	ENST00000498007+ENST00000412585+ENST00000426590+ENST00000474381+ENST00000434333	18	gene_id ENSG00000234745
chr7	150749734	150749819	5.47199	0.838318	0.545788	0.129253	ENST00000297512+ENST00000498105+ENST00000357922+ENST00000377904+ENST00000468325+ENST00000490540+ENST00000485929+ENST00000349064	25	gene_id ENSG00000213199
chr21	47865351	47865682	6.4466	0.936474	0.609844	0.129347	ENST00000480896+ENST00000359568	62	gene_id ENSG00000160299
chr22	38212733	38212904	7.39048	0.963949	0.628091	0.12956	ENST00000248924	22	gene_id ENSG00000100116
chr7	1064138	1066663	5.57486	0.855423	0.557883	0.129902	ENST00000465681	9	gene_id ENSG00000146540
chr4	666227	666282	9.68299	0.874463	0.570413	0.129976	ENST00000304312+ENST00000506525+ENST00000515202+ENST00000505852	2	gene_id ENSG00000169020
chrX	9916399	9917483	6.59478	0.891712	0.581942	0.130156	ENST00000380913	16	gene_id ENSG00000146950
chr19	36395312	36395347	5.68944	-1.00116	0.653575	0.130273	ENST00000424586+ENST00000585901+ENST00000262629+ENST00000544690+ENST00000587837	3	gene_id ENSG00000011600
chr12	123467254	123467258	8.85918	0.829132	0.541442	0.130394	ENST00000540708+ENST00000543566+ENST00000454885+ENST00000539770+ENST00000426960+ENST00000392435+ENST00000456762+ENST00000412505+ENST00000442210+ENST00000539576+ENST00000536073+ENST00000540866+ENST00000536502+ENST00000453766+ENST00000540382+ENST00000315580+ENST00000392433	104	gene_id ENSG00000256028+ENSG00000182196+ENSG00000111325
chr2	239079050	239079317	7.84434	0.797915	0.521145	0.130457	ENST00000450411+ENST00000463129+ENST00000465131+ENST00000254654+ENST00000466468	4	gene_id ENSG00000132323
chr2	132241533	132241791	10.1893	0.683648	0.446695	0.130611	ENST00000410036+ENST00000309451	6	gene_id ENSG00000173272+ENSG00000265575
chr4	166403500	166403511	5.91005	-1.1656	0.761717	0.130669	ENST00000511992+ENST00000402744	11	gene_id ENSG00000109472
chr3	129274061	129274386	8.02755	0.650542	0.425484	0.130985	ENST00000504689+ENST00000393239+ENST00000501038+ENST00000504524+ENST00000512744+ENST00000324093	3	gene_id ENSG00000004399
chr11	94802389	94804388	8.24399	0.810642	0.530259	0.13103	ENST00000446101	7	gene_id ENSG00000180771
chr12	6647504	6647505	11.4756	0.694287	0.454548	0.131364	ENST00000396861+ENST00000396859+ENST00000396856+ENST00000460556+ENST00000229239	33	gene_id ENSG00000111640
chr12	51745833	51748276	5.75758	0.933519	0.611278	0.131429	ENST00000543196+ENST00000356317	2	gene_id ENSG00000139629
chr15	74467751	74469213	7.99804	0.856537	0.561267	0.131697	ENST00000249842+ENST00000395118	7	gene_id ENSG00000129009
chr2	113342172	113342226	5.21425	0.81099	0.531694	0.131893	ENST00000324913+ENST00000454841+ENST00000409719	5	gene_id ENSG00000125611+ENSG00000243389
chr16	68390604	68390652	5.37912	0.968918	0.635242	0.131898	ENST00000568463+ENST00000567542+ENST00000563608+ENST00000568975+ENST00000449359+ENST00000348497+ENST00000339507+ENST00000441236	69	gene_id ENSG00000132600
chr11	61633110	61633429	6.97108	-0.879171	0.576447	0.131927	ENST00000257261+ENST00000522056+ENST00000278840+ENST00000523235	52	gene_id ENSG00000168496+ENSG00000134824
chr10	32322773	32322966	6.23235	0.984886	0.645975	0.132053	ENST00000302418	17	gene_id ENSG00000170759
chr8	97243291	97243322	8.65617	0.964778	0.63328	0.13235	ENST00000287022+ENST00000518406+ENST00000517523+ENST00000521036+ENST00000521948+ENST00000517603+ENST00000518876	7	gene_id ENSG00000156467
chr17	42991396	42991456	7.92797	-0.972737	0.638719	0.132478	ENST00000588957+ENST00000588316+ENST00000435360+ENST00000586793+ENST00000592320+ENST00000586127+ENST00000588037+ENST00000253408+ENST00000585728	43	gene_id ENSG00000131095
chr7	44154384	44154544	8.14873	0.93603	0.614721	0.132542	ENST00000406581+ENST00000452185+ENST00000223361+ENST00000489883	4	gene_id ENSG00000106628
chr19	19040248	19040251	5.54225	0.909437	0.597294	0.132566	ENST00000594439+ENST00000433218+ENST00000539827+ENST00000392351+ENST00000594794+ENST00000221222	40	gene_id ENSG00000105669+ENSG00000051128+ENSG00000268193
chr10	103338641	103338732	5.57537	0.808924	0.531422	0.132668	ENST00000299206+ENST00000339310+ENST00000370158+ENST00000370162+ENST00000370174+ENST00000463515+ENST00000370172+ENST00000370168+ENST00000370169	2	gene_id ENSG00000166169
chr3	48711277	48711798	8.00634	0.943664	0.620126	0.132783	ENST00000416649+ENST00000294129	2	gene_id ENSG00000213672
chr16	723973	724125	6.37283	0.854013	0.562423	0.133605	ENST00000569197+ENST00000562693+ENST00000569675+ENST00000315082+ENST00000568636	87	gene_id ENSG00000140983
chr22	24108061	24108121	9.40676	0.774539	0.510126	0.133636	ENST00000523865+ENST00000401675+ENST00000520222+ENST00000484558	2	gene_id ENSG00000250479
chr19	1598048	1598214	10.6002	0.703611	0.463425	0.133647	ENST00000593264+ENST00000593029+ENST00000591899+ENST00000262946+ENST00000589880	33	gene_id ENSG00000127540+ENSG00000267059+ENSG00000071655
chr7	128461853	128461939	7.50757	1.04342	0.68727	0.133668	ENST00000297788+ENST00000464832+ENST00000378685+ENST00000471729+ENST00000480137+ENST00000494552+ENST00000464672+ENST00000487361	46	gene_id ENSG00000128596
chr1	228336426	228336442	10.142	0.608795	0.401001	0.133672	ENST00000486668+ENST00000312726+ENST00000471270+ENST00000480056+ENST00000477206+ENST00000391865+ENST00000470040+ENST00000498115+ENST00000366728+ENST00000366723+ENST00000366722+ENST00000366721+ENST00000366726+ENST00000492871+ENST00000470740+ENST00000465025+ENST00000493138+ENST00000435153+ENST00000485838+ENST00000366716+ENST00000366730+ENST00000366718	81	gene_id ENSG00000143774
chr15	25222024	25222176	10.3419	0.786806	0.518449	0.133816	ENST00000579070+ENST00000338094+ENST00000400097+ENST00000577565+ENST00000444203+ENST00000390687+ENST00000400098+ENST00000346403+ENST00000580062+ENST00000400100+ENST00000554227	35	gene_id ENSG00000207159+ENSG00000202176+ENSG00000224078+ENSG00000251932+ENSG00000212284+ENSG00000238810+ENSG00000128739+ENSG00000214265+ENSG00000200228+ENSG00000207464+ENSG00000201937
chr16	29917209	29917280	9.23483	0.814595	0.53678	0.13383	ENST00000308748+ENST00000566693+ENST00000414952+ENST00000483405	10	gene_id ENSG00000174939
chr9	136218768	136218837	6.42033	1.00611	0.663086	0.133892	ENST00000495952+ENST00000371974+ENST00000437995	3	gene_id ENSG00000148290
chr11	82400811	82400944	11.0426	0.75952	0.500715	0.134004	ENST00000536099	3	gene_id ENSG00000227097
chr8	144687717	144688052	5.4869	0.883862	0.583005	0.134212	ENST00000377579+ENST00000495276+ENST00000433751+ENST00000220966+ENST00000447926	4	gene_id ENSG00000104524
chr11	125315661	125315742	9.12835	0.771827	0.509137	0.134236	ENST00000278919+ENST00000526507+ENST00000524427+ENST00000527350	4	gene_id ENSG00000149557
chr3	49146186	49146618	5.74472	0.921714	0.608096	0.13429	ENST00000398892+ENST00000398888+ENST00000434032	6	gene_id ENSG00000172046
chr19	10942101	10942560	7.83836	0.800849	0.528539	0.134423	ENST00000389253+ENST00000314646+ENST00000359692+ENST00000590806+ENST00000588392+ENST00000355667	66	gene_id ENSG00000079805
chr20	62370028	62370147	5.63108	0.893829	0.59003	0.134505	ENST00000490824+ENST00000476221+ENST00000490623+ENST00000309546+ENST00000480139+ENST00000476183+ENST00000486025	61	gene_id ENSG00000125520+ENSG00000197114+ENSG00000203896
chr10	120900442	120900584	6.07614	0.879211	0.580492	0.134578	ENST00000490417+ENST00000484960+ENST00000330036+ENST00000355697	3	gene_id ENSG00000183605
chr1	228289114	228289174	4.76783	0.812007	0.536222	0.134651	ENST00000469781+ENST00000472617+ENST00000492757+ENST00000272139+ENST00000485896	5	gene_id ENSG00000143793
chr1	72748172	72748417	9.23925	0.815275	0.53844	0.134693	ENST00000357731	17	gene_id ENSG00000172260
chr19	40325143	40325202	6.83143	0.863689	0.570414	0.134693	ENST00000594443+ENST00000595545+ENST00000593503+ENST00000221801	3	gene_id ENSG00000105202
chr3	50112634	50112763	6.63508	0.886191	0.585402	0.134776	ENST00000539992+ENST00000419610+ENST00000266022+ENST00000421682+ENST00000443081+ENST00000442092+ENST00000422955+ENST00000454079	61	gene_id ENSG00000003756+ENSG00000004534
chr3	47537131	47537435	6.68091	0.891133	0.588782	0.134851	ENST00000442215+ENST00000296149	2	gene_id ENSG00000163832
chr19	38742946	38742978	6.96223	1.02161	0.675117	0.134925	ENST00000347262+ENST00000591585+ENST00000587515+ENST00000301242	4	gene_id ENSG00000167641
chr11	67192709	67193076	8.08864	1.07616	0.711378	0.135038	ENST00000307823+ENST00000445895+ENST00000423745+ENST00000531388	26	gene_id ENSG00000172508
chr22	23657620	23658137	8.08214	0.764061	0.505355	0.135254	ENST00000436990+ENST00000359540+ENST00000305877	54	gene_id ENSG00000186716
chr19	2353567	2353888	6.47604	0.853007	0.564433	0.135423	ENST00000592845+ENST00000452401+ENST00000586377	54	gene_id ENSG00000005206
chr2	85276489	85276771	6.54819	-0.980966	0.649469	0.13564	ENST00000409785	11	gene_id ENSG00000176407
chr1	33360196	33360341	5.96979	0.865833	0.573379	0.135732	ENST00000329151+ENST00000373463+ENST00000482771	2	gene_id ENSG00000121900
chr3	39543716	39543735	6.43972	0.919748	0.609098	0.135741	ENST00000420739+ENST00000451925+ENST00000428261+ENST00000383754+ENST00000479860+ENST00000442631+ENST00000396228+ENST00000424090+ENST00000354668+ENST00000415443+ENST00000447324+ENST00000441980+ENST00000452959+ENST00000311042	14	gene_id ENSG00000168314
chr6	3227721	3227969	8.13144	-0.929467	0.615625	0.135798	ENST00000259818	4	gene_id ENSG00000137285
chr19	4502046	4502116	7.7698	0.710929	0.470954	0.13586	ENST00000586428+ENST00000586684+ENST00000592417+ENST00000590872+ENST00000301284+ENST00000587016	41	gene_id ENSG00000167674
chr22	35743692	35743965	8.57761	0.737138	0.488368	0.135901	ENST00000382034+ENST00000424387+ENST00000492723+ENST00000447733+ENST00000425375+ENST00000411850+ENST00000449058+ENST00000404284	43	gene_id ENSG00000100284
chr9	127620163	127620346	13.141	0.588116	0.389887	0.136147	ENST00000493018+ENST00000373570+ENST00000348462+ENST00000487431	3	gene_id ENSG00000136942
chr20	39315607	39316423	6.06613	-0.851059	0.564303	0.136215	ENST00000396967+ENST00000373313	2	gene_id ENSG00000204103
chr11	47376652	47377097	6.51766	-0.858143	0.569743	0.136718	ENST00000227163+ENST00000378538+ENST00000533030	3	gene_id ENSG00000066336
chr9	100767246	100767417	7.50418	0.853721	0.566874	0.136764	ENST00000447173+ENST00000473205+ENST00000339399+ENST00000486769	10	gene_id ENSG00000136938
chr12	57038955	57039001	6.76658	-1.11525	0.740904	0.136958	ENST00000262030+ENST00000552919+ENST00000553007+ENST00000548647+ENST00000548474	33	gene_id ENSG00000110955
chr16	31477473	31478405	8.15302	0.736762	0.489499	0.136989	ENST00000412665+ENST00000457010+ENST00000408912+ENST00000563544+ENST00000268314+ENST00000564900+ENST00000538189	24	gene_id ENSG00000140691
chr7	5642888	5643044	6.98602	-1.21451	0.80701	0.137037	ENST00000405801+ENST00000340250+ENST00000382361+ENST00000444748+ENST00000447103+ENST00000473330	10	gene_id ENSG00000075618
chr19	1244690	1244735	8.56637	0.639433	0.424912	0.13706	ENST00000215375+ENST00000591660+ENST00000588538+ENST00000589478	15	gene_id ENSG00000099624
chr10	8005883	8007705	7.07439	0.812474	0.539978	0.137115	ENST00000344293	3	gene_id ENSG00000165632
chr8	27462689	27462852	11.6334	-0.698858	0.464514	0.137155	ENST00000546343+ENST00000523589+ENST00000316403+ENST00000522299+ENST00000522502+ENST00000520796+ENST00000523500+ENST00000520012+ENST00000405140+ENST00000522098+ENST00000560366+ENST00000560566	19	gene_id ENSG00000120885
chr17	16029446	16029520	5.94436	1.04821	0.696917	0.137265	ENST00000395851+ENST00000411510+ENST00000395848+ENST00000582357+ENST00000268712+ENST00000436828+ENST00000460276	70	gene_id ENSG00000141027
chr17	17250523	17250975	7.33795	0.781607	0.519673	0.137272	ENST00000389022+ENST00000446264+ENST00000483704	20	gene_id ENSG00000205309
chr3	50385190	50385332	6.2866	0.849182	0.564656	0.137309	ENST00000467294+ENST00000451194+ENST00000461020+ENST00000479512+ENST00000480296+ENST00000487632+ENST00000433381+ENST00000493465+ENST00000232501+ENST00000476064+ENST00000429366	8	gene_id ENSG00000114388
chr12	6647526	6647535	10.0902	0.789011	0.524933	0.13752	ENST00000460556+ENST00000229239	36	gene_id ENSG00000111640
chr17	7143746	7143892	10.2692	0.92292	0.614142	0.137595	ENST00000570760+ENST00000577035+ENST00000302386	3	gene_id ENSG00000175826+ENSG00000181885+ENSG00000262526+ENSG00000262302+ENSG00000170296
chr9	131770318	131770415	9.24478	0.713529	0.47498	0.137737	ENST00000372559+ENST00000479237+ENST00000372564+ENST00000372554	4	gene_id ENSG00000148341
chr11	62574397	62574407	6.00304	0.825289	0.549428	0.137774	ENST00000377897+ENST00000294179+ENST00000394690	2	gene_id ENSG00000162236
chr19	45649829	45650538	9.31147	0.867592	0.577734	0.137869	ENST00000422370+ENST00000221462+ENST00000540059	51	gene_id ENSG00000142252+ENSG00000007047+ENSG00000104866
chr3	48506230	48506444	5.02605	0.810468	0.539934	0.138041	ENST00000346691+ENST00000412052+ENST00000320211+ENST00000357105+ENST00000424906	21	gene_id ENSG00000213689+ENSG00000164053
chrX	48830134	48830697	8.98648	0.687754	0.458183	0.138042	ENST00000376425+ENST00000376444+ENST00000376441	1	gene_id ENSG00000068400
chr20	34287364	34287372	6.4677	0.949057	0.632296	0.138062	ENST00000374078+ENST00000374072+ENST00000374077	3	gene_id ENSG00000125995
chr11	72466061	72466106	7.68733	0.802227	0.534478	0.138066	ENST00000535075+ENST00000538536+ENST00000537947+ENST00000334805+ENST00000543304+ENST00000545082+ENST00000544767+ENST00000543089+ENST00000538437	84	gene_id ENSG00000186635+ENSG00000214530
chr11	62574408	62574408	6.00559	0.824702	0.549687	0.138231	ENST00000377897+ENST00000294179+ENST00000492066+ENST00000394690	3	gene_id ENSG00000162236
chr17	4841019	4841057	5.91486	0.893667	0.595968	0.138436	ENST00000544061+ENST00000225665+ENST00000574710	3	gene_id ENSG00000108528
chr7	36338802	36339334	5.47676	0.782686	0.522072	0.138521	ENST00000444777+ENST00000242108+ENST00000534978	17	gene_id ENSG00000122547
chr7	44101209	44101236	5.76578	0.988252	0.65938	0.138633	ENST00000494774+ENST00000449997+ENST00000468694+ENST00000497184+ENST00000432854	56	gene_id ENSG00000136279+ENSG00000239775
chrX	153051224	153051252	7.26007	0.880038	0.587358	0.138752	ENST00000490525+ENST00000370092+ENST00000370093+ENST00000454076+ENST00000424541+ENST00000217901	3	gene_id ENSG00000067829
chr19	46521691	46521874	5.60443	0.743268	0.496151	0.138812	ENST00000263284+ENST00000595358	29	gene_id ENSG00000104983
chr21	47717453	47717637	5.70701	0.895103	0.597612	0.138882	ENST00000339195+ENST00000397691+ENST00000397692+ENST00000329319+ENST00000397694+ENST00000397701	14	gene_id ENSG00000182362
chr20	30157222	30157345	6.3508	0.947655	0.633138	0.139152	ENST00000487281+ENST00000376127+ENST00000398174+ENST00000492709+ENST00000468559+ENST00000335574+ENST00000340852	65	gene_id ENSG00000101898+ENSG00000101294
chr9	134398823	134399185	7.22498	0.859202	0.574084	0.13918	ENST00000402686+ENST00000372228+ENST00000341012+ENST00000372220+ENST00000423007+ENST00000404875+ENST00000485278	51	gene_id ENSG00000130714
chr9	132397772	132398209	7.61749	0.770405	0.515032	0.139392	ENST00000372486+ENST00000372483+ENST00000482347	18	gene_id ENSG00000148335
chr19	19040252	19040434	7.66698	0.872467	0.583647	0.139647	ENST00000594439+ENST00000433218+ENST00000539827+ENST00000392351+ENST00000594794+ENST00000221222+ENST00000542541+ENST00000355887	41	gene_id ENSG00000105669+ENSG00000051128+ENSG00000268193
chr7	44259016	44259028	9.64216	0.756626	0.506211	0.139692	ENST00000457475+ENST00000353625+ENST00000497584+ENST00000466584+ENST00000489429+ENST00000395749+ENST00000353185+ENST00000358707+ENST00000440254+ENST00000425809	11	gene_id ENSG00000058404
chr19	50162836	50162888	5.55645	0.819244	0.548376	0.139884	ENST00000599144+ENST00000377139+ENST00000600911+ENST00000596765+ENST00000596644+ENST00000597198+ENST00000309877+ENST00000593922+ENST00000601291+ENST00000599223+ENST00000596822+ENST00000599680+ENST00000600022+ENST00000597636	5	gene_id ENSG00000126456
chr15	75632415	75632457	6.30823	0.911061	0.610419	0.140258	ENST00000569245+ENST00000566843+ENST00000562789+ENST00000563220+ENST00000565834+ENST00000564068+ENST00000562610+ENST00000267935+ENST00000567195+ENST00000338995+ENST00000480484	52	gene_id ENSG00000140365
chr14	103986005	103986015	8.98129	0.937951	0.628473	0.140281	ENST00000554989+ENST00000348956	2	gene_id ENSG00000166165
chr1	236925761	236925866	6.81492	0.843096	0.565056	0.140378	ENST00000461367+ENST00000366578+ENST00000546208+ENST00000542672	33	gene_id ENSG00000077522
chr8	145676503	145677418	7.84381	0.758313	0.508557	0.140627	ENST00000533173	4	gene_id ENSG00000187954
chr1	1309624	1309817	9.28155	0.840119	0.563426	0.140631	ENST00000489799+ENST00000321751+ENST00000338338+ENST00000378853+ENST00000338370	5	gene_id ENSG00000175756
chr19	44010944	44011054	5.62971	0.886509	0.59468	0.140725	ENST00000594342+ENST00000292147	2	gene_id ENSG00000105755
chr3	39543706	39543715	6.6905	0.934583	0.627061	0.140807	ENST00000420739+ENST00000451925+ENST00000428261+ENST00000383754+ENST00000479860+ENST00000442631+ENST00000396228+ENST00000424090+ENST00000354668+ENST00000415443+ENST00000447324+ENST00000441980+ENST00000452959+ENST00000436143+ENST00000311042	13	gene_id ENSG00000168314
chr19	7684832	7684961	8.572	0.727346	0.48823	0.140979	ENST00000358368+ENST00000534844+ENST00000595288	6	gene_id ENSG00000076924
chr16	67918226	67918398	7.11116	0.839552	0.563696	0.141083	ENST00000572067+ENST00000572221+ENST00000573992+ENST00000358933	68	gene_id ENSG00000188038+ENSG00000038358+ENSG00000263126+ENSG00000221526
chr12	111887007	111889427	5.9192	-0.872678	0.586026	0.141142	ENST00000341259	14	gene_id ENSG00000111252
chr1	205688655	205688804	9.77688	0.7122	0.478315	0.141185	ENST00000464938+ENST00000367142	3	gene_id ENSG00000069275
chr8	27461883	27461912	11.8087	-0.643896	0.432505	0.141243	ENST00000520012+ENST00000546343+ENST00000523589+ENST00000316403+ENST00000522299+ENST00000522502+ENST00000523500+ENST00000560566+ENST00000405140+ENST00000522098+ENST00000560366	15	gene_id ENSG00000120885
chrX	70443811	70445048	8.34138	0.944967	0.634854	0.141316	ENST00000361726+ENST00000374022+ENST00000374029	8	gene_id ENSG00000169562
chr17	37366789	37367493	8.07929	0.883563	0.593607	0.14132	ENST00000333461	1	gene_id ENSG00000141750
chr19	11560084	11560237	8.92889	0.797078	0.535512	0.141327	ENST00000586486+ENST00000592741+ENST00000587327+ENST00000589838+ENST00000412601+ENST00000587290+ENST00000252455+ENST00000591462	63	gene_id ENSG00000130175
chr19	3462906	3462965	5.21849	0.793498	0.533733	0.141787	ENST00000589537+ENST00000341919+ENST00000395111+ENST00000346156+ENST00000589123	27	gene_id ENSG00000141905
chr7	2419914	2420375	9.55472	0.763861	0.513801	0.141788	ENST00000465670+ENST00000397011+ENST00000360876+ENST00000475415+ENST00000468611	43	gene_id ENSG00000106263
chr10	75574020	75574045	5.84128	0.915518	0.615815	0.141791	ENST00000433289+ENST00000322680+ENST00000351293+ENST00000394762+ENST00000322635+ENST00000423381	2	gene_id ENSG00000148660
chr12	48131040	48131322	7.9302	0.775748	0.522133	0.142041	ENST00000449771+ENST00000405493+ENST00000488250+ENST00000389212+ENST00000479866+ENST00000549151+ENST00000541821+ENST00000547856+ENST00000171000+ENST00000395360+ENST00000482843+ENST00000389211	6	gene_id ENSG00000079337
chr19	2233155	2233319	7.64992	0.834804	0.561927	0.142073	ENST00000589791+ENST00000589097+ENST00000326631+ENST00000588450+ENST00000592552	3	gene_id ENSG00000104886
chr7	48146958	48147104	5.81712	0.858502	0.578489	0.142487	ENST00000417464+ENST00000495446+ENST00000429491+ENST00000395564+ENST00000457596+ENST00000395560+ENST00000331803+ENST00000341253+ENST00000482015	30	gene_id ENSG00000183696
chr19	48259041	48259079	7.58495	0.978028	0.65912	0.142541	ENST00000595143+ENST00000597985+ENST00000594182+ENST00000246802+ENST00000598959+ENST00000600410	29	gene_id ENSG00000221803+ENSG00000105373
chr19	42728762	42732353	6.54014	0.745496	0.502503	0.142613	ENST00000301215	6	gene_id ENSG00000167625
chr2	118575020	118575304	5.95469	0.897598	0.605045	0.142625	ENST00000474694+ENST00000263239	4	gene_id ENSG00000088205
chr19	1272916	1272967	9.53831	0.706743	0.476459	0.142677	ENST00000586472+ENST00000587169+ENST00000588030+ENST00000413636+ENST00000589710+ENST00000590347+ENST00000593093+ENST00000444172+ENST00000590188+ENST00000320936	79	gene_id ENSG00000099622
chr11	57471774	57471868	5.62159	0.942386	0.635479	0.142775	ENST00000528205+ENST00000337672+ENST00000431606	4	gene_id ENSG00000156603
chr19	8367011	8367200	6.93484	0.800587	0.540144	0.142982	ENST00000301458+ENST00000537716+ENST00000596002	1	gene_id ENSG00000267855+ENSG00000167774+ENSG00000167775
chr2	69870038	69870216	9.16422	0.639207	0.431328	0.143041	ENST00000495836+ENST00000409085+ENST00000409068+ENST00000406297+ENST00000495239+ENST00000471775	33	gene_id ENSG00000115977+ENSG00000188971
chr1	46654391	46654652	8.25808	0.802088	0.541305	0.14309	ENST00000396420+ENST00000535522+ENST00000475642+ENST00000371992+ENST00000371986+ENST00000371984	5	gene_id ENSG00000085998
chr12	80191049	80191109	6.94569	0.935621	0.631606	0.143205	ENST00000437004+ENST00000261207+ENST00000551781+ENST00000547330+ENST00000553081+ENST00000546369+ENST00000550107+ENST00000450142+ENST00000550007	38	gene_id ENSG00000058272
chr17	40696180	40696467	5.77966	0.908746	0.61364	0.143318	ENST00000225927	16	gene_id ENSG00000266929+ENSG00000068120+ENSG00000108784
chr20	32244953	32245369	8.66248	0.817375	0.551941	0.143318	ENST00000375238+ENST00000488489+ENST00000246190	3	gene_id ENSG00000125967
chr22	37196811	37196962	7.09531	1.21361	0.819773	0.143449	ENST00000216200+ENST00000406910+ENST00000404171+ENST00000417718	3	gene_id ENSG00000100362
chr19	19006633	19006905	7.32308	-1.15361	0.77928	0.143465	ENST00000429504+ENST00000427170+ENST00000247005	13	gene_id ENSG00000223802+ENSG00000130283
chr1	113245623	113245741	7.03043	-0.873787	0.590726	0.14378	ENST00000484280+ENST00000414971+ENST00000534717+ENST00000436685+ENST00000369642+ENST00000484054+ENST00000425265+ENST00000471038+ENST00000369638+ENST00000468093+ENST00000528831+ENST00000285735+ENST00000473074+ENST00000369636+ENST00000369637+ENST00000339083+ENST00000369632+ENST00000369633	23	gene_id ENSG00000155366+ENSG00000155367
chr8	145153984	145154108	5.96991	0.799263	0.540596	0.143964	ENST00000398712+ENST00000532536	5	gene_id ENSG00000179526
chr6	31921535	31921608	6.19699	0.977183	0.661073	0.144046	ENST00000488426+ENST00000375425+ENST00000375429+ENST00000481121+ENST00000444811+ENST00000461621+ENST00000492185+ENST00000441998	6	gene_id ENSG00000221267+ENSG00000204356
chr16	89977488	89977758	9.76016	0.660189	0.446768	0.144173	ENST00000263347+ENST00000263346+ENST00000570116+ENST00000562256+ENST00000564957+ENST00000565860+ENST00000566283+ENST00000567171	62	gene_id ENSG00000141002+ENSG00000267048+ENSG00000198211+ENSG00000258839+ENSG00000256390+ENSG00000258947
chr22	43563609	43564165	5.93979	-0.936437	0.633792	0.144223	ENST00000216129+ENST00000484711+ENST00000494035	3	gene_id ENSG00000100304
chr1	227174986	227175050	6.29912	0.878689	0.59472	0.144232	ENST00000485462+ENST00000366775+ENST00000366776+ENST00000366777+ENST00000458507+ENST00000366778+ENST00000366779+ENST00000479852+ENST00000478406+ENST00000490782	46	gene_id ENSG00000163050
chr7	99751023	99751108	9.15792	0.807822	0.546998	0.144407	ENST00000441173+ENST00000468582+ENST00000474141+ENST00000460732+ENST00000488241+ENST00000473459+ENST00000466498+ENST00000341942+ENST00000488338+ENST00000474831	15	gene_id ENSG00000188186
chr17	1549487	1549793	6.43112	0.85482	0.579073	0.144579	ENST00000301336+ENST00000570858+ENST00000574810	2	gene_id ENSG00000167705
chr11	65192233	65211928	9.22331	0.894125	0.605719	0.144592	ENST00000501122	7	gene_id ENSG00000207727+ENSG00000245532
chr12	123467408	123467420	7.7948	0.763614	0.517335	0.144614	ENST00000543566+ENST00000454885+ENST00000536073+ENST00000539770+ENST00000540382+ENST00000539576+ENST00000392433+ENST00000540866+ENST00000536502+ENST00000453766+ENST00000315580+ENST00000540708	109	gene_id ENSG00000256028+ENSG00000182196+ENSG00000111325
chr19	38795992	38796001	6.92967	0.70355	0.476763	0.144714	ENST00000337679+ENST00000592694+ENST00000591784+ENST00000592246+ENST00000339413+ENST00000329420+ENST00000392124+ENST00000586319	7	gene_id ENSG00000167645
chr8	97243323	97243360	8.91974	0.953924	0.646569	0.144799	ENST00000287022+ENST00000518406+ENST00000521948+ENST00000521036+ENST00000517523+ENST00000517603+ENST00000523920+ENST00000518876	8	gene_id ENSG00000156467
chr11	870419	870486	6.27094	0.803653	0.544777	0.144843	ENST00000529539+ENST00000336845+ENST00000534207+ENST00000532909+ENST00000524538+ENST00000526714+ENST00000323578+ENST00000528581+ENST00000429789+ENST00000454838+ENST00000528521+ENST00000436108+ENST00000323541+ENST00000449825	16	gene_id ENSG00000177830
chr16	918969	919056	5.22628	0.81749	0.554164	0.144849	ENST00000568897+ENST00000545827+ENST00000569516+ENST00000399843+ENST00000543238+ENST00000262301	11	gene_id ENSG00000260807+ENSG00000103227
chr19	36604626	36604719	9.52314	0.702467	0.476394	0.145017	ENST00000589591+ENST00000585842+ENST00000586439+ENST00000221859+ENST00000586789+ENST00000592962	5	gene_id ENSG00000105258
chr22	24108122	24108213	10.5865	0.628401	0.426198	0.145048	ENST00000523865+ENST00000517886+ENST00000401675+ENST00000520222+ENST00000484558	3	gene_id ENSG00000250479
chr9	137328313	137328860	6.37369	0.754573	0.511806	0.145075	ENST00000356384+ENST00000481739+ENST00000540193	17	gene_id ENSG00000186350
chr9	131857676	131857734	5.80143	-0.801477	0.54377	0.145185	ENST00000458362+ENST00000318080+ENST00000455396	3	gene_id ENSG00000095321
chr19	6374822	6375038	8.39685	0.847056	0.574807	0.145263	ENST00000599849+ENST00000596657+ENST00000245812	6	gene_id ENSG00000125652
chr4	166405574	166405590	6.71585	-1.13363	0.769288	0.145268	ENST00000511992+ENST00000402744	12	gene_id ENSG00000109472
chr5	176946932	176947056	5.46564	0.883739	0.600081	0.145515	ENST00000506955+ENST00000524677+ENST00000510163+ENST00000329540+ENST00000504130+ENST00000514747+ENST00000506879+ENST00000513282+ENST00000505569+ENST00000510479+ENST00000443375	6	gene_id ENSG00000146067
chr12	57963039	57963187	6.35246	-1.03432	0.702509	0.145617	ENST00000455537+ENST00000286452	11	gene_id ENSG00000155980
chr19	44235301	44235541	6.15388	0.89376	0.60714	0.145681	ENST00000270066	1	gene_id ENSG00000105771
chr16	67208752	67208847	5.0207	0.818426	0.55597	0.145684	ENST00000566871+ENST00000564860+ENST00000568503+ENST00000564053+ENST00000268605+ENST00000568146+ENST00000563258+ENST00000564992+ENST00000432069	29	gene_id ENSG00000140939
chr19	48259013	48259040	7.38332	0.931476	0.632835	0.145727	ENST00000597985+ENST00000246802+ENST00000594182+ENST00000598959+ENST00000600410	28	gene_id ENSG00000221803+ENSG00000105373
chr17	79477953	79478051	10.1653	-0.936752	0.636443	0.145742	ENST00000576544+ENST00000574671+ENST00000576209+ENST00000573283+ENST00000571327+ENST00000575087+ENST00000576917+ENST00000572105+ENST00000331925+ENST00000575842	14	gene_id ENSG00000184009+ENSG00000266077
chr19	51015393	51015417	6.08758	0.994002	0.675585	0.145886	ENST00000601287+ENST00000389208+ENST00000597232+ENST00000601207+ENST00000376916	5	gene_id ENSG00000204653
chr2	220074120	220074140	6.39506	0.779811	0.530218	0.146043	ENST00000289528+ENST00000409594+ENST00000425849+ENST00000475533+ENST00000409097+ENST00000409336+ENST00000464902	49	gene_id ENSG00000158552
chr22	39126887	39127777	6.74524	0.7975	0.542371	0.146136	ENST00000216044+ENST00000462332	33	gene_id ENSG00000203583+ENSG00000257034+ENSG00000100226
chr3	58551579	58552422	9.92981	-0.81747	0.555996	0.146167	ENST00000394481+ENST00000464064+ENST00000447756+ENST00000360997+ENST00000474531	3	gene_id ENSG00000168309
chr11	72466116	72466166	6.42221	0.841878	0.572616	0.146179	ENST00000536728+ENST00000535075+ENST00000538536+ENST00000537947+ENST00000334805+ENST00000543304+ENST00000545082+ENST00000543089+ENST00000538437	86	gene_id ENSG00000186635+ENSG00000214530
chr1	160181441	160181506	7.03513	-1.01835	0.692806	0.14627	ENST00000488858+ENST00000360472+ENST00000368076	10	gene_id ENSG00000265381+ENSG00000162734
chr7	128032355	128032792	7.23271	0.874875	0.595472	0.146455	ENST00000496200+ENST00000469328+ENST00000419067+ENST00000354269+ENST00000348127+ENST00000484496+ENST00000338791+ENST00000378717+ENST00000343214	4	gene_id ENSG00000106348
chr19	38743534	38743614	8.00279	0.916753	0.624016	0.146481	ENST00000301242+ENST00000591291+ENST00000591585+ENST00000587515	5	gene_id ENSG00000167641
chr19	48259785	48259786	6.94741	0.970071	0.660939	0.14686	ENST00000595143+ENST00000598681+ENST00000597985+ENST00000594182+ENST00000246802+ENST00000600410+ENST00000598959	33	gene_id ENSG00000221803+ENSG00000105373
chr19	6374476	6374600	8.17512	0.773069	0.526744	0.146881	ENST00000599849+ENST00000596657+ENST00000245812	5	gene_id ENSG00000125652
chr11	71950065	71950149	5.50382	0.811944	0.554022	0.14745	ENST00000535985+ENST00000541756+ENST00000538751+ENST00000298229	64	gene_id ENSG00000165458
chr8	145135483	145135550	6.20464	0.791509	0.540631	0.147858	ENST00000316052	8	gene_id ENSG00000178896
chr6	28945252	28945547	6.20803	0.804169	0.549401	0.147947	ENST00000580476	1	gene_id ENSG00000263426
chr5	149782126	149782188	6.37115	-1.13209	0.773823	0.148149	ENST00000009530+ENST00000518797+ENST00000353334+ENST00000523208+ENST00000377795	9	gene_id ENSG00000019582
chr6	31556404	31556439	5.55667	-0.8952	0.61208	0.148265	ENST00000376111+ENST00000376110+ENST00000303757+ENST00000396117+ENST00000396114+ENST00000488959+ENST00000464526+ENST00000438075+ENST00000376086+ENST00000339530+ENST00000464044+ENST00000376089+ENST00000376102+ENST00000490742+ENST00000460834+ENST00000396101+ENST00000396107+ENST00000418507+ENST00000211921+ENST00000376096+ENST00000376090+ENST00000376092+ENST00000376093+ENST00000376099	39	gene_id ENSG00000204482
chr22	41913531	41913635	5.98105	-0.990631	0.677408	0.148311	ENST00000466237+ENST00000396512+ENST00000216254	19	gene_id ENSG00000100412
chr19	42461186	42461271	8.87073	0.796869	0.544939	0.148332	ENST00000600292+ENST00000222008+ENST00000595226+ENST00000596171+ENST00000601028+ENST00000598057+ENST00000601078	8	gene_id ENSG00000105404
chr19	3535235	3538328	9.04114	0.637127	0.435773	0.148399	ENST00000441788	29	gene_id ENSG00000105325
chr8	144464606	144464949	8.02731	0.724968	0.496028	0.14854	ENST00000522335+ENST00000522899+ENST00000289013	20	gene_id ENSG00000158106
chr19	1397091	1397498	9.70736	0.766235	0.524352	0.148608	ENST00000252288	1	gene_id ENSG00000130005
chr9	33255097	33255306	8.78977	0.830929	0.569036	0.148898	ENST00000379704+ENST00000379707+ENST00000379701+ENST00000472232	8	gene_id ENSG00000107262
chrX	13797972	13798026	7.34279	-0.968099	0.66299	0.148908	ENST00000495211+ENST00000493085+ENST00000454189+ENST00000355135+ENST00000356942+ENST00000316715+ENST00000472735+ENST00000398361+ENST00000493677	12	gene_id ENSG00000046653
chr16	29816436	29816495	5.87306	0.850483	0.582567	0.148994	ENST00000565736+ENST00000160827+ENST00000569382+ENST00000400751+ENST00000568312+ENST00000561482	39	gene_id ENSG00000079616
chr2	44459861	44461785	5.88362	0.994689	0.681705	0.149205	ENST00000378551	22	gene_id ENSG00000138032
chr12	103353140	103354294	7.12089	0.839468	0.575478	0.149311	ENST00000266744	2	gene_id ENSG00000139352
chr3	42699767	42700305	6.01685	-0.905129	0.620519	0.14933	ENST00000232974+ENST00000457842	2	gene_id ENSG00000114853
chr3	51989330	51991509	7.09574	0.945357	0.648301	0.149456	ENST00000322241	1	gene_id ENSG00000180929
chr19	36500175	36500183	5.40962	0.962358	0.660145	0.149568	ENST00000471323+ENST00000461668+ENST00000495116+ENST00000473572+ENST00000252984+ENST00000433672+ENST00000378875+ENST00000490483+ENST00000485128+ENST00000490986+ENST00000486389	26	gene_id ENSG00000181392+ENSG00000239382+ENSG00000248101
chr20	2815960	2816355	7.57482	0.762477	0.52339	0.149841	ENST00000360652+ENST00000474714+ENST00000487501+ENST00000356872	1	gene_id ENSG00000132635
chr3	49946308	49946587	7.20056	0.823384	0.565373	0.149965	ENST00000296473+ENST00000417270+ENST00000486107+ENST00000455683	3	gene_id ENSG00000164077
chr6	18264074	18264227	4.45556	0.735537	0.505472	0.150298	ENST00000397239+ENST00000244776+ENST00000505224+ENST00000515742	25	gene_id ENSG00000124795
chr10	17271290	17271749	8.69238	-1.00725	0.692255	0.150329	ENST00000485947+ENST00000478746+ENST00000497849+ENST00000487938+ENST00000544301+ENST00000478317+ENST00000224237	7	gene_id ENSG00000026025
chr19	59009861	59010058	7.23588	0.829136	0.570095	0.150509	ENST00000594786+ENST00000263093+ENST00000599700+ENST00000601997+ENST00000595851+ENST00000601355	8	gene_id ENSG00000083807
chr16	780105	780201	5.90886	0.922611	0.634538	0.150618	ENST00000563051+ENST00000568545+ENST00000540986+ENST00000566650+ENST00000251588+ENST00000562862+ENST00000565425	6	gene_id ENSG00000103245
chr20	39831037	39832681	6.00559	-0.840675	0.578543	0.150866	ENST00000540170+ENST00000432768+ENST00000544979+ENST00000421422+ENST00000373263+ENST00000559234+ENST00000560361+ENST00000309060+ENST00000560364	17	gene_id ENSG00000174306
chr17	4701575	4701624	8.20243	0.850943	0.585742	0.150958	ENST00000270586+ENST00000571309+ENST00000575643	12	gene_id ENSG00000142507
chr17	34956591	34957185	6.96965	0.885054	0.609248	0.150975	ENST00000251312+ENST00000590554+ENST00000586848+ENST00000593204+ENST00000585376	25	gene_id ENSG00000108272
chr12	50513819	50514234	9.01028	0.79978	0.551009	0.151312	ENST00000317943+ENST00000550654+ENST00000550487+ENST00000548985	10	gene_id ENSG00000257755+ENSG00000178449
chr9	140003445	140003571	7.51937	0.821124	0.565903	0.151446	ENST00000540391+ENST00000371589+ENST00000536349+ENST00000480100+ENST00000474902+ENST00000535028+ENST00000475449	49	gene_id ENSG00000177239
chr1	78340826	78344106	7.11459	0.897561	0.618757	0.151561	ENST00000370791	30	gene_id ENSG00000180488+ENSG00000222849
chr17	42984307	42984341	8.66444	-0.83691	0.57707	0.151647	ENST00000253408+ENST00000592706+ENST00000589701	4	gene_id ENSG00000131095
chr8	145618375	145618451	5.0308	0.72386	0.499174	0.151692	ENST00000529654+ENST00000308860	35	gene_id ENSG00000173137
chr16	5094124	5094479	7.22987	0.810065	0.558657	0.151718	ENST00000586629+ENST00000472572+ENST00000350219+ENST00000315997+ENST00000474471+ENST00000422873	2	gene_id ENSG00000153446
chr9	131395940	131396261	7.99626	0.840432	0.579728	0.151807	ENST00000372715	1	gene_id ENSG00000119333
chr1	54683845	54684049	7.38807	0.913264	0.630223	0.151971	ENST00000360840+ENST00000336230	14	gene_id ENSG00000116221
chr17	79780740	79780783	7.73816	0.797565	0.550401	0.151985	ENST00000573478+ENST00000455127+ENST00000576730+ENST00000575090+ENST00000570507+ENST00000538396+ENST00000457257+ENST00000574190+ENST00000572645+ENST00000576679	7	gene_id ENSG00000225663+ENSG00000215621
chr19	46521651	46521690	5.08177	0.758104	0.523192	0.152003	ENST00000601763+ENST00000263284+ENST00000595358	28	gene_id ENSG00000104983
chr4	73968093	73968179	6.09298	0.925227	0.638585	0.152038	ENST00000513908+ENST00000509867+ENST00000358602+ENST00000330838+ENST00000560507+ENST00000558247	15	gene_id ENSG00000132466
chr19	18991083	18991244	6.95332	-0.892693	0.616199	0.152083	ENST00000427170+ENST00000429504+ENST00000596048+ENST00000247005+ENST00000542296	9	gene_id ENSG00000223802+ENSG00000130283
chr5	151051134	151051255	6.30597	-1.03969	0.717973	0.152256	ENST00000231061+ENST00000521569+ENST00000539687+ENST00000524277+ENST00000538026	15	gene_id ENSG00000113140
chr5	172560633	172566287	6.69605	0.921481	0.636512	0.152363	ENST00000540014+ENST00000296953	22	gene_id ENSG00000164463
chr1	19401012	19401060	5.89591	0.831001	0.574135	0.152449	ENST00000375226+ENST00000375224+ENST00000375225+ENST00000375254+ENST00000375217+ENST00000459947+ENST00000429347+ENST00000375267	4	gene_id ENSG00000127481
chr21	45175832	45176025	9.02231	0.611693	0.422732	0.15256	ENST00000343528+ENST00000461123+ENST00000398078+ENST00000467908+ENST00000291565+ENST00000468090+ENST00000468392	42	gene_id ENSG00000160209+ENSG00000241238
chr11	64812146	64812271	6.88981	0.756894	0.523135	0.152604	ENST00000398846+ENST00000531072+ENST00000529996+ENST00000528109+ENST00000530213	12	gene_id ENSG00000168061
chr11	563686	563980	7.10285	0.827065	0.571759	0.152692	ENST00000397583+ENST00000397582+ENST00000414138+ENST00000454668+ENST00000431809	21	gene_id ENSG00000099849
chr15	75648461	75648530	6.27288	0.840417	0.581722	0.153201	ENST00000562067+ENST00000566569+ENST00000569482+ENST00000563622+ENST00000564929+ENST00000267978+ENST00000561693+ENST00000565683+ENST00000566099	5	gene_id ENSG00000140400
chr2	239146917	239147245	7.48779	0.878816	0.608346	0.153232	ENST00000272937+ENST00000409002+ENST00000409160	3	gene_id ENSG00000144485
chr22	39128176	39128177	5.53408	0.703545	0.487116	0.153313	ENST00000216044+ENST00000462332	37	gene_id ENSG00000203583+ENSG00000257034+ENSG00000100226
chr11	62444990	62445009	6.8161	0.801893	0.555221	0.153321	ENST00000525717+ENST00000294119+ENST00000524762+ENST00000533000+ENST00000527421+ENST00000525004+ENST00000301935+ENST00000534176+ENST00000533476+ENST00000529640+ENST00000532904	13	gene_id ENSG00000162191
chr2	96808905	96809467	5.52579	0.880546	0.609705	0.153339	ENST00000288943	1	gene_id ENSG00000158050
chr11	60658263	60658735	9.94997	0.707058	0.489637	0.153386	ENST00000535326+ENST00000227524	4	gene_id ENSG00000110107
chr12	7055085	7055159	9.2767	0.83242	0.576532	0.153444	ENST00000542222+ENST00000540506+ENST00000537087+ENST00000229281	18	gene_id ENSG00000111678+ENSG00000238923
chr17	7760017	7760048	8.01576	0.829333	0.574886	0.153791	ENST00000574125+ENST00000576384+ENST00000575771+ENST00000576861+ENST00000575208+ENST00000333775+ENST00000575071	3	gene_id ENSG00000183011
chr19	5679597	5679774	9.57161	0.742885	0.515058	0.153867	ENST00000585605+ENST00000590075+ENST00000587950+ENST00000587589+ENST00000309324+ENST00000590389	11	gene_id ENSG00000174917
chr16	89762503	89762572	6.61551	0.780646	0.541613	0.154148	ENST00000331006+ENST00000505473+ENST00000505733+ENST00000353379+ENST00000472018	54	gene_id ENSG00000185324
chr11	67231976	67232007	5.32875	0.839857	0.582776	0.154205	ENST00000543661+ENST00000535813+ENST00000545682+ENST00000541059+ENST00000393877+ENST00000308022+ENST00000535175	6	gene_id ENSG00000172663
chr15	68499330	68499967	7.21555	0.80688	0.560083	0.154342	ENST00000249806	17	gene_id ENSG00000128973+ENSG00000260007+ENSG00000129007
chr6	44122429	44123255	8.54731	0.742641	0.515598	0.154426	ENST00000533121+ENST00000323267+ENST00000371893+ENST00000259746	40	gene_id ENSG00000137216
chr19	18281305	18281350	5.50181	0.834624	0.579523	0.15447	ENST00000222254	33	gene_id ENSG00000268173+ENSG00000105647+ENSG00000216490
chr11	63765323	63765811	10.9715	0.591031	0.410665	0.154748	ENST00000301453+ENST00000541478+ENST00000538426+ENST00000543004	37	gene_id ENSG00000167770+ENSG00000176340+ENSG00000256100
chr13	21295825	21297237	7.31105	-0.866618	0.60238	0.154903	ENST00000304920	8	gene_id ENSG00000172458
chr19	33459815	33462078	6.36086	0.870177	0.604881	0.154921	ENST00000591863	27	gene_id ENSG00000121289
chr10	126301995	126302710	10.3218	0.801702	0.557459	0.15505	ENST00000368839+ENST00000368842	22	gene_id ENSG00000107902
chr11	133910163	133911143	5.55723	0.941578	0.654811	0.155106	ENST00000533922+ENST00000532327	15	gene_id ENSG00000204241
chr5	149775845	149776305	7.26417	0.874595	0.608475	0.155271	ENST00000377797+ENST00000504761+ENST00000451292+ENST00000439160+ENST00000427724+ENST00000513346+ENST00000323668+ENST00000445265	55	gene_id ENSG00000070814
chr1	156109561	156109804	5.52886	0.853646	0.594104	0.15541	ENST00000448611+ENST00000347559+ENST00000368300	71	gene_id ENSG00000160789
chr19	39125743	39125758	8.15683	0.974673	0.678351	0.15542	ENST00000545173+ENST00000593149+ENST00000590134+ENST00000592558+ENST00000248342+ENST00000538434	25	gene_id ENSG00000178982
chrX	14026792	14027229	5.99437	0.804585	0.560109	0.155519	ENST00000398355+ENST00000380523	2	gene_id ENSG00000046647
chr12	6438403	6438630	5.76123	-0.890315	0.619802	0.155527	ENST00000540022+ENST00000536717+ENST00000162749+ENST00000543995+ENST00000534885	4	gene_id ENSG00000067182
chr8	145649247	145649305	8.1853	0.708698	0.493526	0.155658	ENST00000292510+ENST00000527797+ENST00000529182+ENST00000526054+ENST00000530983+ENST00000526977+ENST00000530836+ENST00000377348+ENST00000526204+ENST00000533806+ENST00000528142+ENST00000530804	8	gene_id ENSG00000160948
chr12	109994559	109994592	6.01486	0.957214	0.666614	0.155674	ENST00000545712+ENST00000544051+ENST00000541763+ENST00000540016+ENST00000537496	5	gene_id ENSG00000139428
chr15	42129651	42129779	5.37402	0.800977	0.557997	0.155812	ENST00000490848+ENST00000491746+ENST00000542534+ENST00000397299	28	gene_id ENSG00000243789+ENSG00000243708+ENSG00000168970
chr11	66061793	66064135	10.9741	0.772477	0.538159	0.155824	ENST00000327259	2	gene_id ENSG00000179292
chr19	4268581	4269087	8.01691	0.75844	0.528515	0.155928	ENST00000262962	9	gene_id ENSG00000105248
chr14	94594851	94595012	8.98107	0.713357	0.497127	0.155951	ENST00000555558+ENST00000238609+ENST00000554909+ENST00000556727+ENST00000556552	6	gene_id ENSG00000119632
chr16	1820462	1820481	7.56892	0.902199	0.628741	0.155959	ENST00000563367+ENST00000567271+ENST00000563498+ENST00000561637+ENST00000564628+ENST00000219302+ENST00000566600+ENST00000568561	8	gene_id ENSG00000103024
chr3	169700646	169700647	7.5879	0.96391	0.671768	0.155971	ENST00000481435+ENST00000469515+ENST00000480708+ENST00000460513+ENST00000497277+ENST00000337002	18	gene_id ENSG00000008952
chr16	89629452	89629474	8.25257	0.804931	0.561251	0.156174	ENST00000399461+ENST00000393099+ENST00000562879+ENST00000567815+ENST00000311528+ENST00000452368+ENST00000570149+ENST00000484610+ENST00000472354	34	gene_id ENSG00000167526+ENSG00000200084
chr15	78841380	78841518	6.18258	0.992695	0.692358	0.156283	ENST00000560099+ENST00000558341+ENST00000559082+ENST00000413382+ENST00000044462	49	gene_id ENSG00000041357
chr14	23303444	23303491	7.08609	0.90371	0.630431	0.156371	ENST00000557221+ENST00000553965+ENST00000397496+ENST00000397505+ENST00000311892+ENST00000553711+ENST00000432849+ENST00000555536+ENST00000355151+ENST00000556840+ENST00000555345+ENST00000556654	31	gene_id ENSG00000172590
chr16	1820482	1820542	7.85901	0.911872	0.636138	0.15638	ENST00000563367+ENST00000567271+ENST00000565379+ENST00000563498+ENST00000561637+ENST00000564628+ENST00000219302+ENST00000566600+ENST00000568561	9	gene_id ENSG00000103024
chr22	46753082	46753232	6.05589	0.805432	0.561974	0.156445	ENST00000456595+ENST00000290846+ENST00000470831+ENST00000457572+ENST00000485559+ENST00000453630+ENST00000381021+ENST00000441818+ENST00000491612	40	gene_id ENSG00000100416
chr16	30077112	30077178	8.03726	-1.01536	0.708921	0.156718	ENST00000564546+ENST00000567555+ENST00000566012+ENST00000564595+ENST00000395240+ENST00000569798	35	gene_id ENSG00000149925
chr5	139903701	139903718	5.66738	0.940519	0.657004	0.156927	ENST00000421134+ENST00000360839+ENST00000532219+ENST00000431508+ENST00000297183+ENST00000246149	50	gene_id ENSG00000243056+ENSG00000254996+ENSG00000131503
chr17	42988780	42988824	9.85915	-0.883083	0.616908	0.156945	ENST00000585543+ENST00000588640+ENST00000435360+ENST00000586793+ENST00000587997+ENST00000253408+ENST00000376990+ENST00000591719	27	gene_id ENSG00000131095
chr6	41651718	41652816	7.50744	0.813363	0.568214	0.156953	ENST00000358871+ENST00000373033+ENST00000420312+ENST00000403298+ENST00000343317+ENST00000406563+ENST00000230323	3	gene_id ENSG00000112561
chr19	50162889	50162904	5.84578	0.80424	0.562012	0.157078	ENST00000599144+ENST00000596822+ENST00000377139+ENST00000600911+ENST00000598808+ENST00000596644+ENST00000597198+ENST00000309877+ENST00000597636+ENST00000601291+ENST00000599223+ENST00000596765+ENST00000599680+ENST00000600022+ENST00000593922	6	gene_id ENSG00000126456
chr18	54266299	54267333	5.77955	0.892741	0.623977	0.157156	ENST00000585497+ENST00000217515	2	gene_id ENSG00000091164
chr11	61735059	61735079	10.287	-0.899634	0.628859	0.157197	ENST00000526640+ENST00000533138+ENST00000529548+ENST00000529191+ENST00000532829+ENST00000534180+ENST00000530019+ENST00000273550+ENST00000529631	22	gene_id ENSG00000167996
chr12	123467431	123467437	6.80955	0.802974	0.561349	0.157239	ENST00000543566+ENST00000454885+ENST00000536073+ENST00000539770+ENST00000539576+ENST00000392433+ENST00000540866+ENST00000453766+ENST00000315580+ENST00000540708	111	gene_id ENSG00000256028+ENSG00000182196+ENSG00000111325
chr1	16268826	16268901	5.31719	0.79219	0.553838	0.15726	ENST00000440560+ENST00000462525+ENST00000537142+ENST00000375743+ENST00000375733	3	gene_id ENSG00000116809
chr20	62259622	62260060	5.78984	0.846967	0.59225	0.15734	ENST00000411579+ENST00000449500	4	gene_id ENSG00000232442
chr12	56554410	56554454	9.61037	0.755646	0.528482	0.157409	ENST00000551589+ENST00000536128+ENST00000348108+ENST00000550697+ENST00000548400+ENST00000550184+ENST00000548293	69	gene_id ENSG00000092841+ENSG00000196465+ENSG00000257309
chr10	73831902	73832016	5.96814	-0.95253	0.666584	0.157658	ENST00000373109+ENST00000536168+ENST00000317376	14	gene_id ENSG00000107742
chr6	41902723	41903172	8.36118	0.815247	0.570541	0.157678	ENST00000511642+ENST00000414200+ENST00000372988+ENST00000415497+ENST00000372991+ENST00000372987	4	gene_id ENSG00000112576
chr11	62445010	62445035	6.93566	0.783645	0.548521	0.15775	ENST00000525717+ENST00000294119+ENST00000524762+ENST00000533000+ENST00000526919+ENST00000527421+ENST00000534176+ENST00000301935+ENST00000533476+ENST00000525004+ENST00000529640+ENST00000532904	14	gene_id ENSG00000162191
chr16	779314	779675	9.18711	0.747683	0.523534	0.157895	ENST00000567696+ENST00000549114+ENST00000564537+ENST00000389703+ENST00000341413+ENST00000389701+ENST00000561561	45	gene_id ENSG00000103253
chr5	1815965	1816719	10.4424	0.602295	0.421991	0.158146	ENST00000274137	8	gene_id ENSG00000145494
chr7	150774243	150774244	7.44693	0.757175	0.53075	0.158335	ENST00000460980+ENST00000353841+ENST00000467237+ENST00000540185+ENST00000482571+ENST00000482806+ENST00000489884+ENST00000466855+ENST00000459800+ENST00000469237+ENST00000483953+ENST00000297532	15	gene_id ENSG00000164896
chr2	114355063	114355215	5.61771	0.817456	0.57312	0.158417	ENST00000538033+ENST00000453662+ENST00000326632	15	gene_id ENSG00000146556
chr19	36604625	36604625	5.78071	0.804337	0.563981	0.15846	ENST00000589591+ENST00000221859+ENST00000586789+ENST00000585842+ENST00000592962	4	gene_id ENSG00000105258
chr19	1273715	1274305	7.40022	0.733572	0.514368	0.158465	ENST00000593093+ENST00000444172+ENST00000587169+ENST00000590347	90	gene_id ENSG00000099622
chr17	7558845	7558943	5.98364	-0.976391	0.684678	0.158494	ENST00000577026+ENST00000250111+ENST00000577113	10	gene_id ENSG00000129244
chr3	52435042	52435831	10.1504	0.638709	0.447962	0.158566	ENST00000469613+ENST00000296288+ENST00000460680	3	gene_id ENSG00000163930
chr11	47606018	47606079	8.82474	0.688649	0.48304	0.15861	ENST00000263774+ENST00000525378+ENST00000533507+ENST00000525212	49	gene_id ENSG00000110536+ENSG00000213619
chr22	39128141	39128142	6.14971	0.712076	0.499628	0.158738	ENST00000216044+ENST00000462332	35	gene_id ENSG00000203583+ENSG00000257034+ENSG00000100226
chr11	122933458	122933938	4.93756	0.798127	0.560122	0.158823	ENST00000525624	74	gene_id ENSG00000207118+ENSG00000202252+ENSG00000109971
chr7	127231463	127231735	7.76481	0.856124	0.600835	0.158831	ENST00000463733+ENST00000478328+ENST00000000233	22	gene_id ENSG00000004059+ENSG00000106328
chr5	132099516	132099578	5.42157	-0.958172	0.672549	0.158889	ENST00000378721+ENST00000378699+ENST00000371493+ENST00000371478+ENST00000458488+ENST00000453480+ENST00000296873+ENST00000414594+ENST00000378719+ENST00000448933+ENST00000378701+ENST00000378706	22	gene_id ENSG00000164402
chr19	36641216	36641251	8.6023	0.709227	0.497824	0.158899	ENST00000588546+ENST00000590211+ENST00000590049+ENST00000587718+ENST00000588815+ENST00000246533	47	gene_id ENSG00000126247
chr9	34665188	34665310	5.20437	0.687307	0.482523	0.158971	ENST00000423809+ENST00000416454	14	gene_id ENSG00000187186+ENSG00000213927+ENSG00000261215
chr20	57607348	57607400	9.23917	0.600469	0.42184	0.159246	ENST00000395659+ENST00000243997	8	gene_id ENSG00000124172
chr1	109472827	109474107	5.17036	-0.734107	0.515831	0.159331	ENST00000356970+ENST00000415331+ENST00000369968+ENST00000369969+ENST00000369971+ENST00000369976	38	gene_id ENSG00000121940+ENSG00000162641
chr12	80191014	80191017	5.37721	0.867887	0.610035	0.159468	ENST00000437004+ENST00000550903+ENST00000261207+ENST00000551781+ENST00000546762+ENST00000547330+ENST00000553081+ENST00000546369+ENST00000550107+ENST00000450142	35	gene_id ENSG00000058272
chr2	54856342	54856940	6.694	-0.9852	0.692583	0.15952	ENST00000356805+ENST00000333896	17	gene_id ENSG00000115306
chr12	49490954	49491044	6.00035	0.795467	0.559249	0.159554	ENST00000395141+ENST00000550867+ENST00000267102+ENST00000552577+ENST00000553040+ENST00000417750+ENST00000547382+ENST00000547698	7	gene_id ENSG00000139636
chr17	61685162	61685724	7.55266	0.720535	0.506603	0.159582	ENST00000581120+ENST00000258975	7	gene_id ENSG00000136463
chr7	4830746	4831358	7.42402	0.729341	0.513069	0.159803	ENST00000496303+ENST00000477680+ENST00000490487+ENST00000348624+ENST00000469614	31	gene_id ENSG00000242802
chr1	32192796	32192918	10.2089	0.619492	0.435904	0.159906	ENST00000530999+ENST00000257070+ENST00000465256+ENST00000373658+ENST00000373655+ENST00000525655+ENST00000465239+ENST00000398542+ENST00000398556+ENST00000398547+ENST00000527361	5	gene_id ENSG00000121753
chr12	6879969	6880041	8.65315	0.759928	0.534762	0.159937	ENST00000540667+ENST00000309083+ENST00000538057	15	gene_id ENSG00000159335
chr16	2088026	2088129	7.61627	0.704644	0.495918	0.159987	ENST00000563587+ENST00000432365+ENST00000564033+ENST00000424542+ENST00000566198	24	gene_id ENSG00000065054
chr21	27264034	27264109	8.72523	-1.10033	0.774623	0.160107	ENST00000464867+ENST00000354192+ENST00000359726+ENST00000439274+ENST00000357903+ENST00000358918+ENST00000346798+ENST00000448388+ENST00000348990+ENST00000440126	7	gene_id ENSG00000142192
chr19	50058970	50058974	5.20897	0.72429	0.5099	0.160112	ENST00000601340+ENST00000339093+ENST00000601015+ENST00000598820+ENST00000596358+ENST00000391853	2	gene_id ENSG00000142546
chr1	32669834	32669980	6.21818	0.788649	0.55522	0.16012	ENST00000461819+ENST00000373602+ENST00000421922	10	gene_id ENSG00000160050
chr1	155034936	155035145	7.31824	0.741707	0.522248	0.16018	ENST00000368413+ENST00000474709+ENST00000498481+ENST00000271836+ENST00000449910+ENST00000529473+ENST00000531455+ENST00000355956+ENST00000461234+ENST00000464824+ENST00000359280+ENST00000368412+ENST00000368410+ENST00000472434+ENST00000356955+ENST00000526491+ENST00000360674+ENST00000527418	105	gene_id ENSG00000143537+ENSG00000163357
chr19	19039145	19039347	7.62252	0.735312	0.517883	0.16029	ENST00000596502+ENST00000602113+ENST00000247003+ENST00000438170+ENST00000595858	41	gene_id ENSG00000105671
chr5	139903768	139903825	6.04829	0.833202	0.586961	0.160384	ENST00000421134+ENST00000360839+ENST00000433049+ENST00000532219+ENST00000431508+ENST00000297183	52	gene_id ENSG00000243056+ENSG00000254996+ENSG00000131503
chr20	44054550	44054882	8.1178	0.859904	0.606058	0.160579	ENST00000543458+ENST00000341555+ENST00000372689+ENST00000279035+ENST00000279036	22	gene_id ENSG00000124155
chr11	62160058	62160878	9.04794	0.69829	0.492174	0.160596	ENST00000415229+ENST00000301776	26	gene_id ENSG00000162174
chr21	27264110	27264180	8.00769	-1.13955	0.803188	0.160598	ENST00000464867+ENST00000354192+ENST00000359726+ENST00000357903+ENST00000358918+ENST00000448388+ENST00000346798+ENST00000456209+ENST00000439274+ENST00000348990+ENST00000440126	8	gene_id ENSG00000142192
chr8	146015155	146015169	7.62139	0.820029	0.578064	0.160657	ENST00000526668+ENST00000262584+ENST00000394920+ENST00000534781+ENST00000527914+ENST00000529163+ENST00000531975+ENST00000528296	6	gene_id ENSG00000161016
chr16	50263109	50264314	5.68221	0.744012	0.524549	0.160713	ENST00000573002+ENST00000436909+ENST00000357464+ENST00000561678	23	gene_id ENSG00000121274
chr4	1984457	1984745	6.09097	0.67072	0.472946	0.160775	ENST00000463820+ENST00000333877+ENST00000416258+ENST00000542778+ENST00000467661+ENST00000382882	3	gene_id ENSG00000185049+ENSG00000216105
chr5	139623049	139623372	8.33543	0.669105	0.471914	0.160868	ENST00000261811	6	gene_id ENSG00000120306
chr20	2639169	2639187	7.95104	0.744499	0.525089	0.160868	ENST00000488299+ENST00000435594+ENST00000380843	3	gene_id ENSG00000101365
chr16	2093568	2093727	7.14681	0.888482	0.626649	0.160874	ENST00000567727+ENST00000562120+ENST00000568513+ENST00000562951+ENST00000565406+ENST00000561841+ENST00000219066+ENST00000566380	11	gene_id ENSG00000065057
chr17	73774728	73774804	7.94066	-0.868923	0.612876	0.160889	ENST00000587171+ENST00000586518+ENST00000589417+ENST00000592643+ENST00000589599+ENST00000589949+ENST00000586607+ENST00000593254+ENST00000587560+ENST00000586270+ENST00000591890+ENST00000254810	12	gene_id ENSG00000263565+ENSG00000132475
chr10	82180239	82180401	5.72957	-0.95091	0.670744	0.160914	ENST00000372188+ENST00000372181+ENST00000372187+ENST00000372185	6	gene_id ENSG00000122378
chr19	49118650	49118704	11.3428	0.507285	0.357902	0.161005	ENST00000549920+ENST00000547897+ENST00000547892+ENST00000084795+ENST00000550645+ENST00000546623+ENST00000551749+ENST00000549533+ENST00000552588+ENST00000552347+ENST00000550973+ENST00000549273+ENST00000549370	8	gene_id ENSG00000268093+ENSG00000063177
chr11	44640934	44641259	5.58307	0.886883	0.625777	0.161043	ENST00000227155+ENST00000524750	42	gene_id ENSG00000085117
chr6	31556454	31556497	5.56532	-0.817266	0.576758	0.161117	ENST00000376111+ENST00000376110+ENST00000303757+ENST00000396117+ENST00000396114+ENST00000488959+ENST00000418507+ENST00000438075+ENST00000376086+ENST00000339530+ENST00000464044+ENST00000376089+ENST00000376102+ENST00000460834+ENST00000396101+ENST00000396107+ENST00000464526+ENST00000211921+ENST00000376096+ENST00000376090+ENST00000376093+ENST00000376099	41	gene_id ENSG00000204482
chr12	57039002	57039021	6.42174	-1.00723	0.710961	0.161199	ENST00000548474+ENST00000552919+ENST00000553007+ENST00000262030+ENST00000547808+ENST00000548647	34	gene_id ENSG00000110955
chr16	19869868	19870292	5.98598	-0.955812	0.674677	0.161205	ENST00000300571	7	gene_id ENSG00000167191
chr12	56078642	56079072	6.34647	0.79463	0.560924	0.161219	ENST00000394230+ENST00000557555+ENST00000553804+ENST00000394229+ENST00000452168+ENST00000257879+ENST00000257880+ENST00000347027+ENST00000554327+ENST00000555728	5	gene_id ENSG00000135424
chr5	175819643	175819649	9.56662	0.617169	0.435964	0.161512	ENST00000345807+ENST00000310418+ENST00000508425	2	gene_id ENSG00000175416
chr1	11709931	11709931	7.32361	-1.05577	0.745994	0.161624	ENST00000466919+ENST00000354287+ENST00000471501	5	gene_id ENSG00000116661
chr19	19042134	19042220	5.90168	0.805589	0.569412	0.161766	ENST00000594439+ENST00000596918+ENST00000433218+ENST00000539827+ENST00000595756+ENST00000392351+ENST00000594794+ENST00000221222+ENST00000593484+ENST00000542541+ENST00000355887	44	gene_id ENSG00000105669+ENSG00000051128+ENSG00000268193
chr1	1497732	1498935	6.41038	0.750994	0.531051	0.161943	ENST00000359060+ENST00000539195	8	gene_id ENSG00000215791+ENSG00000160075
chr19	1274350	1274362	5.51414	0.890255	0.629563	0.161967	ENST00000591935+ENST00000586555+ENST00000589235+ENST00000593093+ENST00000587169+ENST00000591376+ENST00000586773+ENST00000585914+ENST00000590347+ENST00000585913+ENST00000586636+ENST00000592234+ENST00000444172+ENST00000589686+ENST00000590188+ENST00000588917	92	gene_id ENSG00000099622
chrX	64959845	64961102	5.9776	-0.893931	0.632469	0.162167	ENST00000360270	15	gene_id ENSG00000147065
chr19	41313974	41314013	6.81561	0.837949	0.593146	0.162367	ENST00000593477+ENST00000599579+ENST00000594140+ENST00000595621+ENST00000593445+ENST00000406058+ENST00000303961+ENST00000594136+ENST00000593726	83	gene_id ENSG00000130612+ENSG00000261857+ENSG00000171570+ENSG00000167578+ENSG00000269858+ENSG00000268975+ENSG00000268797
chr19	50059911	50059914	7.52577	0.769435	0.545167	0.162761	ENST00000601340+ENST00000598296+ENST00000599537+ENST00000598820+ENST00000339093+ENST00000598550+ENST00000596477+ENST00000596358+ENST00000391853	10	gene_id ENSG00000142546
chr3	183533664	183534849	8.70781	0.779798	0.552544	0.162787	ENST00000318631	1	gene_id ENSG00000180834
chr10	134598297	134598674	9.56995	0.704513	0.499394	0.162949	ENST00000368592	1	gene_id ENSG00000148826
chr5	71491142	71491249	11.344	0.794977	0.563688	0.163073	ENST00000296755+ENST00000504492+ENST00000513526	15	gene_id ENSG00000131711
chr3	129239109	129239182	6.90194	0.750224	0.532013	0.163117	ENST00000296266+ENST00000506507+ENST00000348417+ENST00000431818+ENST00000512220+ENST00000347300+ENST00000511425+ENST00000349441+ENST00000513190+ENST00000504021+ENST00000440957	76	gene_id ENSG00000163913
chrX	38546853	38546928	7.47496	-1.07925	0.765374	0.163138	ENST00000422612+ENST00000471410+ENST00000419600+ENST00000378482+ENST00000286824+ENST00000465127+ENST00000545599+ENST00000475216	41	gene_id ENSG00000130962+ENSG00000250349+ENSG00000241607+ENSG00000156298
chr20	36840878	36842145	6.26374	0.828823	0.587845	0.163185	ENST00000460881+ENST00000487506+ENST00000484362+ENST00000279024	3	gene_id ENSG00000149633
chr8	145153769	145153897	6.64705	0.791503	0.561386	0.163192	ENST00000359551+ENST00000398712+ENST00000532536	4	gene_id ENSG00000179526
chr17	7556692	7556820	6.21915	-0.959271	0.680441	0.16323	ENST00000250111	3	gene_id ENSG00000129244
chr9	131770416	131770429	9.0234	0.67949	0.481989	0.163234	ENST00000461811+ENST00000372559+ENST00000479237+ENST00000372564+ENST00000372554	5	gene_id ENSG00000148341
chr2	73280458	73280680	7.72594	0.835348	0.592846	0.163446	ENST00000484123	40	gene_id ENSG00000144040+ENSG00000135631
chr17	76791735	76791924	5.73974	0.756735	0.537081	0.163466	ENST00000592326+ENST00000592231	6	gene_id ENSG00000055483
chr10	135150338	135150376	5.95324	0.99375	0.705339	0.16349	ENST00000368558+ENST00000252939+ENST00000368556+ENST00000368555	15	gene_id ENSG00000130643
chr9	136218730	136218767	6.14267	0.903803	0.641559	0.16353	ENST00000495952+ENST00000371974	2	gene_id ENSG00000148290
chr1	25894128	25895375	6.37824	0.871506	0.618662	0.163549	ENST00000374338+ENST00000488127	23	gene_id ENSG00000157978
chr16	3587670	3589048	5.92921	0.750852	0.5332	0.163695	ENST00000576634	142	gene_id ENSG00000103343+ENSG00000103351+ENSG00000263212+ENSG00000262621+ENSG00000122390
chr16	684737	684797	8.26287	0.802353	0.569829	0.163737	ENST00000456420+ENST00000448973+ENST00000397666+ENST00000565163+ENST00000397665+ENST00000301686+ENST00000568773+ENST00000568077+ENST00000338401+ENST00000564039+ENST00000397664	11	gene_id ENSG00000130731
chr1	156209643	156209831	6.12719	0.779291	0.553609	0.163856	ENST00000368279+ENST00000368277	21	gene_id ENSG00000260238+ENSG00000242252+ENSG00000160783
chr2	110969792	110970127	9.4159	0.800768	0.568931	0.163903	ENST00000426713+ENST00000414416	3	gene_id ENSG00000175701
chr3	9987396	9987768	7.09617	0.800636	0.568859	0.163919	ENST00000412055	2	gene_id ENSG00000163704
chr15	25584253	25584283	5.82777	0.831083	0.590656	0.164034	ENST00000438097+ENST00000232165+ENST00000566215	3	gene_id ENSG00000114062
chr9	139566716	139567129	9.28713	0.850766	0.604668	0.16405	ENST00000406555+ENST00000308874+ENST00000371699+ENST00000371698	22	gene_id ENSG00000172889
chr8	145649055	145649246	10.3034	0.625519	0.444616	0.164086	ENST00000292510+ENST00000527797+ENST00000529182+ENST00000526054+ENST00000530983+ENST00000526977+ENST00000530836+ENST00000377348+ENST00000526204+ENST00000528142+ENST00000530804	7	gene_id ENSG00000160948
chr15	45009903	45009963	7.77056	-0.97417	0.692581	0.164174	ENST00000558401+ENST00000559220+ENST00000561139+ENST00000560113+ENST00000349264+ENST00000559720	28	gene_id ENSG00000166710
chr5	71491250	71491267	10.5064	0.867463	0.616848	0.164261	ENST00000296755+ENST00000504492	16	gene_id ENSG00000131711
chr16	767391	767423	8.67547	0.733647	0.521827	0.164369	ENST00000568223+ENST00000568415+ENST00000564661	14	gene_id ENSG00000103260
chr11	883179	883199	5.92893	0.798715	0.568279	0.164494	ENST00000529539+ENST00000524832+ENST00000336845+ENST00000531010+ENST00000528581+ENST00000526714+ENST00000323578+ENST00000454838+ENST00000429789+ENST00000528534+ENST00000531859+ENST00000436108+ENST00000323541+ENST00000449825	25	gene_id ENSG00000177830
chr14	100610570	100610572	6.62846	0.849856	0.604701	0.164518	ENST00000392920+ENST00000555848+ENST00000402714	63	gene_id ENSG00000196405
chr14	21853645	21854169	7.12097	0.654277	0.465552	0.164529	ENST00000430710+ENST00000399982+ENST00000557364+ENST00000557727	4	gene_id ENSG00000100888
chr8	144668389	144668460	6.38831	0.77548	0.551817	0.164546	ENST00000530191+ENST00000526786+ENST00000533494+ENST00000395119+ENST00000524397+ENST00000317198+ENST00000529272+ENST00000529516+ENST00000534380+ENST00000526838+ENST00000526340+ENST00000530616+ENST00000530445+ENST00000525695+ENST00000532741+ENST00000442189+ENST00000531218+ENST00000419152+ENST00000529007+ENST00000533749+ENST00000530848+ENST00000534232+ENST00000423316+ENST00000533204	34	gene_id ENSG00000104529
chr11	67192461	67192708	6.57971	0.991432	0.705501	0.164556	ENST00000445895+ENST00000307823+ENST00000423745+ENST00000531958+ENST00000531388	25	gene_id ENSG00000172508
chr19	10226210	10226261	7.41577	0.813751	0.579265	0.164701	ENST00000589454+ENST00000590158+ENST00000593054+ENST00000253108	5	gene_id ENSG00000130811
chr14	21853358	21853644	7.03501	0.781157	0.556221	0.164819	ENST00000430710+ENST00000399982+ENST00000557727	3	gene_id ENSG00000100888
chr2	172546657	172546773	7.68434	0.687653	0.489672	0.164844	ENST00000443458+ENST00000425485+ENST00000445378+ENST00000409317+ENST00000438879+ENST00000435234+ENST00000409197+ENST00000430778+ENST00000422646+ENST00000471482+ENST00000263811+ENST00000423910+ENST00000412370+ENST00000508530+ENST00000397119+ENST00000534253+ENST00000409453+ENST00000358002+ENST00000452242+ENST00000410079+ENST00000411953+ENST00000409773+ENST00000340296+ENST00000456808	21	gene_id ENSG00000077380
chr14	56078992	56079289	7.93885	0.767446	0.546564	0.1649	ENST00000395309+ENST00000395308+ENST00000395314+ENST00000413890+ENST00000459737+ENST00000395311+ENST00000438792+ENST00000416613	15	gene_id ENSG00000126777
chr22	39128143	39128175	6.26981	0.681853	0.485617	0.164909	ENST00000216044+ENST00000462332+ENST00000544928	36	gene_id ENSG00000203583+ENSG00000257034+ENSG00000100226
chr17	48437330	48438512	7.45446	0.735373	0.524025	0.16514	ENST00000376550+ENST00000571021+ENST00000017003	22	gene_id ENSG00000015532
chr2	96689057	96689188	5.99149	0.768416	0.547602	0.165163	ENST00000484440+ENST00000471757+ENST00000453542+ENST00000482704+ENST00000434632+ENST00000486463+ENST00000359548	11	gene_id ENSG00000186281
chr12	103351464	103352780	7.61624	0.806158	0.574624	0.165255	ENST00000266744	1	gene_id ENSG00000139352
chr19	34890806	34891181	11.0836	0.729474	0.519973	0.165261	ENST00000588991+ENST00000415930+ENST00000586077+ENST00000356487+ENST00000586425+ENST00000586392	59	gene_id ENSG00000266953+ENSG00000126249+ENSG00000267236+ENSG00000105220
chr19	46318726	46318955	8.30333	0.766758	0.546787	0.165443	ENST00000593504+ENST00000598364+ENST00000245934+ENST00000598155+ENST00000600237	5	gene_id ENSG00000125755
chr19	1440025	1440232	12.2063	0.658631	0.469731	0.165488	ENST00000592623+ENST00000591032+ENST00000589656+ENST00000592588+ENST00000591804+ENST00000586686+ENST00000586656+ENST00000233609+ENST00000585665+ENST00000592700+ENST00000586096+ENST00000593052	21	gene_id ENSG00000115268+ENSG00000268798
chr19	50162905	50163014	6.93603	0.787255	0.561554	0.165554	ENST00000599144+ENST00000377135+ENST00000377139+ENST00000600911+ENST00000598808+ENST00000596765+ENST00000596644+ENST00000597198+ENST00000309877+ENST00000593922+ENST00000601291+ENST00000599223+ENST00000596822+ENST00000599680+ENST00000600022+ENST00000597636	7	gene_id ENSG00000126456
chr2	217122588	217124402	7.30612	-1.00085	0.714193	0.16572	ENST00000273067	1	gene_id ENSG00000144583
chr21	45642962	45646716	6.96836	0.808059	0.576651	0.165741	ENST00000407780	2	gene_id ENSG00000160223
chr3	39183346	39183828	6.80966	0.832658	0.594292	0.165801	ENST00000273153	1	gene_id ENSG00000144655
chr17	36887013	36887048	5.06439	0.859441	0.613784	0.166057	ENST00000578573+ENST00000439660	4	gene_id ENSG00000230055
chr17	5374571	5377628	4.97067	0.802918	0.573552	0.166156	ENST00000158771	1	gene_id ENSG00000072849
chr12	109994556	109994558	5.76875	0.898601	0.641934	0.166177	ENST00000545712+ENST00000544051+ENST00000540016+ENST00000537496	4	gene_id ENSG00000139428
chr14	27066507	27066642	8.72318	0.644758	0.460722	0.166291	ENST00000483536+ENST00000547619+ENST00000539517+ENST00000267422+ENST00000344429+ENST00000465357+ENST00000574031	28	gene_id ENSG00000139910
chr14	21269515	21269552	6.43049	1.04622	0.747618	0.166306	ENST00000397967+ENST00000412779+ENST00000340900	3	gene_id ENSG00000129538
chr8	142441395	142441620	5.81695	0.744625	0.53211	0.166311	ENST00000524028+ENST00000520105+ENST00000329397+ENST00000349124	15	gene_id ENSG00000184489
chr12	122078947	122079439	5.50339	-0.853753	0.610351	0.166488	ENST00000330079+ENST00000537188	4	gene_id ENSG00000182500
chr9	139934120	139934135	7.21245	0.841326	0.601489	0.166504	ENST00000371600+ENST00000371601+ENST00000496498	2	gene_id ENSG00000107281
chr1	205738575	205738830	4.90199	0.792163	0.566406	0.166551	ENST00000367139+ENST00000235932+ENST00000528078	3	gene_id ENSG00000117280
chr19	59009704	59009752	5.75347	0.795936	0.569175	0.166604	ENST00000594786+ENST00000599700+ENST00000263093	5	gene_id ENSG00000083807
chr5	150480705	150481019	10.7355	0.678556	0.48527	0.166632	ENST00000356496+ENST00000521512+ENST00000354546+ENST00000377751+ENST00000523714	4	gene_id ENSG00000197043
chr11	47606080	47606113	7.02122	0.797953	0.571202	0.167032	ENST00000263774+ENST00000533507+ENST00000525212	50	gene_id ENSG00000110536+ENSG00000213619
chr7	98997926	98998047	6.74524	-0.909835	0.651371	0.167084	ENST00000426447+ENST00000350498	7	gene_id ENSG00000106244
chr2	166171981	166172108	6.21751	0.837913	0.600014	0.167177	ENST00000375437+ENST00000357398+ENST00000283256+ENST00000424833+ENST00000480032+ENST00000375427	15	gene_id ENSG00000136531
chr11	812760	812850	10.3457	0.909413	0.651468	0.16734	ENST00000525722+ENST00000530797+ENST00000532004+ENST00000526222+ENST00000527517+ENST00000530398+ENST00000321153	18	gene_id ENSG00000177600+ENSG00000199785
chr6	31797654	31798031	7.60564	1.01716	0.728839	0.167448	ENST00000375650	7	gene_id ENSG00000204388
chr8	27461808	27461826	11.8816	-0.697655	0.500015	0.167542	ENST00000546343+ENST00000316403+ENST00000522299+ENST00000522502+ENST00000523500+ENST00000520012+ENST00000405140+ENST00000522098+ENST00000560366	13	gene_id ENSG00000120885
chr14	23302627	23302677	6.93556	0.922488	0.661184	0.167562	ENST00000553965+ENST00000355151+ENST00000553711+ENST00000432849+ENST00000461594+ENST00000555536+ENST00000397496+ENST00000556840+ENST00000555345+ENST00000556654	27	gene_id ENSG00000172590
chr17	81042814	81043199	6.04142	-0.860503	0.616857	0.167629	ENST00000570778+ENST00000320095+ENST00000571814	4	gene_id ENSG00000176845
chr19	46319109	46319153	7.18597	0.758596	0.543953	0.167744	ENST00000593504+ENST00000598364+ENST00000245934+ENST00000598155+ENST00000600237	6	gene_id ENSG00000125755
chr17	79887854	79888393	4.71291	0.74748	0.536036	0.167786	ENST00000583492+ENST00000582106	5	gene_id ENSG00000265688
chr16	772084	772134	5.85066	0.894599	0.641909	0.168028	ENST00000570237+ENST00000564640+ENST00000569529+ENST00000564000	12	gene_id ENSG00000103254
chr16	67208950	67209102	5.54161	0.770613	0.552978	0.168054	ENST00000566871+ENST00000564860+ENST00000568503+ENST00000564053+ENST00000268605+ENST00000568146+ENST00000563258+ENST00000432069	31	gene_id ENSG00000140939
chr9	131703988	131704316	5.28569	0.864726	0.620552	0.16808	ENST00000421063+ENST00000412476+ENST00000419872+ENST00000353176+ENST00000442837+ENST00000372592+ENST00000308941	37	gene_id ENSG00000175287+ENSG00000095319+ENSG00000251184
chr19	39888339	39888370	6.6525	0.778959	0.559383	0.168366	ENST00000599213+ENST00000315588+ENST00000594368+ENST00000599417	12	gene_id ENSG00000063322
chr10	126301950	126301953	6.5897	-0.852229	0.612136	0.168459	ENST00000368839+ENST00000486535+ENST00000492187+ENST00000368842	20	gene_id ENSG00000107902
chr16	75263001	75263056	7.00553	0.801596	0.575952	0.168593	ENST00000566982+ENST00000162330+ENST00000538440+ENST00000562556+ENST00000535626+ENST00000546196+ENST00000563038+ENST00000393422	6	gene_id ENSG00000050820
chr9	127115745	127115988	9.81153	0.772431	0.555076	0.168654	ENST00000498485+ENST00000259457	1	gene_id ENSG00000136930
chr19	1088635	1088642	7.71572	0.742175	0.533389	0.168697	ENST00000591767+ENST00000590060+ENST00000215587+ENST00000586215+ENST00000586817+ENST00000585838	9	gene_id ENSG00000099817
chr14	21488708	21488710	7.39374	-1.07983	0.776606	0.168994	ENST00000557169+ENST00000366204+ENST00000557149+ENST00000555869+ENST00000397858+ENST00000554094+ENST00000350792+ENST00000397856+ENST00000397851+ENST00000553867+ENST00000555026+ENST00000556420+ENST00000557633+ENST00000555142+ENST00000557305+ENST00000554770+ENST00000556716+ENST00000557182+ENST00000554277+ENST00000553593+ENST00000556974+ENST00000397853+ENST00000553741+ENST00000298687+ENST00000553784…	53	gene_id ENSG00000165795
chr11	117080082	117089180	5.55136	0.81289	0.584734	0.169074	ENST00000528973	22	gene_id ENSG00000160613
chr12	104332118	104332237	6.57121	0.849707	0.611477	0.169251	ENST00000548462+ENST00000299767+ENST00000550479	20	gene_id ENSG00000265072+ENSG00000166598
chr19	17322909	17324093	8.08236	0.730231	0.525535	0.169282	ENST00000397274+ENST00000595618+ENST00000594824+ENST00000597073	80	gene_id ENSG00000099331
chr22	42764721	42765063	5.22742	0.721548	0.519308	0.169299	ENST00000424852+ENST00000432473	5	gene_id ENSG00000229891
chrX	48760334	48760361	7.18143	0.759108	0.546473	0.169401	ENST00000473764+ENST00000396763+ENST00000477997+ENST00000463529+ENST00000218224+ENST00000470062+ENST00000465859+ENST00000376566+ENST00000447146+ENST00000474671+ENST00000376563+ENST00000470059+ENST00000247140	32	gene_id ENSG00000102103
chr1	44446781	44446999	6.51183	-0.99216	0.71441	0.169499	ENST00000372324+ENST00000309519+ENST00000485678+ENST00000498543+ENST00000356836+ENST00000497866+ENST00000434555	10	gene_id ENSG00000117411
chr2	95719126	95719737	9.24116	0.816173	0.587739	0.169534	ENST00000353004+ENST00000309988+ENST00000349807+ENST00000354078	7	gene_id ENSG00000172005
chr1	154897210	154897741	9.84046	0.697279	0.50217	0.169575	ENST00000368467	1	gene_id ENSG00000163344
chr19	1435362	1435675	7.98562	0.774457	0.557903	0.169688	ENST00000336761+ENST00000585485+ENST00000591830+ENST00000589484+ENST00000233078+ENST00000589874	38	gene_id ENSG00000071626
chr15	77346523	77346621	6.02857	-0.974125	0.701833	0.169744	ENST00000561277+ENST00000560715+ENST00000558745+ENST00000346495+ENST00000558394+ENST00000267970+ENST00000559494+ENST00000424443	9	gene_id ENSG00000140391
chr9	139879888	139880210	5.37228	0.710824	0.512191	0.169793	ENST00000408973+ENST00000432827+ENST00000460177+ENST00000482657	38	gene_id ENSG00000214402+ENSG00000107317
chr16	28854159	28854469	10.4291	0.719262	0.518558	0.170026	ENST00000569217+ENST00000313511	2	gene_id ENSG00000264455+ENSG00000178952
chr14	21488688	21488691	7.45537	-1.07648	0.776277	0.170124	ENST00000557169+ENST00000397858+ENST00000366204+ENST00000555869+ENST00000298687+ENST00000554094+ENST00000350792+ENST00000397856+ENST00000397851+ENST00000553593+ENST00000397853+ENST00000556420+ENST00000557633+ENST00000557305+ENST00000554770+ENST00000556716+ENST00000557182+ENST00000554277+ENST00000553867+ENST00000556974+ENST00000555026+ENST00000553741+ENST00000556366+ENST00000555695+ENST00000403829…	51	gene_id ENSG00000165795
chr11	66052387	66052437	6.59917	0.738917	0.532932	0.170187	ENST00000526497+ENST00000485820+ENST00000484814+ENST00000496746+ENST00000471387+ENST00000494836+ENST00000376904+ENST00000376901+ENST00000359461	7	gene_id ENSG00000174851
chr16	633224	634108	9.45576	0.69446	0.500975	0.170277	ENST00000480424+ENST00000476438+ENST00000026218+ENST00000321878	51	gene_id ENSG00000257108+ENSG00000007541
chr19	40927499	40929453	7.49123	0.711293	0.513281	0.170411	ENST00000357949	1	gene_id ENSG00000197019
chr10	104181961	104182049	7.52606	0.799073	0.576892	0.170606	ENST00000224862+ENST00000369956	18	gene_id ENSG00000107872
chr22	31500999	31501010	8.97887	0.766788	0.553797	0.170768	ENST00000495533+ENST00000491958+ENST00000402395+ENST00000465536+ENST00000490967+ENST00000400299	5	gene_id ENSG00000198832
chr21	46932482	46933633	4.87575	0.708809	0.511945	0.170786	ENST00000342220+ENST00000355480+ENST00000359759+ENST00000400337	51	gene_id ENSG00000182871
chr11	64056765	64056876	8.49333	0.63729	0.460428	0.170913	ENST00000377702+ENST00000539851+ENST00000313074+ENST00000438980+ENST00000411458	49	gene_id ENSG00000173264
chr16	1820378	1820461	8.04064	0.754692	0.545321	0.17097	ENST00000567271+ENST00000563498+ENST00000561637+ENST00000564628+ENST00000219302+ENST00000566600+ENST00000568561	7	gene_id ENSG00000103024
chr7	77378741	77379381	5.39663	0.787009	0.568748	0.171025	ENST00000334955+ENST00000445288	4	gene_id ENSG00000187257
chr5	139063179	139063467	9.16574	0.740788	0.535428	0.171091	ENST00000302517	39	gene_id ENSG00000171604
chr19	42373217	42373262	11.2904	0.57702	0.417155	0.171187	ENST00000598399+ENST00000221975+ENST00000598742+ENST00000593863	20	gene_id ENSG00000105372
chr11	65306523	65306665	7.39058	0.866905	0.626907	0.171309	ENST00000529582+ENST00000526927+ENST00000529189+ENST00000530785+ENST00000301873+ENST00000322147+ENST00000536982+ENST00000532932+ENST00000528516	6	gene_id ENSG00000168056
chr20	52560080	52561161	10.2306	0.724381	0.524072	0.171496	ENST00000371435+ENST00000395961	3	gene_id ENSG00000064787
chr2	51255412	51256332	5.35963	0.782721	0.566292	0.171505	ENST00000405472+ENST00000405581+ENST00000401669+ENST00000404971+ENST00000406316	52	gene_id ENSG00000179915
chr19	49471387	49472212	6.79421	0.73794	0.533919	0.171526	ENST00000323798+ENST00000263276	2	gene_id ENSG00000104812
chr17	34171884	34171938	8.82484	0.629864	0.455793	0.17159	ENST00000311979+ENST00000588240+ENST00000592237+ENST00000585577	42	gene_id ENSG00000172660
chr9	136227932	136228045	5.76686	0.868733	0.62873	0.171645	ENST00000371964	12	gene_id ENSG00000148291
chr2	231742115	231742265	10.1574	-0.641054	0.463973	0.171665	ENST00000326427+ENST00000335005+ENST00000326407+ENST00000409704	17	gene_id ENSG00000135916
chr19	19168764	19168944	6.47255	0.688289	0.498208	0.171706	ENST00000535795+ENST00000392335+ENST00000535612+ENST00000269932	52	gene_id ENSG00000105676
chr22	50941426	50941689	7.35285	0.668534	0.483937	0.171731	ENST00000487499+ENST00000380796+ENST00000216080+ENST00000474879	4	gene_id ENSG00000100258
chr12	123467224	123467253	9.22088	0.750572	0.54353	0.171892	ENST00000540708+ENST00000543566+ENST00000454885+ENST00000540382+ENST00000539770+ENST00000426960+ENST00000392435+ENST00000456762+ENST00000412505+ENST00000539576+ENST00000536073+ENST00000540866+ENST00000536502+ENST00000442210+ENST00000439686+ENST00000315580+ENST00000392433+ENST00000453766	103	gene_id ENSG00000256028+ENSG00000182196+ENSG00000111325
chr14	21488692	21488707	7.49374	-1.07506	0.778586	0.171933	ENST00000557169+ENST00000366204+ENST00000555869+ENST00000397858+ENST00000554094+ENST00000350792+ENST00000397856+ENST00000397851+ENST00000553867+ENST00000555026+ENST00000556420+ENST00000557633+ENST00000557305+ENST00000554770+ENST00000556716+ENST00000557182+ENST00000554277+ENST00000553593+ENST00000556974+ENST00000397853+ENST00000553741+ENST00000298687+ENST00000553784+ENST00000556366+ENST00000555695…	52	gene_id ENSG00000165795
chr2	172640880	172641284	6.01057	0.883166	0.639679	0.171978	ENST00000422440	1	gene_id ENSG00000115840
chr22	47073044	47075580	7.90236	-0.83158	0.602544	0.172139	ENST00000361034+ENST00000406902+ENST00000408031	30	gene_id ENSG00000075240
chr15	42129573	42129650	5.79662	0.771589	0.559118	0.172171	ENST00000408047+ENST00000542534+ENST00000491746+ENST00000490848+ENST00000397299	27	gene_id ENSG00000243789+ENSG00000243708+ENSG00000168970
chrX	148564074	148564620	6.38764	-0.930704	0.674503	0.172224	ENST00000340855+ENST00000541269+ENST00000537071	3	gene_id ENSG00000241489+ENSG00000243604+ENSG00000010404+ENSG00000241769+ENSG00000238039
chr17	47659653	47661189	5.81648	0.817679	0.592807	0.172379	ENST00000570453	8	gene_id ENSG00000182575
chr10	17277168	17277388	7.39912	-0.921718	0.668617	0.172621	ENST00000487938+ENST00000224237+ENST00000469543+ENST00000544301	21	gene_id ENSG00000026025
chr20	2740529	2740723	5.33405	0.673293	0.488419	0.17263	ENST00000342725+ENST00000477287+ENST00000449079+ENST00000463145+ENST00000380648+ENST00000481662	35	gene_id ENSG00000088881
chr16	68390957	68391152	7.10709	0.81318	0.589908	0.172639	ENST00000568463+ENST00000567542+ENST00000568975+ENST00000449359+ENST00000348497+ENST00000339507+ENST00000441236	71	gene_id ENSG00000132600
chr2	99980734	99980884	6.59453	0.991951	0.719663	0.172679	ENST00000289371	6	gene_id ENSG00000158417
chr7	43906161	43906376	8.31393	0.805716	0.584557	0.172685	ENST00000418740+ENST00000317534	2	gene_id ENSG00000062582
chr12	80191018	80191034	5.69209	0.831876	0.603581	0.172716	ENST00000437004+ENST00000550903+ENST00000261207+ENST00000551781+ENST00000547330+ENST00000553081+ENST00000546369+ENST00000550107+ENST00000450142	36	gene_id ENSG00000058272
chr9	131095753	131096347	7.87324	0.784855	0.569497	0.172741	ENST00000461102+ENST00000300452	11	gene_id ENSG00000167113
chr5	139905581	139905617	5.97837	0.846157	0.61437	0.173011	ENST00000421134+ENST00000360839+ENST00000433049+ENST00000532219+ENST00000431508+ENST00000297183	53	gene_id ENSG00000243056+ENSG00000254996+ENSG00000131503
chr6	7268539	7269170	5.91401	0.844072	0.613592	0.17352	ENST00000474597	1	gene_id ENSG00000164304+ENSG00000124783
chr1	1469306	1470065	8.18142	0.59895	0.435504	0.173618	ENST00000536055+ENST00000378755+ENST00000339113+ENST00000378756	23	gene_id ENSG00000197785
chr17	81052593	81052864	4.77676	0.721077	0.524308	0.173622	ENST00000320095	13	gene_id ENSG00000176845
chr16	417409	417426	6.96042	0.857283	0.623398	0.173658	ENST00000429738+ENST00000481453+ENST00000461550+ENST00000397734+ENST00000397735+ENST00000483764+ENST00000199706	5	gene_id ENSG00000086504
chr9	136218916	136218997	6.52524	0.909845	0.661674	0.173692	ENST00000495952+ENST00000371974+ENST00000437995	4	gene_id ENSG00000148290
chr6	33384338	33384395	9.63453	0.749296	0.544934	0.173705	ENST00000374484+ENST00000488034+ENST00000479249+ENST00000462802+ENST00000488478+ENST00000440279+ENST00000482684+ENST00000487637+ENST00000374500+ENST00000465956+ENST00000494751	6	gene_id ENSG00000112514
chr16	23592354	23592494	8.03462	0.878599	0.638988	0.173717	ENST00000484769+ENST00000007516+ENST00000562133	3	gene_id ENSG00000004779
chr14	21488735	21488739	7.17241	-1.1004	0.800478	0.173813	ENST00000557169+ENST00000556924+ENST00000557149+ENST00000555869+ENST00000397858+ENST00000554094+ENST00000350792+ENST00000397856+ENST00000397851+ENST00000553867+ENST00000397853+ENST00000556420+ENST00000557633+ENST00000555142+ENST00000557305+ENST00000554770+ENST00000557264+ENST00000556716+ENST00000557182+ENST00000554277+ENST00000553593+ENST00000556974+ENST00000555026+ENST00000557676+ENST00000555767…	59	gene_id ENSG00000165795
chr9	100767418	100767435	7.02695	0.762218	0.554836	0.174092	ENST00000447173+ENST00000339399+ENST00000486769	11	gene_id ENSG00000136938
chr16	89629475	89629475	8.13441	0.754075	0.549199	0.174316	ENST00000393099+ENST00000562879+ENST00000567815+ENST00000311528+ENST00000452368+ENST00000484610+ENST00000472354	35	gene_id ENSG00000167526+ENSG00000200084
chr19	41811581	41811736	6.32436	-0.941083	0.685482	0.174368	ENST00000352456+ENST00000378215+ENST00000593587+ENST00000595018+ENST00000392006+ENST00000263367+ENST00000595196+ENST00000595806	50	gene_id ENSG00000105323
chr15	44843074	44843128	5.31486	0.7375	0.53721	0.174382	ENST00000535391+ENST00000558227+ENST00000261868	6	gene_id ENSG00000104131
chr10	135093233	135093405	7.94553	0.770907	0.561557	0.174391	ENST00000477923+ENST00000543663+ENST00000368563+ENST00000368562+ENST00000417178+ENST00000252936+ENST00000482278	7	gene_id ENSG00000130640
chr1	230829372	230829727	5.63	0.778655	0.567236	0.174417	ENST00000366668+ENST00000534989+ENST00000366669	44	gene_id ENSG00000135775
chr9	140004998	140005057	7.69123	0.828551	0.603702	0.1745	ENST00000470766+ENST00000371579+ENST00000473532	2	gene_id ENSG00000176978
chr16	723921	723972	5.67384	0.79813	0.581722	0.174636	ENST00000562693+ENST00000564659+ENST00000315082+ENST00000569197+ENST00000569675+ENST00000568636	86	gene_id ENSG00000140983
chr2	128412471	128413659	7.41058	-0.963381	0.702278	0.174704	ENST00000469300	33	gene_id ENSG00000072163
chr19	50364535	50364622	5.75797	0.764547	0.557402	0.174756	ENST00000593946+ENST00000594661+ENST00000600573+ENST00000599454+ENST00000600910+ENST00000595081+ENST00000596014+ENST00000322344+ENST00000597965+ENST00000601816	8	gene_id ENSG00000039650
chr19	1244440	1244540	7.98656	0.665053	0.484896	0.174783	ENST00000215375+ENST00000588538+ENST00000591249+ENST00000589478	13	gene_id ENSG00000099624
chr12	123346931	123347033	4.91419	0.781213	0.569619	0.174806	ENST00000537322+ENST00000253083	54	gene_id ENSG00000130787
chr7	44100997	44101208	8.32843	0.778357	0.567777	0.174985	ENST00000494774+ENST00000432854+ENST00000441840+ENST00000468694+ENST00000449997+ENST00000497184	55	gene_id ENSG00000136279+ENSG00000239775
chr3	51991511	51992168	9.00397	0.702945	0.512849	0.175054	ENST00000471308+ENST00000484633+ENST00000461554+ENST00000492809+ENST00000498822+ENST00000428823+ENST00000395014+ENST00000322099+ENST00000395013+ENST00000471622+ENST00000497390+ENST00000355852	6	gene_id ENSG00000114779+ENSG00000254782+ENSG00000090097
chr1	16384264	16384773	5.71191	0.766333	0.559348	0.175246	ENST00000375662	1	gene_id ENSG00000185519
chr19	13050867	13050961	6.75744	-1.07629	0.785772	0.175346	ENST00000316448+ENST00000588454+ENST00000590325+ENST00000587486	8	gene_id ENSG00000179218
chr5	159661827	159661916	5.50588	0.894742	0.653297	0.175392	ENST00000523955+ENST00000393982+ENST00000402432+ENST00000393980+ENST00000521362	11	gene_id ENSG00000170231
chr7	150774000	150774077	7.50334	0.752587	0.549528	0.175411	ENST00000460980+ENST00000483953+ENST00000467237+ENST00000540185+ENST00000465272+ENST00000482571+ENST00000482806+ENST00000489884+ENST00000466855+ENST00000469237+ENST00000353841+ENST00000297532	11	gene_id ENSG00000164896
chr19	58906168	58906169	5.72237	0.880484	0.64296	0.17544	ENST00000196551+ENST00000598098+ENST00000601521+ENST00000596046+ENST00000599232	24	gene_id ENSG00000083845
chr19	1576678	1578010	10.9905	0.523731	0.38249	0.175488	ENST00000592012+ENST00000434436+ENST00000156825+ENST00000590550	2	gene_id ENSG00000127540+ENSG00000267059+ENSG00000071655
chr11	2424787	2424931	7.71078	0.725494	0.530093	0.175691	ENST00000380992+ENST00000467308+ENST00000333256+ENST00000380996+ENST00000451491	26	gene_id ENSG00000184281
chr11	1490687	1491191	8.39533	0.70056	0.511876	0.175693	ENST00000531976	1	gene_id ENSG00000182208
chr5	149778612	149778633	5.19462	0.843097	0.616107	0.175751	ENST00000377797+ENST00000451292+ENST00000439160+ENST00000515516+ENST00000323668+ENST00000513346+ENST00000445265	60	gene_id ENSG00000070814
chr19	49949556	49949625	5.57063	0.892413	0.65232	0.175864	ENST00000598175+ENST00000602226+ENST00000600875+ENST00000595633+ENST00000262265+ENST00000596651+ENST00000598889+ENST00000596916+ENST00000594845+ENST00000597577+ENST00000602076+ENST00000593629	2	gene_id ENSG00000104872
chr5	150407728	150408515	8.50364	0.741861	0.542382	0.17595	ENST00000521632+ENST00000388825	21	gene_id ENSG00000211445
chr14	20926017	20926505	7.40821	0.848939	0.620832	0.176064	ENST00000557041+ENST00000250489+ENST00000553460+ENST00000398020	2	gene_id ENSG00000165782
chr9	35657751	35658014	6.34462	0.790068	0.577926	0.176171	ENST00000363046	1	gene_id ENSG00000199916
chr7	102277496	102278080	6.85491	0.733329	0.536444	0.176189	ENST00000476151+ENST00000591000+ENST00000340457	154	gene_id ENSG00000267645+ENSG00000189093+ENSG00000105808+ENSG00000168255+ENSG00000170667+ENSG00000205236+ENSG00000228049+ENSG00000267368
chr1	10366523	10366813	6.10468	0.799668	0.585254	0.176394	ENST00000584329+ENST00000377093+ENST00000377083	31	gene_id ENSG00000264501+ENSG00000054523
chr2	27599991	27599994	5.2968	0.739124	0.541084	0.176505	ENST00000233575+ENST00000453453+ENST00000440760	38	gene_id ENSG00000115234
chr14	103987772	103987780	5.80464	-0.719269	0.526694	0.176623	ENST00000554282+ENST00000553528	20	gene_id ENSG00000166165
chr19	48260256	48260262	7.73766	0.760741	0.55707	0.176628	ENST00000595143+ENST00000598285+ENST00000597985+ENST00000246802+ENST00000600410+ENST00000598959	37	gene_id ENSG00000221803+ENSG00000105373
chr14	21488711	21488712	7.35964	-1.0611	0.777034	0.17664	ENST00000557169+ENST00000397858+ENST00000366204+ENST00000557149+ENST00000555869+ENST00000298687+ENST00000554094+ENST00000350792+ENST00000397856+ENST00000397851+ENST00000553593+ENST00000397853+ENST00000556420+ENST00000557633+ENST00000555142+ENST00000557305+ENST00000554770+ENST00000556716+ENST00000557182+ENST00000554277+ENST00000553867+ENST00000556974+ENST00000555026+ENST00000553741+ENST00000555767…	54	gene_id ENSG00000165795
chr12	132636629	132636742	5.4939	0.795784	0.582791	0.176672	ENST00000330579+ENST00000538784	20	gene_id ENSG00000184967
chr19	1815248	1816037	6.93053	-0.817308	0.598671	0.176755	ENST00000170168	1	gene_id ENSG00000223244+ENSG00000079313
chr19	50216799	50216872	7.14471	0.812055	0.594975	0.176865	ENST00000598647+ENST00000392518+ENST00000595901+ENST00000598293+ENST00000323446+ENST00000354199+ENST00000599937+ENST00000595031+ENST00000405931+ENST00000598072	65	gene_id ENSG00000169169
chr19	48259787	48259861	8.33016	0.839141	0.615004	0.176992	ENST00000595143+ENST00000598285+ENST00000594182+ENST00000597985+ENST00000598681+ENST00000246802+ENST00000598959+ENST00000600410	34	gene_id ENSG00000221803+ENSG00000105373
chr9	140509784	140510200	6.98839	0.688937	0.504977	0.177041	ENST00000371417	1	gene_id ENSG00000203993
chr9	111781206	111782183	6.53874	0.907242	0.665162	0.177151	ENST00000374586+ENST00000472207	2	gene_id ENSG00000106771
chr19	42460844	42460932	10.531	0.626052	0.459025	0.177172	ENST00000600292+ENST00000222008+ENST00000595226+ENST00000601028+ENST00000601891+ENST00000598057	3	gene_id ENSG00000105404
chr10	17271750	17271869	7.56707	-0.900834	0.660523	0.177189	ENST00000485947+ENST00000478746+ENST00000487938+ENST00000544301+ENST00000478317+ENST00000224237	8	gene_id ENSG00000026025
chr9	130647623	130647711	9.80974	0.694026	0.508918	0.177217	ENST00000373144+ENST00000548587+ENST00000373146+ENST00000373141+ENST00000485320+ENST00000373142+ENST00000491678+ENST00000291839	26	gene_id ENSG00000257524+ENSG00000106992+ENSG00000160408
chrX	153063784	153063948	9.35267	0.588781	0.432113	0.177583	ENST00000482902+ENST00000486204+ENST00000320857+ENST00000460616+ENST00000485612+ENST00000471880+ENST00000370085+ENST00000370087+ENST00000370086+ENST00000447375	33	gene_id ENSG00000180879
chr8	22077222	22077233	7.30809	0.795389	0.583762	0.177595	ENST00000321613	1	gene_id ENSG00000168490
chr19	39923863	39923892	5.87055	0.99253	0.72851	0.177631	ENST00000339471+ENST00000601390+ENST00000251453+ENST00000601655+ENST00000602153+ENST00000599539	3	gene_id ENSG00000105193
chr17	61823763	61824321	5.9763	0.891508	0.654377	0.177641	ENST00000225726+ENST00000403162	66	gene_id ENSG00000108588+ENSG00000266173+ENSG00000125695
chr9	133996991	133998532	9.58094	0.781215	0.573562	0.177747	ENST00000372300+ENST00000372309+ENST00000372302+ENST00000247291+ENST00000372314	27	gene_id ENSG00000126878
chr9	130697662	130698059	8.13945	0.684002	0.502311	0.177851	ENST00000470181+ENST00000473360+ENST00000495270+ENST00000314392	3	gene_id ENSG00000136908
chr19	5678433	5678659	10.8633	0.557696	0.409848	0.178157	ENST00000585605+ENST00000309324+ENST00000587950	2	gene_id ENSG00000174917
chrX	48760205	48760333	8.38937	0.750979	0.552067	0.178293	ENST00000473764+ENST00000456306+ENST00000396763+ENST00000477997+ENST00000463529+ENST00000218224+ENST00000470062+ENST00000465859+ENST00000376566+ENST00000247140+ENST00000474671+ENST00000376563+ENST00000470059+ENST00000447146	31	gene_id ENSG00000102103
chr12	110288959	110290065	8.02874	0.811871	0.596914	0.178353	ENST00000318348	1	gene_id ENSG00000139433
chr6	144416018	144416754	10.4783	0.717031	0.527258	0.178413	ENST00000367569	1	gene_id ENSG00000169976
chr22	27282872	27283279	4.89595	-0.656005	0.482462	0.178482	ENST00000422915	1	gene_id ENSG00000231369
chr11	66330935	66331478	10.4377	0.655853	0.482396	0.178523	ENST00000310325+ENST00000527141	2	gene_id ENSG00000174080
chr17	4840612	4841018	9.5138	0.614139	0.451738	0.178546	ENST00000574710+ENST00000225665	2	gene_id ENSG00000108528
chr19	6496187	6496189	6.88876	-1.05561	0.776577	0.178607	ENST00000264071+ENST00000595324+ENST00000598006+ENST00000540257+ENST00000601640+ENST00000594290+ENST00000597686+ENST00000596926+ENST00000596291+ENST00000601152	18	gene_id ENSG00000104833
chr19	8553831	8553994	6.53918	0.921304	0.677856	0.178658	ENST00000348943+ENST00000602219+ENST00000325495+ENST00000600806	48	gene_id ENSG00000099783
chr11	47199108	47199358	6.75129	0.758011	0.557936	0.178831	ENST00000539589+ENST00000298838+ENST00000532457	3	gene_id ENSG00000165912
chr11	117283547	117283982	5.33064	0.752422	0.55389	0.178883	ENST00000533706+ENST00000278935	70	gene_id ENSG00000110274
chr19	1272803	1272915	9.11659	0.716103	0.527237	0.17895	ENST00000586472+ENST00000587169+ENST00000588030+ENST00000320936+ENST00000589710+ENST00000590347+ENST00000593093+ENST00000444172+ENST00000413636	78	gene_id ENSG00000099622
chr3	101401273	101401336	9.26278	1.02648	0.755887	0.179026	ENST00000488288+ENST00000394077+ENST00000464595+ENST00000469605	7	gene_id ENSG00000114391
chr3	25639490	25639591	6.05876	0.912354	0.671918	0.179071	ENST00000264331+ENST00000542520+ENST00000413971+ENST00000435706	3	gene_id ENSG00000077097+ENSG00000264219
chr1	68591657	68592018	6.09921	-0.845596	0.622929	0.179193	ENST00000262348+ENST00000370976+ENST00000498615	5	gene_id ENSG00000116729
chr11	66413498	66413910	8.2471	0.755304	0.55659	0.179329	ENST00000398692+ENST00000310092+ENST00000514361+ENST00000500635+ENST00000409406+ENST00000408993+ENST00000530235+ENST00000528039+ENST00000515838+ENST00000412278	51	gene_id ENSG00000239306+ENSG00000173933+ENSG00000248643+ENSG00000258297
chr19	541659	542042	9.61171	0.55749	0.410825	0.179335	ENST00000586283+ENST00000215574	10	gene_id ENSG00000099804
chr14	21488713	21488716	7.34978	-1.0538	0.77666	0.179386	ENST00000557169+ENST00000366204+ENST00000557149+ENST00000555869+ENST00000397858+ENST00000554094+ENST00000350792+ENST00000397856+ENST00000397851+ENST00000553867+ENST00000555026+ENST00000556420+ENST00000557633+ENST00000555142+ENST00000557305+ENST00000554770+ENST00000556716+ENST00000557182+ENST00000554277+ENST00000553593+ENST00000556974+ENST00000397853+ENST00000553741+ENST00000555767+ENST00000298687…	55	gene_id ENSG00000165795
chr3	48508833	48509041	6.43976	0.764229	0.563506	0.179587	ENST00000433541+ENST00000436480+ENST00000296443+ENST00000395677+ENST00000444177+ENST00000456089+ENST00000422277	41	gene_id ENSG00000213689+ENSG00000164053
chr19	18702918	18703137	9.6173	0.729872	0.538252	0.17965	ENST00000597371+ENST00000595077+ENST00000358607+ENST00000595490+ENST00000601736+ENST00000598375+ENST00000600997+ENST00000450195	17	gene_id ENSG00000006015
chr18	24432002	24435780	8.91192	-0.945028	0.696979	0.179686	ENST00000383168	1	gene_id ENSG00000171885
chr12	117581146	117582853	8.01775	0.846686	0.624865	0.179972	ENST00000427718	1	gene_id ENSG00000135108
chr20	3786148	3786762	8.16948	0.706772	0.521749	0.180089	ENST00000245960+ENST00000439880	35	gene_id ENSG00000101224
chr19	19230547	19230992	6.97586	0.623417	0.460225	0.180098	ENST00000450333+ENST00000589448+ENST00000591443+ENST00000162044+ENST00000587583+ENST00000587406	6	gene_id ENSG00000064545
chr9	131770430	131770728	10.3463	0.551523	0.40724	0.180192	ENST00000461811+ENST00000372554+ENST00000479237+ENST00000372564	6	gene_id ENSG00000148341
chr3	50384949	50385104	6.85901	0.749028	0.553231	0.180313	ENST00000467294+ENST00000451194+ENST00000461020+ENST00000479512+ENST00000480296+ENST00000487632+ENST00000433381+ENST00000493465+ENST00000232501+ENST00000476064+ENST00000429366	7	gene_id ENSG00000114388
chr3	170150975	170151214	7.11559	0.7624	0.563109	0.180314	ENST00000064724+ENST00000468358+ENST00000489485	14	gene_id ENSG00000013297
chr10	105205482	105206049	5.84999	0.791188	0.584444	0.180367	ENST00000369797	45	gene_id ENSG00000148843
chr16	56510248	56511041	5.78343	0.722893	0.534211	0.180541	ENST00000566157+ENST00000336111	34	gene_id ENSG00000087263
chr1	43738441	43739673	8.51114	0.727564	0.537994	0.180805	ENST00000439858+ENST00000432792	10	gene_id ENSG00000179178
chr19	15366946	15367018	6.85058	0.846623	0.626294	0.180986	ENST00000602230+ENST00000360016+ENST00000594841+ENST00000371835+ENST00000263377	23	gene_id ENSG00000141867
chr7	44256755	44257157	10.8531	0.644216	0.476639	0.181055	ENST00000457475+ENST00000350811+ENST00000395749	2	gene_id ENSG00000058404
chr11	61734930	61735058	11.8988	-0.940907	0.696419	0.181219	ENST00000526640+ENST00000533138+ENST00000529548+ENST00000529191+ENST00000532829+ENST00000534180+ENST00000530019+ENST00000534719+ENST00000273550+ENST00000529631	21	gene_id ENSG00000167996
chr1	94350761	94354715	5.66885	0.818006	0.605463	0.181227	ENST00000370238	1	gene_id ENSG00000023909
chr8	146016693	146016695	9.70098	0.752848	0.557294	0.181272	ENST00000262584+ENST00000526668+ENST00000525232+ENST00000527914+ENST00000529920+ENST00000529163+ENST00000528957+ENST00000531975+ENST00000532702+ENST00000394920+ENST00000534813	16	gene_id ENSG00000161016
chr7	44258964	44259015	8.64934	0.792922	0.587029	0.181324	ENST00000457475+ENST00000353625+ENST00000497584+ENST00000466584+ENST00000489429+ENST00000440254+ENST00000425809+ENST00000395749+ENST00000358707	10	gene_id ENSG00000058404
chr11	6416355	6416387	8.62805	0.731886	0.5419	0.18137	ENST00000414793+ENST00000527966+ENST00000299402+ENST00000389906+ENST00000389907+ENST00000526240+ENST00000311051	2	gene_id ENSG00000166313
chr3	49720776	49720936	8.13444	0.689445	0.510524	0.18141	ENST00000480772+ENST00000296456	54	gene_id ENSG00000164062
chr5	150480670	150480704	7.6709	0.832945	0.616918	0.181504	ENST00000356496+ENST00000354546+ENST00000377751+ENST00000523714	3	gene_id ENSG00000197043
chr15	66795029	66795039	8.21171	-0.96522	0.714971	0.181555	ENST00000566039+ENST00000566622+ENST00000566624+ENST00000569696+ENST00000564439+ENST00000307961+ENST00000567229+ENST00000569438+ENST00000561775+ENST00000568588	32	gene_id ENSG00000202529+ENSG00000174444+ENSG00000199673+ENSG00000200623+ENSG00000199574
chr11	66373384	66373390	5.43974	0.85848	0.636194	0.181751	ENST00000525435+ENST00000533244+ENST00000310190+ENST00000530961	24	gene_id ENSG00000173992
chr11	490721	491120	7.33215	0.656954	0.487137	0.182006	ENST00000308020	39	gene_id ENSG00000174915
chr12	50477061	50477394	7.55569	0.70816	0.525149	0.18204	ENST00000228468+ENST00000550558+ENST00000447966	33	gene_id ENSG00000110881
chr3	39543557	39543705	8.07201	0.847565	0.629173	0.182484	ENST00000420739+ENST00000452959+ENST00000428261+ENST00000383754+ENST00000442631+ENST00000396228+ENST00000415443+ENST00000354668+ENST00000424090+ENST00000447324+ENST00000441980+ENST00000451925+ENST00000436143+ENST00000311042	12	gene_id ENSG00000168314
chr7	4838848	4839114	5.04011	0.763381	0.566812	0.182583	ENST00000538469+ENST00000473130+ENST00000536091+ENST00000399583+ENST00000472999+ENST00000445392	4	gene_id ENSG00000157927
chr5	153191180	153193240	7.61206	-0.999678	0.74242	0.182675	ENST00000518783+ENST00000285900	48	gene_id ENSG00000155511
chr16	67210674	67210878	5.26151	0.818133	0.607792	0.182815	ENST00000563918+ENST00000563902+ENST00000563831+ENST00000561621+ENST00000569349+ENST00000290881+ENST00000568563+ENST00000561679	8	gene_id ENSG00000196123
chr11	131240702	131240783	6.12714	0.906095	0.673357	0.182955	ENST00000374791+ENST00000539799+ENST00000436745+ENST00000477098	4	gene_id ENSG00000182667
chr19	5691679	5691887	6.88305	0.644511	0.479034	0.18302	ENST00000347512	70	gene_id ENSG00000130255+ENSG00000167733
chr19	41889628	41889767	5.25506	0.755197	0.561579	0.183233	ENST00000542945+ENST00000392002+ENST00000356385+ENST00000539627	23	gene_id ENSG00000255730+ENSG00000142046+ENSG00000248098
chr11	122929864	122929940	8.48246	-0.996153	0.741214	0.183499	ENST00000524552+ENST00000526862+ENST00000227378+ENST00000534624+ENST00000532636+ENST00000534319+ENST00000453788+ENST00000532091+ENST00000526110+ENST00000533540	20	gene_id ENSG00000207118+ENSG00000202252+ENSG00000109971
chr5	138745892	138749743	8.60637	0.761402	0.566621	0.183559	ENST00000302060	2	gene_id ENSG00000170464
chr1	36787632	36787881	5.51832	0.731706	0.544527	0.183563	ENST00000270824	1	gene_id ENSG00000142694
chr16	3169498	3169761	5.57058	-0.834332	0.620952	0.1836	ENST00000382192+ENST00000219091+ENST00000570935	15	gene_id ENSG00000122386
chr1	27634661	27634732	5.31424	0.778839	0.579675	0.183617	ENST00000361771+ENST00000447062+ENST00000491239+ENST00000319394	28	gene_id ENSG00000142784
chr5	138269491	138269851	7.8051	-0.721035	0.536728	0.183678	ENST00000540387+ENST00000520520+ENST00000522792+ENST00000518825+ENST00000521724+ENST00000355078+ENST00000302763	108	gene_id ENSG00000044115
chr19	52207588	52207690	5.27212	0.787287	0.58607	0.183697	ENST00000572703+ENST00000572160+ENST00000573896+ENST00000574140+ENST00000573266+ENST00000572609+ENST00000572565+ENST00000576975+ENST00000573151	34	gene_id ENSG00000182310
chr16	2204798	2204923	5.4257	0.859486	0.639924	0.18377	ENST00000563192	1	gene_id ENSG00000260260
chr16	19562945	19564722	6.90165	0.852507	0.6348	0.183818	ENST00000396212+ENST00000396208+ENST00000381396	39	gene_id ENSG00000103540
chr3	48787081	48788690	5.97506	0.728076	0.542238	0.183893	ENST00000265563+ENST00000296446	5	gene_id ENSG00000114302
chr17	42989042	42989064	9.32816	-0.973379	0.725125	0.18401	ENST00000588957+ENST00000588640+ENST00000435360+ENST00000586793+ENST00000590922+ENST00000587997+ENST00000253408+ENST00000376990+ENST00000591719	30	gene_id ENSG00000131095
chr21	27423349	27423475	8.51952	-0.827979	0.617198	0.184283	ENST00000448850+ENST00000463070+ENST00000474136+ENST00000354192+ENST00000359726+ENST00000439274+ENST00000357903+ENST00000358918+ENST00000346798+ENST00000448388+ENST00000348990+ENST00000440126	29	gene_id ENSG00000142192
chr17	79801837	79801869	5.68526	-0.821458	0.612353	0.184295	ENST00000476482+ENST00000571507+ENST00000575652+ENST00000331483+ENST00000473021+ENST00000575069+ENST00000537205+ENST00000415593	11	gene_id ENSG00000185624
chr12	51325296	51325380	7.98427	0.90056	0.671768	0.184584	ENST00000332160+ENST00000546513+ENST00000548553	14	gene_id ENSG00000185432
chr19	38795838	38795991	8.81532	0.599092	0.446929	0.184622	ENST00000337679+ENST00000592694+ENST00000592246+ENST00000339413+ENST00000392124+ENST00000586319	6	gene_id ENSG00000167645
chr2	231740335	231740523	9.49354	-0.918182	0.684974	0.184622	ENST00000409704+ENST00000335005+ENST00000457215+ENST00000326407+ENST00000543957+ENST00000541852+ENST00000326427+ENST00000418408+ENST00000492029	13	gene_id ENSG00000135916
chr17	37819261	37819347	5.92233	0.748449	0.558441	0.184692	ENST00000394250+ENST00000471896+ENST00000544210+ENST00000584850+ENST00000336308+ENST00000585269+ENST00000580611+ENST00000481171+ENST00000488876	78	gene_id ENSG00000131748
chr19	47978450	47978801	6.26591	0.738737	0.551255	0.18474	ENST00000338134+ENST00000600551+ENST00000594208+ENST00000536339	3	gene_id ENSG00000118162
chr15	25227585	25228933	6.4117	0.746089	0.557056	0.184985	ENST00000557108	53	gene_id ENSG00000207159+ENSG00000202176+ENSG00000224078+ENSG00000251932+ENSG00000212284+ENSG00000238810+ENSG00000128739+ENSG00000214265+ENSG00000200228+ENSG00000207464+ENSG00000201937
chr19	4323569	4323662	8.30499	0.695488	0.519298	0.185003	ENST00000594438+ENST00000597480+ENST00000598179+ENST00000221856+ENST00000597590	37	gene_id ENSG00000105255
chr16	89623951	89624170	7.35003	0.710826	0.530867	0.185099	ENST00000561702+ENST00000268704+ENST00000569820	61	gene_id ENSG00000197912
chr17	1397903	1398050	6.64021	0.769393	0.574623	0.185111	ENST00000406424+ENST00000421807	2	gene_id ENSG00000132376
chr7	100867240	100867471	9.35991	0.553669	0.413646	0.185255	ENST00000485387+ENST00000305105	13	gene_id ENSG00000106400
chr19	1228094	1228428	5.08275	0.627171	0.468651	0.18534	ENST00000326873	31	gene_id ENSG00000118046
chr2	220403669	220404093	9.09643	0.667089	0.498559	0.185408	ENST00000243776	1	gene_id ENSG00000123989
chr19	36605079	36605092	7.79745	0.685973	0.512699	0.185432	ENST00000589591+ENST00000585842+ENST00000586439+ENST00000221859+ENST00000586789+ENST00000592962	8	gene_id ENSG00000105258
chr19	1228012	1228093	5.71273	0.802364	0.599809	0.185518	ENST00000326873+ENST00000585465	30	gene_id ENSG00000118046
chr19	10578326	10578607	5.4529	0.645061	0.482584	0.185848	ENST00000344979+ENST00000352831+ENST00000380702	35	gene_id ENSG00000065989
chr9	130265664	130265776	6.5497	0.737254	0.551595	0.185879	ENST00000300417+ENST00000472592+ENST00000323301+ENST00000476755+ENST00000373324+ENST00000373322+ENST00000483302	54	gene_id ENSG00000148356
chr2	131104093	131104122	8.20187	0.740505	0.554116	0.185949	ENST00000259239+ENST00000460766+ENST00000462392+ENST00000460100+ENST00000452955+ENST00000475074	41	gene_id ENSG00000136718
chr16	2028150	2028221	5.28758	0.788571	0.590165	0.186008	ENST00000567615+ENST00000332704+ENST00000568546+ENST00000564728+ENST00000569628	35	gene_id ENSG00000183751+ENSG00000269205
chr1	201861266	201861434	8.90375	0.749735	0.561334	0.18619	ENST00000362011	11	gene_id ENSG00000198892
chr1	32638775	32641976	8.78752	0.617189	0.4623	0.186381	ENST00000373625	27	gene_id ENSG00000250135+ENSG00000025800
chr19	49468558	49468866	12.3968	-0.535435	0.401095	0.186417	ENST00000331825	1	gene_id ENSG00000087086
chr9	130630120	130630142	6.40237	0.769919	0.576842	0.186488	ENST00000373176+ENST00000550143	2	gene_id ENSG00000257524+ENSG00000106992+ENSG00000160408
chr9	140006325	140006359	6.64396	0.784783	0.588334	0.186751	ENST00000483783+ENST00000371579+ENST00000463619	7	gene_id ENSG00000176978
chr19	48260263	48260305	7.69875	0.737541	0.552926	0.186758	ENST00000598285+ENST00000597985+ENST00000594182+ENST00000246802+ENST00000598959+ENST00000600410	38	gene_id ENSG00000221803+ENSG00000105373
chr8	99057317	99057574	5.52008	-0.684519	0.513226	0.1868	ENST00000517489+ENST00000521112	19	gene_id ENSG00000156482
chr5	149784648	149784743	6.30789	-0.977152	0.732992	0.187014	ENST00000009530+ENST00000522246+ENST00000518797+ENST00000353334+ENST00000517752	14	gene_id ENSG00000019582
chr1	33327941	33328381	6.92908	0.888823	0.666896	0.18712	ENST00000373471+ENST00000481487	2	gene_id ENSG00000160097
chr7	150742296	150742496	6.80658	0.738846	0.55456	0.187273	ENST00000482309+ENST00000297504+ENST00000466514+ENST00000542328+ENST00000482899+ENST00000498578+ENST00000358849+ENST00000356058	59	gene_id ENSG00000197150
chr8	145618184	145618374	6.52572	0.682753	0.512481	0.187292	ENST00000529654+ENST00000526231+ENST00000308860	34	gene_id ENSG00000173137
chr7	139877061	139879440	5.51167	0.736897	0.553149	0.187313	ENST00000566699	1	gene_id ENSG00000260231
chr11	10830291	10830344	4.96043	-0.760508	0.570984	0.187398	ENST00000530702+ENST00000528562+ENST00000339995+ENST00000530211+ENST00000531507+ENST00000534246+ENST00000524932+ENST00000527419+ENST00000525972	96	gene_id ENSG00000110321+ENSG00000238622
chr2	175296966	175298879	7.42511	0.819837	0.615579	0.187434	ENST00000392552	1	gene_id ENSG00000163328
chr11	71949666	71950064	7.26057	0.687064	0.515925	0.187468	ENST00000541756+ENST00000538751+ENST00000298229	63	gene_id ENSG00000165458
chr19	58904726	58904854	11.3286	0.638914	0.479985	0.187664	ENST00000598807+ENST00000598495+ENST00000596046+ENST00000196551+ENST00000598098+ENST00000596314+ENST00000601521+ENST00000599232	17	gene_id ENSG00000083845
chr13	41701705	41704412	7.75233	0.880849	0.661769	0.187684	ENST00000379485	1	gene_id ENSG00000165572
chr19	2813180	2813380	8.69988	0.618981	0.465053	0.187704	ENST00000589087+ENST00000586677+ENST00000395212+ENST00000307741+ENST00000590970	41	gene_id ENSG00000172009
chr12	53436973	53439383	6.30022	0.757867	0.569683	0.187919	ENST00000546793	7	gene_id ENSG00000257337
chr19	2997761	2997845	6.39871	0.66482	0.49978	0.187954	ENST00000591529+ENST00000262953+ENST00000447365+ENST00000455444+ENST00000443826	7	gene_id ENSG00000065717
chr19	11561756	11561780	5.60296	0.636252	0.478348	0.187995	ENST00000591510+ENST00000586486+ENST00000592741+ENST00000412601+ENST00000252455+ENST00000591462	72	gene_id ENSG00000130175
chr17	73774902	73774963	7.20187	-0.838958	0.630804	0.188034	ENST00000587171+ENST00000586518+ENST00000589417+ENST00000589599+ENST00000589949+ENST00000586607+ENST00000593254+ENST00000587560+ENST00000586270+ENST00000591890+ENST00000254810	15	gene_id ENSG00000263565+ENSG00000132475
chr3	9879578	9879703	5.77264	0.754766	0.567524	0.188052	ENST00000423108+ENST00000464783+ENST00000433535+ENST00000383820+ENST00000466141	3	gene_id ENSG00000156990
chr11	61213815	61214169	7.29367	0.760331	0.571866	0.188172	ENST00000542074+ENST00000301761	27	gene_id ENSG00000162148+ENSG00000167985+ENSG00000256591
chr20	34145227	34145317	8.97544	0.664659	0.500404	0.188605	ENST00000488384+ENST00000447986+ENST00000357394+ENST00000416206+ENST00000348547+ENST00000279052+ENST00000451605	56	gene_id ENSG00000125991
chr11	72466030	72466060	7.92058	0.700403	0.527524	0.188778	ENST00000535075+ENST00000538536+ENST00000334805+ENST00000543304+ENST00000545082+ENST00000544767+ENST00000543089+ENST00000538437	83	gene_id ENSG00000186635+ENSG00000214530
chr16	31123518	31123775	8.27527	0.624346	0.470284	0.188818	ENST00000566568+ENST00000567682+ENST00000567530+ENST00000394951+ENST00000394950+ENST00000287507+ENST00000219794	29	gene_id ENSG00000103507+ENSG00000252809
chr11	870121	870121	5.90061	0.747448	0.563049	0.188848	ENST00000529539+ENST00000336845+ENST00000534207+ENST00000532909+ENST00000524538+ENST00000323578+ENST00000528581+ENST00000429789+ENST00000454838+ENST00000436108+ENST00000323541+ENST00000449825	14	gene_id ENSG00000177830
chrX	49022563	49022971	5.9652	0.697157	0.52527	0.188936	ENST00000376339+ENST00000376338+ENST00000412696+ENST00000498742+ENST00000425661	21	gene_id ENSG00000017621
chr19	39123241	39123318	10.3555	0.662172	0.498941	0.188963	ENST00000545173+ENST00000593149+ENST00000590134+ENST00000588299+ENST00000591409+ENST00000248342+ENST00000538434	22	gene_id ENSG00000178982
chr14	77490888	77495034	9.24185	-0.690512	0.520392	0.189045	ENST00000238647	1	gene_id ENSG00000119669
chr1	160183508	160183825	8.82393	-0.825906	0.622481	0.18908	ENST00000368077+ENST00000360472+ENST00000368076	13	gene_id ENSG00000265381+ENSG00000162734
chr14	21488740	21488741	7.14899	-1.06744	0.80457	0.189103	ENST00000555158+ENST00000557169+ENST00000397858+ENST00000366204+ENST00000557149+ENST00000555869+ENST00000298687+ENST00000554094+ENST00000350792+ENST00000397856+ENST00000397851+ENST00000553593+ENST00000397853+ENST00000556420+ENST00000557633+ENST00000555142+ENST00000557305+ENST00000554770+ENST00000557264+ENST00000556716+ENST00000557182+ENST00000554277+ENST00000553867+ENST00000556974+ENST00000555026…	60	gene_id ENSG00000165795
chr17	79994067	79994091	7.82311	0.872807	0.658034	0.189216	ENST00000306869+ENST00000580750+ENST00000578273+ENST00000581584+ENST00000579334+ENST00000582074+ENST00000577532+ENST00000579842+ENST00000578885+ENST00000580320+ENST00000577286+ENST00000579821+ENST00000579004+ENST00000582900	13	gene_id ENSG00000169738
chr11	6416388	6416392	8.95012	0.721819	0.544227	0.189237	ENST00000414793+ENST00000527966+ENST00000524626+ENST00000299402+ENST00000389906+ENST00000389907+ENST00000526240+ENST00000311051	3	gene_id ENSG00000166313
chr19	50058975	50059079	8.69343	0.758983	0.572385	0.189342	ENST00000601340+ENST00000339093+ENST00000601015+ENST00000598820+ENST00000596477+ENST00000596358+ENST00000391853	3	gene_id ENSG00000142546
chr1	114437682	114438114	5.61776	0.814886	0.614692	0.189447	ENST00000462591+ENST00000369567+ENST00000479285+ENST00000369569+ENST00000256658	3	gene_id ENSG00000134262
chr19	1088423	1088607	8.98721	0.585441	0.441718	0.18955	ENST00000591767+ENST00000215587+ENST00000586817+ENST00000586215	7	gene_id ENSG00000099817
chr2	97749324	97749554	8.11029	0.709475	0.535361	0.189597	ENST00000414820+ENST00000272610+ENST00000440566	8	gene_id ENSG00000144199
chrX	2658820	2659142	7.66866	-0.869206	0.655933	0.189625	ENST00000381177+ENST00000381187+ENST00000381192	23	gene_id ENSG00000002586
chr2	220331378	220331563	5.64763	0.86559	0.653266	0.189666	ENST00000475921+ENST00000462545+ENST00000498378+ENST00000464989+ENST00000396695+ENST00000396698+ENST00000396689+ENST00000396688	56	gene_id ENSG00000072195
chr16	2035867	2036113	6.61625	0.681132	0.514056	0.189668	ENST00000565658+ENST00000567719+ENST00000569451+ENST00000248114	9	gene_id ENSG00000127554
chr1	44685689	44685981	8.87738	0.717687	0.541722	0.18973	ENST00000372289+ENST00000361745+ENST00000488433+ENST00000494092+ENST00000315913	43	gene_id ENSG00000178028
chr17	73841853	73841917	7.73103	0.929579	0.701766	0.189795	ENST00000590221+ENST00000585462+ENST00000591831+ENST00000591399+ENST00000587642+ENST00000254806	6	gene_id ENSG00000132471
chr1	16160974	16162355	5.69543	0.767247	0.579221	0.189798	ENST00000317122+ENST00000535249	2	gene_id ENSG00000179743
chrX	30648415	30648942	4.66297	-0.487708	0.368193	0.189805	ENST00000431458	1	gene_id ENSG00000232368
chr9	136207756	136208422	7.7151	0.74051	0.559213	0.189936	ENST00000344469+ENST00000491289+ENST00000486395+ENST00000343730+ENST00000476080	3	gene_id ENSG00000148297
chr1	33360906	33361040	6.82643	0.796685	0.601748	0.190019	ENST00000329151+ENST00000482771+ENST00000474144+ENST00000475208+ENST00000463914+ENST00000373463	5	gene_id ENSG00000121900
chr12	49951421	49952077	9.90838	0.596013	0.450197	0.190038	ENST00000257981	21	gene_id ENSG00000135519
chr9	109773790	109775915	5.66143	0.893529	0.674955	0.190057	ENST00000277225	44	gene_id ENSG00000242631+ENSG00000148143
chr1	1353804	1354259	7.25569	0.80282	0.606507	0.190109	ENST00000427211+ENST00000520296+ENST00000537107	2	gene_id ENSG00000235098
chr12	57924125	57924136	6.77008	0.856405	0.64711	0.19019	ENST00000354743+ENST00000552811+ENST00000537439+ENST00000548249+ENST00000434715+ENST00000543672	4	gene_id ENSG00000175203
chr17	36883134	36883424	5.69878	0.73026	0.551835	0.190223	ENST00000484263+ENST00000494578+ENST00000325718+ENST00000582830	39	gene_id ENSG00000108292
chr1	109642815	109643234	7.12201	0.64999	0.491275	0.19031	ENST00000458748	1	gene_id ENSG00000238881
chrX	80370334	80370483	6.18397	0.790113	0.597186	0.190313	ENST00000447319+ENST00000358130	2	gene_id ENSG00000198157
chr9	124906337	124906657	9.21487	0.67088	0.507097	0.190339	ENST00000373768	2	gene_id ENSG00000119421
chr11	16760206	16760388	6.6392	-0.7831	0.591944	0.190357	ENST00000525256+ENST00000524439+ENST00000525684+ENST00000228136+ENST00000528634+ENST00000422258	7	gene_id ENSG00000110696
chr11	252846	252953	7.68135	0.740255	0.559703	0.19047	ENST00000352303+ENST00000527982+ENST00000532097+ENST00000431206+ENST00000525665+ENST00000382671	41	gene_id ENSG00000185627
chr8	26501039	26501111	6.42988	-0.959502	0.725509	0.190491	ENST00000521913+ENST00000522745+ENST00000311151+ENST00000523027	21	gene_id ENSG00000092964
chr22	46752739	46753081	7.11877	0.716089	0.541488	0.190516	ENST00000456595+ENST00000290846+ENST00000470831+ENST00000457572+ENST00000485559+ENST00000453630+ENST00000381021+ENST00000441818+ENST00000491612+ENST00000381019	39	gene_id ENSG00000100416
chr8	145135145	145135419	8.64357	0.74897	0.566454	0.190596	ENST00000316052+ENST00000527954+ENST00000525936	6	gene_id ENSG00000178896
chr19	35770571	35770713	7.26109	0.745222	0.56365	0.190619	ENST00000595068+ENST00000343550+ENST00000600341+ENST00000594264+ENST00000222305	38	gene_id ENSG00000105698
chr19	39876555	39876859	9.24401	0.54103	0.409283	0.190698	ENST00000221265+ENST00000221266+ENST00000595564	3	gene_id ENSG00000006712
chr7	100163270	100163584	5.71291	0.786237	0.594788	0.190704	ENST00000300176+ENST00000474713	24	gene_id ENSG00000106351
chrX	152965954	152966365	10.5662	0.559279	0.423197	0.19081	ENST00000441714+ENST00000458587+ENST00000477175+ENST00000345046	3	gene_id ENSG00000185825
chr3	47892186	47892583	10.476	0.575562	0.435634	0.190927	ENST00000429422+ENST00000383737+ENST00000395734+ENST00000264724	3	gene_id ENSG00000047849
chr7	99751634	99751826	10.122	0.806285	0.61031	0.19096	ENST00000468582+ENST00000488241+ENST00000460732+ENST00000474141+ENST00000473459+ENST00000341942+ENST00000488338+ENST00000474831	21	gene_id ENSG00000188186
chr12	122233183	122233475	5.72997	0.757183	0.57316	0.190973	ENST00000539299+ENST00000542933+ENST00000429892	17	gene_id ENSG00000139725+ENSG00000212694+ENSG00000256392
chr3	58552946	58553091	7.34006	-0.831441	0.62961	0.19114	ENST00000394481+ENST00000360997+ENST00000465970+ENST00000464064+ENST00000447756+ENST00000474531	6	gene_id ENSG00000168309
chr4	113565824	113565855	5.19069	0.784797	0.594519	0.191309	ENST00000505216+ENST00000507443+ENST00000508577+ENST00000344442+ENST00000509061+ENST00000513553+ENST00000512589+ENST00000505034+ENST00000324052+ENST00000509622	15	gene_id ENSG00000174720
chr16	56624752	56624987	14.7427	0.528097	0.400089	0.191344	ENST00000200691+ENST00000565838+ENST00000566451+ENST00000566576+ENST00000561640	12	gene_id ENSG00000087250
chr4	140291365	140291558	5.87188	0.729781	0.552921	0.191373	ENST00000296543+ENST00000398947	23	gene_id ENSG00000164134
chr3	39543736	39543766	6.7169	0.813635	0.616634	0.191501	ENST00000420739+ENST00000428261+ENST00000383754+ENST00000479860+ENST00000442631+ENST00000396228+ENST00000424090+ENST00000354668+ENST00000415443+ENST00000447324+ENST00000441980+ENST00000452959+ENST00000311042	15	gene_id ENSG00000168314
chr5	175819456	175819642	9.97789	0.515993	0.391078	0.191522	ENST00000345807+ENST00000310418	1	gene_id ENSG00000175416
chr12	110785597	110788096	6.55548	-0.889924	0.674605	0.191601	ENST00000313432+ENST00000395494	46	gene_id ENSG00000174437
chr22	40806306	40807842	8.99921	0.674178	0.511164	0.19169	ENST00000407029+ENST00000396617+ENST00000402042+ENST00000355630	4	gene_id ENSG00000196588
chr19	44085221	44085363	4.78308	0.697606	0.529043	0.191787	ENST00000562365	9	gene_id ENSG00000234465
chr12	49331472	49332203	7.93523	-0.908457	0.689023	0.191836	ENST00000256682+ENST00000456304	44	gene_id ENSG00000224453+ENSG00000255863+ENSG00000134285+ENSG00000239617+ENSG00000134287
chr17	3566196	3566356	6.15769	0.778786	0.590717	0.191867	ENST00000225525	1	gene_id ENSG00000213977+ENSG00000083454+ENSG00000257950
chr10	104181946	104181960	6.7468	0.875938	0.664432	0.191884	ENST00000440407+ENST00000224862+ENST00000369956	17	gene_id ENSG00000107872
chr5	139903719	139903767	5.72402	0.7635	0.579167	0.191902	ENST00000360839+ENST00000532219+ENST00000431508+ENST00000421134+ENST00000297183	51	gene_id ENSG00000243056+ENSG00000254996+ENSG00000131503
chr17	72858731	72859069	5.72319	0.763284	0.579232	0.192075	ENST00000578473+ENST00000413947+ENST00000579482+ENST00000544854+ENST00000455107+ENST00000420580+ENST00000577509+ENST00000293195+ENST00000582944+ENST00000583881+ENST00000581530+ENST00000583917+ENST00000442102	9	gene_id ENSG00000161513
chr1	2983901	2984333	6.49124	0.7941	0.602715	0.192146	ENST00000321336+ENST00000445317	23	gene_id ENSG00000177133+ENSG00000256761
chr1	32118189	32118454	7.11773	0.688375	0.522512	0.19218	ENST00000373672+ENST00000488897+ENST00000488128+ENST00000271069+ENST00000489280	4	gene_id ENSG00000084636
chr5	891270	891402	6.68136	0.689635	0.523588	0.192281	ENST00000495265+ENST00000490814+ENST00000489816+ENST00000489093+ENST00000435709+ENST00000467963+ENST00000466684+ENST00000483173+ENST00000487688	114	gene_id ENSG00000028310+ENSG00000188818+ENSG00000206077
chr19	24010183	24010917	10.0033	0.693551	0.526645	0.192351	ENST00000496398+ENST00000354585	13	gene_id ENSG00000233836+ENSG00000205246
chr17	42984253	42984306	8.68662	-0.777904	0.590713	0.192363	ENST00000253408+ENST00000589701	3	gene_id ENSG00000131095
chr19	5688384	5688495	7.55015	0.818474	0.621826	0.192578	ENST00000411793+ENST00000578167+ENST00000342970+ENST00000423665+ENST00000581893+ENST00000577917+ENST00000301382+ENST00000579562+ENST00000581521+ENST00000583928+ENST00000339423	49	gene_id ENSG00000130255+ENSG00000167733
chr19	746772	747298	9.30768	-0.762966	0.579839	0.192717	ENST00000338448+ENST00000593172+ENST00000264560	26	gene_id ENSG00000099864
chr16	85840409	85840411	10.948	0.635021	0.482715	0.19282	ENST00000564648+ENST00000568794+ENST00000253452+ENST00000562929+ENST00000569997+ENST00000564903+ENST00000568339+ENST00000561569+ENST00000562336	41	gene_id ENSG00000131143
chr17	21101271	21101568	6.13998	0.762825	0.579901	0.192846	ENST00000317635+ENST00000584432+ENST00000577419	3	gene_id ENSG00000178307
chr2	88485838	88486145	5.72771	0.772285	0.587136	0.192878	ENST00000324166+ENST00000343544+ENST00000358591+ENST00000449349+ENST00000377254	27	gene_id ENSG00000144115
chr5	150481041	150481068	7.64453	0.793448	0.603238	0.192888	ENST00000522664+ENST00000521512+ENST00000523714+ENST00000356496+ENST00000517486+ENST00000354546+ENST00000377751	6	gene_id ENSG00000197043
chr15	64426863	64427000	5.25793	-0.772193	0.587481	0.193189	ENST00000559401+ENST00000261889+ENST00000380285+ENST00000561026+ENST00000560829+ENST00000559961+ENST00000559844+ENST00000560260	30	gene_id ENSG00000028528
chr16	4658885	4659053	7.67835	0.734226	0.558668	0.193245	ENST00000590891+ENST00000588691+ENST00000585463+ENST00000590965+ENST00000283474+ENST00000591897+ENST00000591401	3	gene_id ENSG00000153443
chr17	79089618	79089778	5.54331	0.789702	0.600966	0.193309	ENST00000428708+ENST00000392411+ENST00000435091+ENST00000575245+ENST00000576225+ENST00000572498	72	gene_id ENSG00000175866
chr2	149543874	149545130	6.05321	0.755968	0.575307	0.193318	ENST00000258484	25	gene_id ENSG00000135999
chr9	140201369	140201715	6.21074	0.664	0.50533	0.19333	ENST00000340951+ENST00000342129+ENST00000491734+ENST00000487745	3	gene_id ENSG00000187609
chr22	38212574	38212732	7.33878	0.756466	0.57582	0.193421	ENST00000323205+ENST00000248924	21	gene_id ENSG00000100116
chr17	74140421	74140743	6.02403	0.689447	0.524888	0.193491	ENST00000319945+ENST00000269391	4	gene_id ENSG00000141576
chr6	52963167	52964401	5.90622	0.760504	0.579131	0.193602	ENST00000323557+ENST00000244426	48	gene_id ENSG00000112146+ENSG00000242865
chr19	46116799	46116929	6.05099	0.847092	0.645147	0.193655	ENST00000536630+ENST00000586405+ENST00000586195+ENST00000587152+ENST00000588308+ENST00000245925+ENST00000589876+ENST00000592433	7	gene_id ENSG00000199066+ENSG00000125746
chr6	37601513	37605235	5.42956	-0.754938	0.5752	0.193837	ENST00000297153+ENST00000434837+ENST00000373401	3	gene_id ENSG00000112139
chr5	176492460	176492966	5.29527	0.784896	0.598154	0.193932	ENST00000358149+ENST00000261948+ENST00000511834	24	gene_id ENSG00000113761
chr19	11453549	11453739	9.49154	0.681919	0.519697	0.193948	ENST00000588321+ENST00000354882+ENST00000592952+ENST00000590482+ENST00000587948+ENST00000586956+ENST00000588560+ENST00000589555+ENST00000585722+ENST00000447337+ENST00000586590+ENST00000593256+ENST00000586218+ENST00000586701	21	gene_id ENSG00000105518+ENSG00000267174+ENSG00000105514
chr3	128126912	128127485	7.23327	0.735841	0.561036	0.19414	ENST00000254730+ENST00000483457	12	gene_id ENSG00000132394
chr21	45749774	45749929	7.1581	0.697669	0.532263	0.194414	ENST00000422357+ENST00000470196+ENST00000496321+ENST00000397956+ENST00000325223+ENST00000339818+ENST00000462742	5	gene_id ENSG00000160226+ENSG00000241728
chr1	36645917	36646433	10.0566	0.651379	0.496955	0.194421	ENST00000316156+ENST00000373150+ENST00000373151+ENST00000373148	46	gene_id ENSG00000116871
chr15	79614320	79615164	8.96813	0.632409	0.48255	0.194482	ENST00000558562+ENST00000299705+ENST00000543455	8	gene_id ENSG00000166557
chr8	124265562	124267240	6.31229	-0.907865	0.692841	0.194551	ENST00000297857+ENST00000520474+ENST00000522655+ENST00000395571	27	gene_id ENSG00000165156+ENSG00000259305+ENSG00000189376
chr19	1244314	1244439	11.4848	0.725877	0.554255	0.194789	ENST00000395633+ENST00000215375+ENST00000589478+ENST00000590265+ENST00000591660+ENST00000588538+ENST00000591249	12	gene_id ENSG00000099624
chr17	79801870	79801941	6.85505	-0.85647	0.65401	0.194815	ENST00000476482+ENST00000571507+ENST00000575652+ENST00000331483+ENST00000473021+ENST00000575069+ENST00000537205+ENST00000415593+ENST00000439918	12	gene_id ENSG00000185624
chr2	74598133	74598303	6.75738	-0.8762	0.669085	0.194821	ENST00000463583+ENST00000409567+ENST00000434055+ENST00000394003+ENST00000409438+ENST00000361874+ENST00000470351+ENST00000409240+ENST00000409868+ENST00000407639+ENST00000466110	104	gene_id ENSG00000204843+ENSG00000188687+ENSG00000264324
chr14	100610568	100610569	6.73842	0.801154	0.611791	0.19483	ENST00000555606+ENST00000392920+ENST00000555848+ENST00000402714	62	gene_id ENSG00000196405
chr11	67354076	67354120	7.65186	0.750157	0.57289	0.194863	ENST00000464930+ENST00000398606+ENST00000476137+ENST00000398603+ENST00000494593	23	gene_id ENSG00000084207
chr16	89220498	89220948	7.47415	0.690718	0.527578	0.19493	ENST00000393145+ENST00000406948+ENST00000317447+ENST00000537116+ENST00000537155+ENST00000542688+ENST00000378345	43	gene_id ENSG00000176715
chr7	44507441	44507495	6.50576	-0.638518	0.487723	0.194945	ENST00000392422	1	gene_id ENSG00000146677
chr15	45007744	45007899	7.50168	-0.984538	0.752026	0.194945	ENST00000559907+ENST00000559916+ENST00000561424+ENST00000558401+ENST00000560681+ENST00000561139+ENST00000544417+ENST00000557901+ENST00000349264+ENST00000559720	14	gene_id ENSG00000166710
chr3	46944760	46944945	5.83316	0.736764	0.562788	0.194962	ENST00000422115+ENST00000418619+ENST00000430002+ENST00000313049+ENST00000428220+ENST00000427125+ENST00000449590	25	gene_id ENSG00000160801
chr7	937582	938346	10.8677	0.506694	0.387094	0.195017	ENST00000478000+ENST00000449296+ENST00000495809+ENST00000446141+ENST00000265846	4	gene_id ENSG00000105963+ENSG00000240230
chr16	66923255	66924118	5.34612	0.724599	0.553582	0.195031	ENST00000563086	3	gene_id ENSG00000261088
chr20	47253001	47253221	5.86739	-0.879608	0.672103	0.195093	ENST00000396220+ENST00000371941+ENST00000482556	11	gene_id ENSG00000124126
chr2	96688975	96689056	6.11319	0.72641	0.555082	0.195123	ENST00000482704+ENST00000484440	10	gene_id ENSG00000186281
chr14	21488717	21488717	7.32271	-1.01741	0.777504	0.195155	ENST00000557169+ENST00000397858+ENST00000366204+ENST00000557149+ENST00000555869+ENST00000298687+ENST00000554094+ENST00000350792+ENST00000397856+ENST00000397851+ENST00000553593+ENST00000397853+ENST00000556420+ENST00000557633+ENST00000555142+ENST00000557305+ENST00000554770+ENST00000556716+ENST00000557182+ENST00000554277+ENST00000553867+ENST00000556974+ENST00000555026+ENST00000553741+ENST00000555767…	56	gene_id ENSG00000165795
chr19	41889791	41889965	6.86255	0.692415	0.529238	0.195234	ENST00000356385+ENST00000436170+ENST00000539627+ENST00000544232+ENST00000447302+ENST00000546050+ENST00000535712+ENST00000413014+ENST00000542945+ENST00000392002+ENST00000546362	26	gene_id ENSG00000255730+ENSG00000142046+ENSG00000248098
chr9	139567731	139567851	5.33371	0.768501	0.587413	0.195248	ENST00000371696+ENST00000371694	3	gene_id ENSG00000169692
chr12	50503206	50503869	6.58222	0.762783	0.583101	0.195293	ENST00000301149+ENST00000548814	19	gene_id ENSG00000167588
chrX	51645242	51645448	8.01096	0.825623	0.631915	0.195836	ENST00000375695+ENST00000375772+ENST00000485420+ENST00000375722+ENST00000473931+ENST00000494718+ENST00000326587	39	gene_id ENSG00000179222
chr12	54058967	54058985	6.11063	0.899479	0.688469	0.195853	ENST00000549164+ENST00000394349+ENST00000552242+ENST00000495596	6	gene_id ENSG00000135390+ENSG00000213470
chr9	134350235	134351316	5.42178	-0.801799	0.613943	0.196024	ENST00000372249+ENST00000357304	24	gene_id ENSG00000130723
chr14	21488718	21488719	7.30928	-1.01542	0.777556	0.196047	ENST00000557169+ENST00000366204+ENST00000557149+ENST00000555869+ENST00000397858+ENST00000554094+ENST00000350792+ENST00000397856+ENST00000397851+ENST00000553867+ENST00000555026+ENST00000556420+ENST00000557633+ENST00000555142+ENST00000557305+ENST00000554770+ENST00000557264+ENST00000556716+ENST00000557182+ENST00000554277+ENST00000553593+ENST00000556974+ENST00000397853+ENST00000553741+ENST00000555767…	57	gene_id ENSG00000165795
chr15	72491377	72491445	11.1164	0.673653	0.515912	0.196103	ENST00000568883+ENST00000335181+ENST00000565184+ENST00000319622+ENST00000389093+ENST00000565143+ENST00000564440	3	gene_id ENSG00000067225
chr19	13063805	13064083	7.91973	0.708999	0.543054	0.196161	ENST00000586534+ENST00000590881+ENST00000591499+ENST00000593114+ENST00000541222+ENST00000592268+ENST00000316856+ENST00000586375	25	gene_id ENSG00000179262
chr16	2015407	2015505	6.72296	0.609439	0.466812	0.196177	ENST00000531523+ENST00000564014	6	gene_id ENSG00000255198+ENSG00000238671
chr9	140069369	140069606	6.83623	0.779966	0.597481	0.196214	ENST00000323927+ENST00000487917	2	gene_id ENSG00000176248
chr7	102113139	102113251	5.13852	0.772603	0.591862	0.196229	ENST00000488689+ENST00000468175+ENST00000473880+ENST00000292616	41	gene_id ENSG00000266715+ENSG00000264471+ENSG00000161036
chr19	6368557	6368718	7.51161	0.775067	0.593759	0.196236	ENST00000596149+ENST00000596070+ENST00000245816+ENST00000596605	15	gene_id ENSG00000125656
chr14	65209700	65210787	6.83985	0.782611	0.599608	0.196288	ENST00000471182+ENST00000484731+ENST00000394691+ENST00000247226+ENST00000490180	32	gene_id ENSG00000126822
chr6	33384396	33384437	9.84039	0.724847	0.555698	0.196564	ENST00000374484+ENST00000488034+ENST00000479249+ENST00000462802+ENST00000488478+ENST00000440279+ENST00000482684+ENST00000487637+ENST00000374500+ENST00000374496+ENST00000465956+ENST00000494751	7	gene_id ENSG00000112514
chr4	166405591	166405756	8.61042	-0.925538	0.710036	0.196862	ENST00000402744	13	gene_id ENSG00000109472
chr2	85824568	85824704	7.91022	0.783348	0.601142	0.197001	ENST00000441634+ENST00000443647+ENST00000306368+ENST00000456023	17	gene_id ENSG00000168894
chr20	34541551	34542261	11.475	0.48761	0.374261	0.197083	ENST00000305978+ENST00000373991	2	gene_id ENSG00000171222
chr16	772309	772312	7.04302	0.847257	0.650427	0.197165	ENST00000566437+ENST00000569529+ENST00000568916+ENST00000570237+ENST00000564640+ENST00000219535+ENST00000566525+ENST00000564000	14	gene_id ENSG00000103254
chr2	75196536	75196850	7.42175	0.884258	0.678905	0.197213	ENST00000483063+ENST00000465242+ENST00000233699	12	gene_id ENSG00000115350
chr6	31606818	31607003	7.84293	0.679028	0.521475	0.197331	ENST00000211379+ENST00000422948+ENST00000441793+ENST00000404765+ENST00000362049+ENST00000439687+ENST00000464126+ENST00000375964+ENST00000375976+ENST00000464869	3	gene_id ENSG00000204463
chr11	64888453	64888508	10.027	0.731529	0.561895	0.19741	ENST00000531743+ENST00000529259+ENST00000527548+ENST00000526555+ENST00000531357+ENST00000525297+ENST00000529639	9	gene_id ENSG00000149806+ENSG00000162298
chr19	34891182	34891216	7.81906	0.848629	0.65196	0.197491	ENST00000586077+ENST00000415930+ENST00000588991+ENST00000586392+ENST00000356487	60	gene_id ENSG00000266953+ENSG00000126249+ENSG00000267236+ENSG00000105220
chrX	23720370	23721787	5.32282	0.728302	0.55957	0.197531	ENST00000379303	1	gene_id ENSG00000123130
chr22	38170148	38172563	6.63682	0.780787	0.600357	0.197873	ENST00000406386	67	gene_id ENSG00000256872+ENSG00000100106+ENSG00000100101
chr11	122931828	122931909	6.77269	-1.01459	0.780154	0.197884	ENST00000532167+ENST00000526108+ENST00000530391+ENST00000533238+ENST00000227378+ENST00000527983+ENST00000532182+ENST00000534624+ENST00000532636+ENST00000531063+ENST00000525463+ENST00000524590+ENST00000526110+ENST00000527387+ENST00000533540+ENST00000453788+ENST00000534567+ENST00000528292+ENST00000532780+ENST00000525624	52	gene_id ENSG00000207118+ENSG00000202252+ENSG00000109971
chr16	89629476	89629488	8.41441	0.664842	0.511372	0.198017	ENST00000393099+ENST00000562879+ENST00000567815+ENST00000311528+ENST00000452368+ENST00000472354	36	gene_id ENSG00000167526+ENSG00000200084
chr12	26110980	26111511	6.09138	0.663633	0.510443	0.198018	ENST00000500276	18	gene_id ENSG00000246695
chr9	72832111	72832584	8.30555	0.584642	0.449748	0.198079	ENST00000446071	1	gene_id ENSG00000236801
chr17	79478953	79479141	10.1093	-0.720092	0.553953	0.198084	ENST00000575659+ENST00000571691+ENST00000576214+ENST00000575994+ENST00000576209+ENST00000573283+ENST00000571327+ENST00000575087+ENST00000576917+ENST00000575842+ENST00000572105+ENST00000571721+ENST00000576544+ENST00000331925+ENST00000570382	30	gene_id ENSG00000184009+ENSG00000266077
chr11	114121280	114121374	6.59904	0.751519	0.578219	0.198153	ENST00000392996+ENST00000335953	24	gene_id ENSG00000109906
chr17	79827617	79827833	8.11607	-0.990107	0.761983	0.198266	ENST00000580033+ENST00000582984+ENST00000581876+ENST00000578351+ENST00000579121+ENST00000584461+ENST00000582309+ENST00000583111+ENST00000541078+ENST00000580685+ENST00000583868+ENST00000583499+ENST00000400721+ENST00000269321+ENST00000584397	29	gene_id ENSG00000141522
chr16	4404602	4404964	7.59292	0.701087	0.539646	0.198341	ENST00000251166+ENST00000539968+ENST00000537233+ENST00000571227	35	gene_id ENSG00000103426+ENSG00000217930+ENSG00000262246
chr20	56227093	56227263	6.88806	0.662329	0.509819	0.198347	ENST00000395816+ENST00000395814+ENST00000347215+ENST00000265626+ENST00000341744	3	gene_id ENSG00000124225
chr13	47407513	47409774	7.46505	0.812601	0.625564	0.1984	ENST00000378688+ENST00000543956+ENST00000542664	1	gene_id ENSG00000102468
chr17	80445939	80445941	5.94312	0.803581	0.618677	0.198441	ENST00000345415+ENST00000390006+ENST00000309794+ENST00000374611+ENST00000584445+ENST00000577812+ENST00000578820+ENST00000582907+ENST00000457415	63	gene_id ENSG00000141562
chr19	405445	408401	8.84786	-0.839932	0.646707	0.19847	ENST00000332235	1	gene_id ENSG00000183186
chr5	149776306	149776405	6.02621	0.756347	0.58244	0.198539	ENST00000377797+ENST00000504761+ENST00000451292+ENST00000439160+ENST00000427724+ENST00000515516+ENST00000513346+ENST00000323668+ENST00000445265	56	gene_id ENSG00000070814
chr6	31556440	31556453	5.39093	-0.800124	0.616822	0.199021	ENST00000376111+ENST00000376110+ENST00000303757+ENST00000396117+ENST00000396114+ENST00000488959+ENST00000418507+ENST00000438075+ENST00000376086+ENST00000339530+ENST00000464044+ENST00000376089+ENST00000376102+ENST00000490742+ENST00000460834+ENST00000396101+ENST00000396107+ENST00000464526+ENST00000211921+ENST00000376096+ENST00000376090+ENST00000376093+ENST00000376099	40	gene_id ENSG00000204482
chr7	5568847	5568865	9.91317	-0.774502	0.597141	0.199074	ENST00000462494+ENST00000477812+ENST00000484841+ENST00000493945+ENST00000331789+ENST00000443528+ENST00000432588+ENST00000480301+ENST00000425660	21	gene_id ENSG00000263900+ENSG00000075624
chrX	23801314	23801453	6.1208	-0.851474	0.656565	0.199127	ENST00000489394+ENST00000379270+ENST00000379254+ENST00000379253+ENST00000379251	2	gene_id ENSG00000130066
chr15	72511285	72511321	7.20928	-1.03399	0.797469	0.199222	ENST00000335181+ENST00000565184+ENST00000319622+ENST00000569050+ENST00000449901+ENST00000389093+ENST00000564178+ENST00000565154+ENST00000562997+ENST00000564276+ENST00000568459+ENST00000567118+ENST00000567087+ENST00000569857+ENST00000561609+ENST00000566809	45	gene_id ENSG00000067225
chr9	130630143	130630168	7.30607	0.756518	0.583531	0.199269	ENST00000476274+ENST00000373176+ENST00000550143	3	gene_id ENSG00000257524+ENSG00000106992+ENSG00000160408
chr17	79089849	79090024	5.65307	0.756406	0.583543	0.199343	ENST00000576225+ENST00000435091+ENST00000428708+ENST00000575245	74	gene_id ENSG00000175866
chr1	11845810	11846659	5.96111	0.757787	0.584724	0.199431	ENST00000376583+ENST00000376592	2	gene_id ENSG00000177000
chr12	6646267	6646382	11.8288	-0.75762	0.58462	0.19945	ENST00000466525+ENST00000396856+ENST00000396858+ENST00000396859+ENST00000474249+ENST00000229239+ENST00000492719+ENST00000396861+ENST00000466588	22	gene_id ENSG00000111640
chr19	56113870	56114502	7.80863	0.643683	0.496961	0.199683	ENST00000591046+ENST00000301073	5	gene_id ENSG00000171443
chr15	45009964	45009989	8.10808	-0.816537	0.630429	0.199693	ENST00000561139+ENST00000560113+ENST00000558401+ENST00000349264+ENST00000559220	29	gene_id ENSG00000166710
chr1	33360342	33360446	7.46916	0.702197	0.542539	0.200012	ENST00000329151+ENST00000373463+ENST00000482771+ENST00000474144	3	gene_id ENSG00000121900
chr1	2980636	2980775	6.70875	0.731783	0.565446	0.20005	ENST00000321336	21	gene_id ENSG00000177133+ENSG00000256761
chrX	71492490	71492528	9.44963	0.720624	0.5569	0.200111	ENST00000492695+ENST00000316084	4	gene_id ENSG00000198034
chrX	48419484	48420997	6.64313	0.737558	0.56999	0.200114	ENST00000376771	21	gene_id ENSG00000068354
chr12	42707676	42707788	7.70342	0.766731	0.592581	0.200148	ENST00000552673+ENST00000552235+ENST00000266529	4	gene_id ENSG00000139168
chr16	2138711	2139527	9.28078	0.636327	0.491875	0.20022	ENST00000262304+ENST00000423118	1	gene_id ENSG00000008710
chr16	87741446	87741678	6.19312	0.742678	0.574198	0.200308	ENST00000569487+ENST00000566349+ENST00000347925+ENST00000353170+ENST00000316853+ENST00000270583+ENST00000562155	23	gene_id ENSG00000205047+ENSG00000104731
chr16	572479	573011	5.48852	0.730015	0.564468	0.200356	ENST00000262305	36	gene_id ENSG00000090565
chr19	36604917	36604968	9.13125	0.78558	0.607555	0.200445	ENST00000589591+ENST00000585842+ENST00000586439+ENST00000221859+ENST00000586789+ENST00000592962	6	gene_id ENSG00000105258
chr11	870487	870489	5.6525	0.74423	0.575576	0.200446	ENST00000529539+ENST00000336845+ENST00000534207+ENST00000524538+ENST00000526714+ENST00000323578+ENST00000528581+ENST00000429789+ENST00000454838+ENST00000528521+ENST00000436108+ENST00000323541+ENST00000449825	17	gene_id ENSG00000177830
chr15	40328505	40328701	11.0145	-0.650122	0.502862	0.200506	ENST00000559439+ENST00000559475+ENST00000558527+ENST00000267884+ENST00000558720+ENST00000560773	6	gene_id ENSG00000140319
chr12	48131323	48131468	5.9399	0.713809	0.55217	0.200543	ENST00000449771+ENST00000405493+ENST00000389212+ENST00000488250+ENST00000548919+ENST00000389211+ENST00000479866+ENST00000549151+ENST00000547856+ENST00000541821+ENST00000171000+ENST00000395360+ENST00000482843+ENST00000397089	7	gene_id ENSG00000079337
chr16	2015035	2015130	6.77491	0.637479	0.493166	0.200581	ENST00000531523+ENST00000564014	2	gene_id ENSG00000255198+ENSG00000238671
chr11	134019726	134021636	8.39101	0.768409	0.594768	0.200814	ENST00000299106+ENST00000529443+ENST00000441717	23	gene_id ENSG00000166086
chr2	130948042	130948268	11.1351	0.576855	0.446568	0.200881	ENST00000480182+ENST00000281871+ENST00000457492+ENST00000409255+ENST00000455239+ENST00000425361	14	gene_id ENSG00000152082
chr20	2638575	2639039	7.68032	0.757723	0.58674	0.200999	ENST00000467196+ENST00000329276+ENST00000466447+ENST00000492135+ENST00000467857+ENST00000462630	53	gene_id ENSG00000207262+ENSG00000221062+ENSG00000221116+ENSG00000206794+ENSG00000207427+ENSG00000229686+ENSG00000212498+ENSG00000101361+ENSG00000226572
chr4	166414323	166414422	7.94765	-1.00678	0.779712	0.201064	ENST00000402744	15	gene_id ENSG00000109472
chr3	42707347	42709072	9.44963	0.4932	0.382003	0.20111	ENST00000457842	12	gene_id ENSG00000114853
chrX	70516711	70516897	5.58937	-0.789887	0.611842	0.201141	ENST00000413858+ENST00000276079+ENST00000471907+ENST00000471419+ENST00000418921+ENST00000481755+ENST00000373856+ENST00000535149+ENST00000373841+ENST00000490044+ENST00000473525	34	gene_id ENSG00000255591+ENSG00000147140
chr20	58520056	58523735	7.92608	0.850772	0.659208	0.20128	ENST00000358293+ENST00000360816	11	gene_id ENSG00000196227
chr12	57924117	57924124	5.95354	0.827597	0.641318	0.201326	ENST00000434715+ENST00000543672+ENST00000552811+ENST00000537439+ENST00000548249	3	gene_id ENSG00000175203
chr2	217364672	217364754	13.2199	0.545373	0.422699	0.201411	ENST00000359681+ENST00000487233+ENST00000420712+ENST00000600880+ENST00000446558+ENST00000491306+ENST00000441179+ENST00000456586+ENST00000598925+ENST00000490649+ENST00000478153+ENST00000427280	17	gene_id ENSG00000197756
chr14	104056842	104056862	5.65741	0.667591	0.517464	0.201443	ENST00000458117+ENST00000557079+ENST00000477116+ENST00000247618+ENST00000476323+ENST00000409074	36	gene_id ENSG00000126214+ENSG00000256500+ENSG00000256053
chr11	2411676	2411756	7.89625	-0.8427	0.653196	0.201445	ENST00000492252+ENST00000526072+ENST00000263645+ENST00000530648+ENST00000533417+ENST00000492627+ENST00000464784+ENST00000527343+ENST00000493525+ENST00000381036+ENST00000475945+ENST00000530239+ENST00000524805	17	gene_id ENSG00000110651
chr20	62664194	62664449	8.93563	0.659696	0.511481	0.201563	ENST00000266079+ENST00000535781	21	gene_id ENSG00000101161
chr12	67708954	67711526	6.76706	0.676544	0.524594	0.201605	ENST00000545606	40	gene_id ENSG00000111530
chr19	1244736	1244785	10.797	0.548999	0.425876	0.201794	ENST00000395633+ENST00000588538+ENST00000589478+ENST00000590265+ENST00000591660+ENST00000215375	16	gene_id ENSG00000099624
chr9	140005058	140005063	7.73043	0.819453	0.635751	0.201847	ENST00000470766+ENST00000463619+ENST00000371579+ENST00000473532	3	gene_id ENSG00000176978
chr19	41314284	41314337	6.57297	0.817931	0.634704	0.201941	ENST00000593477+ENST00000599579+ENST00000303961+ENST00000406058+ENST00000593726+ENST00000593445+ENST00000595051	87	gene_id ENSG00000130612+ENSG00000261857+ENSG00000171570+ENSG00000167578+ENSG00000269858+ENSG00000268975+ENSG00000268797
chr7	5568792	5568846	9.90824	-0.776406	0.602607	0.202034	ENST00000462494+ENST00000477812+ENST00000484841+ENST00000493945+ENST00000331789+ENST00000432588+ENST00000480301+ENST00000425660	20	gene_id ENSG00000263900+ENSG00000075624
chr1	25549170	25549455	7.07199	0.700779	0.544082	0.202175	ENST00000236273	1	gene_id ENSG00000117614
chr3	133496083	133497429	6.27149	0.828495	0.643538	0.202382	ENST00000467842	58	gene_id ENSG00000091513+ENSG00000242337
chr22	39925219	39925450	10.1163	0.737886	0.573264	0.202466	ENST00000488602+ENST00000420879+ENST00000334678+ENST00000459956	4	gene_id ENSG00000187051
chr19	6496186	6496186	6.82549	-1.00036	0.777182	0.202467	ENST00000264071+ENST00000595324+ENST00000598006+ENST00000540257+ENST00000597686+ENST00000594290+ENST00000596926+ENST00000596291+ENST00000601152	17	gene_id ENSG00000104833
chr7	77325760	77326372	7.66101	0.646147	0.502005	0.202477	ENST00000334955	1	gene_id ENSG00000187257
chr7	127231267	127231462	9.92186	0.804957	0.625425	0.202504	ENST00000463733+ENST00000000233	21	gene_id ENSG00000004059+ENSG00000106328
chr12	6979736	6979992	12.2621	0.635508	0.494003	0.202714	ENST00000229270+ENST00000535434+ENST00000396705	25	gene_id ENSG00000111669
chr17	79974676	79974745	5.79732	0.762414	0.592662	0.202723	ENST00000581608+ENST00000578236+ENST00000306739+ENST00000306729+ENST00000583693+ENST00000580534+ENST00000582404+ENST00000582355+ENST00000583744+ENST00000577733+ENST00000583142+ENST00000585140+ENST00000584454+ENST00000585274+ENST00000578361	47	gene_id ENSG00000169696
chr14	23299262	23299319	6.66259	0.832436	0.647105	0.202731	ENST00000557221+ENST00000557543+ENST00000397496+ENST00000397505+ENST00000311892+ENST00000553711+ENST00000556214+ENST00000432849+ENST00000461594+ENST00000556465+ENST00000355151+ENST00000555536+ENST00000556840+ENST00000555345+ENST00000553482	17	gene_id ENSG00000172590
chr6	31637613	31637847	9.09862	0.645911	0.502194	0.202808	ENST00000375865+ENST00000375866+ENST00000496869+ENST00000375885+ENST00000375882+ENST00000468255	24	gene_id ENSG00000240053+ENSG00000204435+ENSG00000263020
chr19	18054747	18054800	7.15146	0.64446	0.501424	0.203126	ENST00000597436	11	gene_id ENSG00000007080
chr3	39554874	39554938	6.54593	0.793976	0.61777	0.203137	ENST00000420739+ENST00000428261+ENST00000383754+ENST00000479860+ENST00000442631+ENST00000396228+ENST00000424090+ENST00000415443+ENST00000447324+ENST00000452959+ENST00000311042	21	gene_id ENSG00000168314
chr21	33043346	33044667	6.84064	-0.697215	0.542558	0.203199	ENST00000286835+ENST00000399804+ENST00000434667	2	gene_id ENSG00000156304
chr19	42828889	42829214	7.16587	0.6731	0.523956	0.203339	ENST00000301204	27	gene_id ENSG00000167619
chr1	6648976	6649220	6.50378	0.647468	0.504005	0.20334	ENST00000482360+ENST00000466813+ENST00000377674+ENST00000498342+ENST00000466941	28	gene_id ENSG00000204859
chr7	47314754	47317818	8.55922	-0.733976	0.571437	0.203411	ENST00000311160+ENST00000428457+ENST00000355730+ENST00000398879	2	gene_id ENSG00000136205
chr14	105965122	105965283	6.49865	0.771308	0.600524	0.203429	ENST00000546492+ENST00000551538+ENST00000329886+ENST00000392522+ENST00000334656+ENST00000548920+ENST00000354560+ENST00000392523+ENST00000450383+ENST00000392527	72	gene_id ENSG00000257341+ENSG00000213145+ENSG00000185347
chr12	56496619	56497283	6.7893	0.893239	0.695521	0.20347	ENST00000549832+ENST00000267101	84	gene_id ENSG00000170515+ENSG00000257411+ENSG00000065361
chr7	44097728	44097822	7.03575	-0.789953	0.615217	0.203556	ENST00000494774+ENST00000456905+ENST00000440166+ENST00000441840+ENST00000441904+ENST00000464762+ENST00000432854+ENST00000468694+ENST00000449997+ENST00000411855+ENST00000439815+ENST00000485932+ENST00000448521+ENST00000452943+ENST00000498733+ENST00000490734+ENST00000429716+ENST00000497184	33	gene_id ENSG00000136279+ENSG00000239775
chr5	133512612	133512641	6.32281	-0.85177	0.663581	0.203705	ENST00000519321+ENST00000523966+ENST00000524288+ENST00000328392+ENST00000522855+ENST00000522552+ENST00000353411+ENST00000519054	33	gene_id ENSG00000113575+ENSG00000113558+ENSG00000006837
chr1	46751034	46752171	6.15071	-0.838759	0.653553	0.203779	ENST00000343304+ENST00000498402+ENST00000472710	14	gene_id ENSG00000132128
chr2	217528663	217529008	7.76228	0.777179	0.605682	0.203862	ENST00000436812+ENST00000490362+ENST00000233809+ENST00000456764	12	gene_id ENSG00000115457
chr3	21459915	21462870	6.80494	0.765828	0.596891	0.203903	ENST00000281523	1	gene_id ENSG00000151789
chr1	47073397	47075356	5.60163	0.754775	0.588441	0.204028	ENST00000271139+ENST00000319928+ENST00000371940	76	gene_id ENSG00000142961+ENSG00000079277
chr9	139745207	139745394	10.4611	0.462265	0.360406	0.204044	ENST00000545326+ENST00000463215+ENST00000247665+ENST00000497413+ENST00000371661+ENST00000492540+ENST00000462205	13	gene_id ENSG00000177943+ENSG00000054148
chr11	883148	883178	5.88946	0.741468	0.578118	0.204067	ENST00000529539+ENST00000524832+ENST00000336845+ENST00000534207+ENST00000531010+ENST00000528581+ENST00000526714+ENST00000323578+ENST00000454838+ENST00000429789+ENST00000528534+ENST00000531859+ENST00000436108+ENST00000323541+ENST00000449825	24	gene_id ENSG00000177830
chr3	9821651	9821939	8.52157	0.70473	0.549491	0.204082	ENST00000492103+ENST00000301964	2	gene_id ENSG00000171148
chr6	31922550	31922579	5.83371	-0.745442	0.58146	0.204255	ENST00000488426+ENST00000375425+ENST00000375429+ENST00000481121+ENST00000444811+ENST00000492539+ENST00000461621+ENST00000454913+ENST00000492185+ENST00000436289+ENST00000441998	13	gene_id ENSG00000221267+ENSG00000204356
chr7	139257375	139258143	8.17886	0.690579	0.538707	0.204289	ENST00000406875+ENST00000428878	2	gene_id ENSG00000064393
chr10	71267100	71267309	5.93635	0.816299	0.636819	0.204317	ENST00000463840+ENST00000373290	26	gene_id ENSG00000099282
chr19	7684633	7684742	8.14646	0.66722	0.520551	0.204346	ENST00000358368+ENST00000534844+ENST00000595288	5	gene_id ENSG00000076924
chr11	870122	870163	6.21547	0.718713	0.560735	0.204354	ENST00000529539+ENST00000336845+ENST00000534207+ENST00000323578+ENST00000524538+ENST00000532909+ENST00000528581+ENST00000429789+ENST00000454838+ENST00000528521+ENST00000436108+ENST00000323541+ENST00000449825	15	gene_id ENSG00000177830
chr11	870490	870499	5.66084	0.740851	0.578037	0.204377	ENST00000529539+ENST00000336845+ENST00000534207+ENST00000524538+ENST00000323578+ENST00000528581+ENST00000429789+ENST00000454838+ENST00000528521+ENST00000436108+ENST00000323541+ENST00000449825	18	gene_id ENSG00000177830
chr17	7491274	7491412	8.10605	0.676622	0.528196	0.204607	ENST00000250124+ENST00000577088+ENST00000572836	56	gene_id ENSG00000129255
chr1	212606333	212606462	7.62423	0.778832	0.607999	0.204618	ENST00000472389+ENST00000366988+ENST00000473900+ENST00000479589	4	gene_id ENSG00000117691
chr1	205687580	205687607	8.60799	0.826562	0.645373	0.204697	ENST00000464938+ENST00000367142	2	gene_id ENSG00000069275
chr2	54856070	54856341	6.04342	-0.864558	0.675056	0.204708	ENST00000356805+ENST00000333896+ENST00000389980	16	gene_id ENSG00000115306
chr18	74729008	74729011	6.44042	0.835828	0.652743	0.20479	ENST00000531144+ENST00000498683+ENST00000533278+ENST00000397875+ENST00000459948+ENST00000528160+ENST00000583474+ENST00000581179+ENST00000527975+ENST00000493623+ENST00000581878+ENST00000487778+ENST00000382582+ENST00000354542+ENST00000482445+ENST00000578193+ENST00000467108+ENST00000355994+ENST00000526111+ENST00000397860+ENST00000580402+ENST00000397863+ENST00000397865+ENST00000397866+ENST00000583266…	76	gene_id ENSG00000197971
chr19	49378871	49379299	7.83267	0.718359	0.561105	0.204869	ENST00000200453+ENST00000600406	5	gene_id ENSG00000087074
chr19	416609	417199	8.52294	0.63786	0.498316	0.204948	ENST00000588376+ENST00000587423+ENST00000264554+ENST00000589922	3	gene_id ENSG00000129946
chr9	124094868	124094934	8.59259	0.861904	0.673465	0.205027	ENST00000373806+ENST00000545652+ENST00000373823+ENST00000341272+ENST00000449733+ENST00000394353+ENST00000373805+ENST00000412819+ENST00000373808+ENST00000436847+ENST00000373818	62	gene_id ENSG00000148180+ENSG00000244498
chr19	49316366	49316605	7.14923	0.653885	0.510948	0.205047	ENST00000596349+ENST00000599157+ENST00000263278+ENST00000595764	4	gene_id ENSG00000087076
chr11	66099694	66099791	5.60102	0.76515	0.597998	0.205127	ENST00000526246+ENST00000534824+ENST00000424433+ENST00000311320+ENST00000530056	5	gene_id ENSG00000174791
chr18	48321491	48324573	7.36911	-0.726637	0.567932	0.205154	ENST00000436348+ENST00000398439	1	gene_id ENSG00000134042
chr12	2934514	2936465	6.49498	0.797702	0.623512	0.20518	ENST00000337508	1	gene_id ENSG00000053702
chr12	57974739	57974918	7.6578	-0.916668	0.716788	0.20536	ENST00000455537+ENST00000286452	25	gene_id ENSG00000155980
chr2	175298880	175299871	7.94664	0.699434	0.547003	0.205426	ENST00000392552+ENST00000392551	2	gene_id ENSG00000163328
chr17	7760782	7760880	6.92948	0.78003	0.610094	0.20547	ENST00000333775+ENST00000575071+ENST00000575771	10	gene_id ENSG00000183011
chr16	3072630	3072647	7.22128	0.736363	0.576123	0.205612	ENST00000248089+ENST00000572355+ENST00000576921+ENST00000396916+ENST00000573095+ENST00000574151	4	gene_id ENSG00000103145
chr2	232029914	232029949	5.71458	0.764883	0.598453	0.205624	ENST00000373635+ENST00000409643+ENST00000477120+ENST00000431051+ENST00000308696+ENST00000481003	38	gene_id ENSG00000173692
chr5	149779445	149779529	6.12196	0.688199	0.538523	0.205681	ENST00000377797+ENST00000451292+ENST00000439160+ENST00000323668+ENST00000513346+ENST00000445265	62	gene_id ENSG00000070814
chr19	10578043	10578297	6.30161	0.681124	0.533157	0.205824	ENST00000592685+ENST00000380702+ENST00000293683+ENST00000352831+ENST00000440014+ENST00000344979	33	gene_id ENSG00000065989
chr14	21488720	21488734	7.35736	-1.00313	0.785371	0.205918	ENST00000557169+ENST00000397858+ENST00000366204+ENST00000557149+ENST00000555869+ENST00000298687+ENST00000554094+ENST00000350792+ENST00000397856+ENST00000397851+ENST00000553593+ENST00000555026+ENST00000556420+ENST00000557633+ENST00000555142+ENST00000557305+ENST00000554770+ENST00000557264+ENST00000556716+ENST00000557182+ENST00000554277+ENST00000553867+ENST00000556974+ENST00000397853+ENST00000557676…	58	gene_id ENSG00000165795
chrX	54470849	54471920	10.5896	0.56924	0.445844	0.206091	ENST00000375151	5	gene_id ENSG00000158526
chr14	104167538	104167850	6.69613	0.652302	0.510903	0.206094	ENST00000557450+ENST00000348520+ENST00000554280+ENST00000556986+ENST00000452929+ENST00000557686+ENST00000555836+ENST00000334553+ENST00000538504	96	gene_id ENSG00000126214+ENSG00000256500+ENSG00000256053
chr11	65623445	65623713	10.3398	-0.713587	0.558925	0.206111	ENST00000531413+ENST00000527344+ENST00000524553+ENST00000526975+ENST00000531407+ENST00000530945+ENST00000525451+ENST00000534769+ENST00000308162+ENST00000532134+ENST00000530413+ENST00000534784	22	gene_id ENSG00000172757
chr18	77662466	77662514	5.64234	0.728091	0.570327	0.206144	ENST00000397778+ENST00000351365+ENST00000466449+ENST00000409073+ENST00000357575	3	gene_id ENSG00000122490
chr22	19863126	19863163	6.26264	0.696941	0.545953	0.206165	ENST00000542719+ENST00000494454+ENST00000495655+ENST00000535882+ENST00000474308+ENST00000487165+ENST00000400518+ENST00000462330+ENST00000400521+ENST00000400519+ENST00000400525	7	gene_id ENSG00000184470
chr6	43191988	43192322	6.85294	0.717341	0.562094	0.206293	ENST00000515773+ENST00000372647+ENST00000504647+ENST00000252050+ENST00000354495+ENST00000506830+ENST00000503766	81	gene_id ENSG00000112659
chr9	136336217	136337298	8.38008	0.70033	0.548833	0.206349	ENST00000485978+ENST00000371897+ENST00000371899	1	gene_id ENSG00000160326
chr22	41631201	41631347	6.50777	0.759904	0.595528	0.206355	ENST00000216241+ENST00000455425	4	gene_id ENSG00000100399
chr11	47440353	47440496	10.4478	0.552904	0.433475	0.206531	ENST00000298852+ENST00000530912	2	gene_id ENSG00000165916
chr14	56096675	56096815	5.24905	-0.843079	0.661084	0.206608	ENST00000395309+ENST00000395308+ENST00000395314+ENST00000413890+ENST00000459737+ENST00000395311+ENST00000438792+ENST00000416613	20	gene_id ENSG00000126777
chr16	67471940	67472223	9.88027	0.621754	0.487799	0.20685	ENST00000290949+ENST00000563305+ENST00000568620	3	gene_id ENSG00000159720
chr3	129033615	129035120	11.3367	0.471834	0.370237	0.20692	ENST00000333762	1	gene_id ENSG00000184897
chr22	50609190	50609385	6.468	0.711307	0.55819	0.206956	ENST00000395842+ENST00000402472+ENST00000159647	2	gene_id ENSG00000073150
chr19	5691543	5691644	11.9384	0.576373	0.452331	0.206985	ENST00000394580+ENST00000579649+ENST00000577222+ENST00000579446+ENST00000347512	67	gene_id ENSG00000130255+ENSG00000167733
chr11	64888972	64889011	10.029	0.630573	0.495054	0.207154	ENST00000531743+ENST00000529259+ENST00000527548+ENST00000526555+ENST00000531357+ENST00000525297+ENST00000529639+ENST00000279259+ENST00000434372	12	gene_id ENSG00000149806+ENSG00000162298
chr11	216206	216390	5.73646	0.693003	0.544213	0.207275	ENST00000525319+ENST00000382743+ENST00000529937+ENST00000532837	4	gene_id ENSG00000142082
chr1	230415049	230415563	5.65659	-0.814945	0.640042	0.207323	ENST00000485438+ENST00000543760+ENST00000366672	26	gene_id ENSG00000143641
chr16	67696848	67697224	6.40202	0.693101	0.544378	0.207347	ENST00000243878	1	gene_id ENSG00000124074
chr14	56078737	56078948	5.44779	0.828328	0.650672	0.207405	ENST00000459737+ENST00000395309+ENST00000395308+ENST00000395314+ENST00000555498+ENST00000557267+ENST00000413890+ENST00000395311+ENST00000438792+ENST00000416613	13	gene_id ENSG00000126777
chr11	64056877	64056963	8.51966	0.541311	0.425378	0.20758	ENST00000377702+ENST00000539851+ENST00000313074+ENST00000438980	50	gene_id ENSG00000173264
chr12	123746031	123746350	7.14122	-0.865227	0.679947	0.207597	ENST00000538446+ENST00000542174+ENST00000261692+ENST00000535979+ENST00000544658	17	gene_id ENSG00000235423+ENSG00000111328
chr19	1272968	1272995	8.98443	0.651514	0.512073	0.207662	ENST00000589266+ENST00000589710+ENST00000586472+ENST00000588030+ENST00000413636+ENST00000587169+ENST00000590347+ENST00000593093+ENST00000444172+ENST00000590188+ENST00000320936	80	gene_id ENSG00000099622
chr20	33148347	33148638	7.18829	0.756919	0.595006	0.207728	ENST00000217446+ENST00000374820	2	gene_id ENSG00000101464
chr6	30867182	30867195	5.26293	-0.813494	0.63954	0.207771	ENST00000454612+ENST00000418800+ENST00000376575+ENST00000376567+ENST00000513240+ENST00000376570+ENST00000452441+ENST00000446312+ENST00000376568+ENST00000376569+ENST00000508312+ENST00000324771	139	gene_id ENSG00000264594+ENSG00000204580
chr17	42990774	42990798	8.64773	-0.859664	0.675955	0.207849	ENST00000588957+ENST00000588316+ENST00000435360+ENST00000586793+ENST00000590922+ENST00000586127+ENST00000591327+ENST00000253408+ENST00000587997+ENST00000376990+ENST00000585728	37	gene_id ENSG00000131095
chr3	48445263	48445851	9.12166	0.656145	0.515936	0.207857	ENST00000485535+ENST00000296440+ENST00000358536+ENST00000358459	3	gene_id ENSG00000164050
chr20	34287275	34287363	6.2946	0.74254	0.583887	0.207869	ENST00000374078+ENST00000374077	2	gene_id ENSG00000125995
chr7	1474002	1474308	6.50718	0.667427	0.524855	0.207897	ENST00000413446+ENST00000297508+ENST00000471899+ENST00000467394+ENST00000405088+ENST00000470807+ENST00000479007+ENST00000472100+ENST00000467783	7	gene_id ENSG00000164877
chr13	45914161	45914319	11.0806	-0.670763	0.527503	0.207919	ENST00000527226+ENST00000490277+ENST00000530705+ENST00000379055+ENST00000379060+ENST00000379056+ENST00000309246+ENST00000529421+ENST00000442760+ENST00000533567	22	gene_id ENSG00000199477+ENSG00000133112+ENSG00000255137
chr16	67918069	67918225	7.86809	0.722032	0.567969	0.208034	ENST00000572221+ENST00000572067+ENST00000573992+ENST00000358933+ENST00000577105	67	gene_id ENSG00000188038+ENSG00000038358+ENSG00000263126+ENSG00000221526
chr17	80445942	80446077	7.37627	0.712594	0.560632	0.208105	ENST00000345415+ENST00000390006+ENST00000309794+ENST00000374611+ENST00000584445+ENST00000577812+ENST00000578820+ENST00000457415	64	gene_id ENSG00000141562
chr1	227175051	227175073	6.52534	0.709106	0.557908	0.20812	ENST00000485462+ENST00000366775+ENST00000366776+ENST00000366777+ENST00000366778+ENST00000366779+ENST00000479852+ENST00000478406+ENST00000490782	47	gene_id ENSG00000163050
chr6	159186780	159187927	10.0249	0.653798	0.514726	0.208412	ENST00000367075+ENST00000337147	2	gene_id ENSG00000092820
chr19	35530978	35531352	10.0057	0.711761	0.560408	0.20845	ENST00000262631+ENST00000602150	18	gene_id ENSG00000267874+ENSG00000105711
chr19	39923893	39923899	6.19265	0.900277	0.708961	0.20853	ENST00000595386+ENST00000339471+ENST00000601390+ENST00000251453+ENST00000601655+ENST00000602153+ENST00000599539	4	gene_id ENSG00000105193
chrX	77381598	77381761	7.56524	0.940454	0.740818	0.208662	ENST00000476531+ENST00000442431+ENST00000373316	26	gene_id ENSG00000102144
chr11	64011313	64011348	7.95703	0.838825	0.660805	0.208691	ENST00000541388+ENST00000309366+ENST00000394540+ENST00000449942	14	gene_id ENSG00000173486
chr3	50114441	50114680	5.64183	0.787536	0.620401	0.208691	ENST00000539992+ENST00000419610+ENST00000266022+ENST00000421682+ENST00000443081+ENST00000442092+ENST00000422955+ENST00000454079	62	gene_id ENSG00000003756+ENSG00000004534
chr1	16269024	16269217	6.81358	0.692644	0.545727	0.208757	ENST00000375743+ENST00000444358+ENST00000462525+ENST00000440560+ENST00000537142+ENST00000375733	7	gene_id ENSG00000116809
chr17	79974817	79974964	7.29818	0.721887	0.568899	0.208861	ENST00000581608+ENST00000578236+ENST00000306739+ENST00000306729+ENST00000583693+ENST00000580534+ENST00000582404+ENST00000582355+ENST00000583744+ENST00000577733+ENST00000583142+ENST00000585140+ENST00000584454+ENST00000585274+ENST00000578361	49	gene_id ENSG00000169696
chr9	139734937	139735639	10.6867	0.570872	0.449925	0.208897	ENST00000371663+ENST00000371675+ENST00000464941+ENST00000357466+ENST00000484471+ENST00000311502	105	gene_id ENSG00000196642+ENSG00000244187+ENSG00000213213
chr11	61066923	61067027	6.57925	0.80698	0.636064	0.208935	ENST00000301764	1	gene_id ENSG00000167986
chr12	49952356	49952425	6.8549	0.798148	0.629146	0.208966	ENST00000546244+ENST00000551625+ENST00000343810+ENST00000550165+ENST00000548602+ENST00000547182+ENST00000552596+ENST00000548646	9	gene_id ENSG00000187778
chr19	1274651	1274772	8.22934	0.771409	0.608135	0.209016	ENST00000593093+ENST00000587169+ENST00000591376+ENST00000589235+ENST00000585914+ENST00000590347+ENST00000585913+ENST00000586636+ENST00000592234+ENST00000444172+ENST00000588917	100	gene_id ENSG00000099622
chr9	130265556	130265663	7.19958	0.739343	0.582998	0.209125	ENST00000300417+ENST00000472592+ENST00000323301+ENST00000476755+ENST00000461164+ENST00000373324+ENST00000483302+ENST00000373322	53	gene_id ENSG00000148356
chr3	46944946	46945245	7.45861	0.647629	0.510687	0.209133	ENST00000422115+ENST00000418619+ENST00000430002+ENST00000313049+ENST00000428220+ENST00000449590	26	gene_id ENSG00000160801
chr16	25189367	25189403	6.88631	0.743208	0.586242	0.209275	ENST00000576625+ENST00000574450+ENST00000564011+ENST00000575396+ENST00000380962+ENST00000399069	32	gene_id ENSG00000205629
chr19	54610118	54610268	11.1307	0.515692	0.406782	0.209281	ENST00000484103+ENST00000422029+ENST00000419113+ENST00000485876+ENST00000417903+ENST00000420296+ENST00000391763+ENST00000391762+ENST00000417328+ENST00000451517+ENST00000303553	20	gene_id ENSG00000170906
chr8	11644166	11644849	8.52106	0.644446	0.50841	0.209339	ENST00000403422+ENST00000455213+ENST00000436750+ENST00000284503	18	gene_id ENSG00000154328
chr1	230841679	230841946	7.22614	-0.849847	0.670504	0.209373	ENST00000366667	3	gene_id ENSG00000135744+ENSG00000244137
chr3	186314893	186315061	6.10237	0.672442	0.530662	0.209479	ENST00000538831	21	gene_id ENSG00000090520
chr19	4323530	4323568	7.5823	0.748325	0.590713	0.209606	ENST00000594438+ENST00000598179+ENST00000221856+ENST00000597590	36	gene_id ENSG00000105255
chr16	57697364	57697880	7.26704	-0.834129	0.658509	0.209651	ENST00000565539+ENST00000567835+ENST00000388813+ENST00000388812+ENST00000538815+ENST00000568909+ENST00000568908+ENST00000540164+ENST00000564907+ENST00000379696+ENST00000379694+ENST00000562558+ENST00000544297+ENST00000456916+ENST00000562631	169	gene_id ENSG00000205336
chr11	107326392	107326502	6.06865	0.80783	0.637769	0.209666	ENST00000282251+ENST00000433523	25	gene_id ENSG00000152404
chr17	17399210	17399707	7.61303	-0.902282	0.71239	0.209699	ENST00000579152+ENST00000225688	4	gene_id ENSG00000108551
chr4	166300094	166300437	8.57202	-1.02991	0.813438	0.209853	ENST00000402744	2	gene_id ENSG00000109472
chr11	47199359	47199539	6.95847	0.780057	0.616159	0.209898	ENST00000539589+ENST00000298838+ENST00000533686+ENST00000532457	4	gene_id ENSG00000165912
chr17	80059346	80059434	5.52605	0.683952	0.540347	0.209981	ENST00000583053+ENST00000584717+ENST00000392347+ENST00000389641	2	gene_id ENSG00000176155
chr6	43021973	43022224	8.22715	0.647929	0.511998	0.210079	ENST00000485654+ENST00000489623+ENST00000388752+ENST00000230413	3	gene_id ENSG00000112651
chr1	31838472	31838559	6.46239	0.863384	0.68242	0.21019	ENST00000373713	1	gene_id ENSG00000121769
chr16	417427	417495	8.89484	0.804477	0.635931	0.21024	ENST00000429738+ENST00000481453+ENST00000469744+ENST00000461550+ENST00000397734+ENST00000397735+ENST00000483764+ENST00000199706	6	gene_id ENSG00000086504
chr1	120454176	120459317	6.13579	-0.809123	0.639705	0.210311	ENST00000256646	1	gene_id ENSG00000134250
chr11	47437876	47438045	5.7315	0.656702	0.519323	0.210419	ENST00000354884+ENST00000533076+ENST00000362021+ENST00000524928	40	gene_id ENSG00000165915
chr19	41313842	41313973	8.22609	0.677036	0.535419	0.210432	ENST00000593477+ENST00000599579+ENST00000594140+ENST00000602166+ENST00000595621+ENST00000593445+ENST00000406058+ENST00000303961+ENST00000594136+ENST00000593726	82	gene_id ENSG00000130612+ENSG00000261857+ENSG00000171570+ENSG00000167578+ENSG00000269858+ENSG00000268975+ENSG00000268797
chrX	103042728	103042895	8.86509	-0.923202	0.730118	0.210447	ENST00000303958+ENST00000418604+ENST00000485688+ENST00000361621+ENST00000461231+ENST00000479569+ENST00000494119+ENST00000478642+ENST00000466486	44	gene_id ENSG00000123560
chr12	8072125	8072261	5.77052	0.813666	0.643713	0.210603	ENST00000075120+ENST00000486749	3	gene_id ENSG00000059804
chr16	28550117	28550272	6.13982	-0.78009	0.617202	0.210641	ENST00000567646+ENST00000324873+ENST00000395641	7	gene_id ENSG00000176046
chr14	99439216	99439638	12.1388	0.652239	0.51621	0.210783	ENST00000417615	1	gene_id ENSG00000232573
chr19	46994453	46995444	9.76772	0.819369	0.648685	0.210924	ENST00000377655+ENST00000599531	3	gene_id ENSG00000204851
chr3	169700495	169700645	8.43915	0.845128	0.669147	0.210969	ENST00000480708+ENST00000469515+ENST00000481435+ENST00000460513+ENST00000497277+ENST00000337002+ENST00000487736	17	gene_id ENSG00000008952
chr11	114121199	114121279	6.87468	0.750588	0.594413	0.211061	ENST00000392996+ENST00000535379+ENST00000335953	23	gene_id ENSG00000109906
chr20	25277273	25278650	10.6608	0.482562	0.382424	0.211377	ENST00000216962	24	gene_id ENSG00000100994
chr14	23793174	23793261	6.72012	-0.817993	0.648423	0.211499	ENST00000557008+ENST00000553781+ENST00000556821+ENST00000557702+ENST00000553960+ENST00000555295+ENST00000397276+ENST00000216727+ENST00000554062	37	gene_id ENSG00000129473+ENSG00000258643+ENSG00000100836
chr19	1227857	1228011	8.22948	0.614889	0.48744	0.211516	ENST00000326873+ENST00000585465+ENST00000589152	29	gene_id ENSG00000118046
chr19	3209233	3209475	7.11025	0.711439	0.564038	0.211564	ENST00000246117+ENST00000591062+ENST00000592737	32	gene_id ENSG00000125912
chr19	44235542	44235826	7.21013	0.683997	0.542537	0.211776	ENST00000600097+ENST00000270066	2	gene_id ENSG00000105771
chr5	149825172	149825248	10.9547	0.610843	0.484666	0.211919	ENST00000407193+ENST00000519855+ENST00000519690+ENST00000401695+ENST00000518139+ENST00000521466+ENST00000312037	7	gene_id ENSG00000164587
chrX	80370610	80370690	5.03254	0.711825	0.564853	0.21197	ENST00000447319+ENST00000373250+ENST00000430960+ENST00000491275+ENST00000358130	5	gene_id ENSG00000198157
chr10	22823778	22825666	9.38847	0.657307	0.521611	0.211988	ENST00000376573	1	gene_id ENSG00000150867
chr7	44100837	44100927	6.34477	0.755929	0.599941	0.212038	ENST00000494774+ENST00000432854+ENST00000441840+ENST00000468694+ENST00000449997+ENST00000452661+ENST00000448521+ENST00000429716+ENST00000497184	52	gene_id ENSG00000136279+ENSG00000239775
chr1	206906209	206907628	8.08663	0.56665	0.449784	0.212102	ENST00000367103	19	gene_id ENSG00000162889
chr12	121746161	121746282	6.20237	0.81391	0.646066	0.212114	ENST00000534976+ENST00000261819+ENST00000535641+ENST00000541887+ENST00000535482+ENST00000422342+ENST00000544314+ENST00000543649+ENST00000539079+ENST00000441917	4	gene_id ENSG00000089053
chr17	45016092	45016277	7.27378	0.695533	0.552168	0.212169	ENST00000393456+ENST00000576910	23	gene_id ENSG00000263142+ENSG00000262633+ENSG00000108433
chr17	73126427	73126457	5.84503	0.68156	0.541101	0.212191	ENST00000245552+ENST00000582160+ENST00000580758+ENST00000578407+ENST00000582744+ENST00000583655+ENST00000580423	5	gene_id ENSG00000125458
chr4	166403475	166403499	6.24048	-0.880395	0.69896	0.212192	ENST00000511992+ENST00000402744+ENST00000431967	10	gene_id ENSG00000109472
chr9	140135665	140135869	6.86836	-0.960705	0.762759	0.212215	ENST00000340384	1	gene_id ENSG00000188229
chr17	4701304	4701448	8.79505	0.729013	0.578989	0.212358	ENST00000270586+ENST00000571309+ENST00000575643	11	gene_id ENSG00000142507
chr14	24608339	24608405	6.98164	0.738954	0.586928	0.212392	ENST00000558045+ENST00000419198+ENST00000560600+ENST00000560403+ENST00000216799	2	gene_id ENSG00000100908
chr7	99690404	99690739	7.1689	0.717322	0.569867	0.212488	ENST00000485286+ENST00000343023+ENST00000303887+ENST00000354230+ENST00000489841	3	gene_id ENSG00000166508
chr1	182567758	182569648	7.3075	0.737233	0.585756	0.212543	ENST00000367558	1	gene_id ENSG00000143333
chr17	22022437	22023991	5.95565	0.925123	0.735134	0.2126	ENST00000540040	1	gene_id ENSG00000256618
chr14	104056727	104056777	6.75072	0.678988	0.539709	0.212735	ENST00000473127+ENST00000458117+ENST00000557079+ENST00000477116+ENST00000247618+ENST00000476323+ENST00000409074+ENST00000440963	34	gene_id ENSG00000126214+ENSG00000256500+ENSG00000256053
chr5	176883609	176883927	6.42364	0.700085	0.556558	0.212801	ENST00000309007	1	gene_id ENSG00000113758
chr2	219104114	219104207	6.62028	-0.836708	0.665187	0.212811	ENST00000477992+ENST00000462034+ENST00000470146+ENST00000414983+ENST00000478612+ENST00000295685+ENST00000315717	37	gene_id ENSG00000163466
chr2	25380063	25382006	8.91946	-0.816076	0.648948	0.212925	ENST00000567599	1	gene_id ENSG00000261452
chr1	201459420	201459472	7.02244	-0.824606	0.655738	0.21293	ENST00000367306+ENST00000531916+ENST00000533188+ENST00000533402+ENST00000530120+ENST00000524951+ENST00000340006+ENST00000533432+ENST00000527662+ENST00000532313+ENST00000458271+ENST00000532460+ENST00000529975+ENST00000527573+ENST00000471596	26	gene_id ENSG00000159176
chr12	121177398	121177811	7.00603	0.723746	0.575562	0.212953	ENST00000242592	16	gene_id ENSG00000122971
chr16	2290038	2290146	7.83237	0.652987	0.51952	0.213152	ENST00000562238+ENST00000301729+ENST00000570258+ENST00000566379+ENST00000565819	4	gene_id ENSG00000167969
chr11	62382186	62382572	6.75106	0.75265	0.598842	0.213174	ENST00000278833+ENST00000534093	13	gene_id ENSG00000149489
chr9	132642798	132644107	8.67472	0.620048	0.493348	0.213184	ENST00000372429+ENST00000315480+ENST00000472108+ENST00000358355	43	gene_id ENSG00000136878
chr16	31102496	31102502	5.32884	0.739354	0.588364	0.213252	ENST00000420057+ENST00000354895+ENST00000300851+ENST00000319788+ENST00000533518+ENST00000394971+ENST00000498155+ENST00000394975	31	gene_id ENSG00000255439+ENSG00000167397+ENSG00000151006
chr8	22432825	22433007	7.69131	0.597656	0.476012	0.21364	ENST00000240123+ENST00000428103	71	gene_id ENSG00000120896
chr5	130535660	130538332	7.16877	0.775214	0.617668	0.213815	ENST00000379380	9	gene_id ENSG00000186687
chr19	42373158	42373216	11.3756	0.536355	0.427395	0.21386	ENST00000598399+ENST00000221975+ENST00000598261+ENST00000598742+ENST00000593863	19	gene_id ENSG00000105372
chr22	19950070	19950338	8.05053	-0.763882	0.60894	0.214039	ENST00000407537+ENST00000449653+ENST00000406520+ENST00000403184+ENST00000207636+ENST00000467943+ENST00000412786+ENST00000361682+ENST00000403710	13	gene_id ENSG00000265087+ENSG00000093010
chr3	39544026	39544367	8.01603	0.827976	0.660042	0.214045	ENST00000420739+ENST00000442631+ENST00000424090+ENST00000354668+ENST00000441980+ENST00000311042	17	gene_id ENSG00000168314
chr21	45646717	45648927	6.69796	0.772678	0.616013	0.214083	ENST00000400377+ENST00000400379+ENST00000407780	3	gene_id ENSG00000160223
chr19	4445088	4445472	10.6062	0.628661	0.501262	0.214143	ENST00000591919+ENST00000590466+ENST00000588238+ENST00000394765+ENST00000587009+ENST00000301281	5	gene_id ENSG00000167671
chr19	42502473	42502965	8.20067	0.768531	0.612798	0.214151	ENST00000262895+ENST00000454993	1	gene_id ENSG00000105737
chr16	69358111	69358945	10.4003	0.63728	0.50835	0.214336	ENST00000566354+ENST00000254950	45	gene_id ENSG00000260914+ENSG00000168807+ENSG00000132612
chr16	27236346	27236464	7.09727	0.725486	0.578712	0.214336	ENST00000569236+ENST00000565070+ENST00000361439	3	gene_id ENSG00000169189
chr11	64037306	64037472	8.94148	0.547658	0.437032	0.214515	ENST00000394532+ENST00000309032	2	gene_id ENSG00000002330
chr6	110931181	110935470	7.64508	0.745343	0.595002	0.21468	ENST00000368911+ENST00000323817	1	gene_id ENSG00000155111
chr10	131565052	131566271	7.90053	0.65516	0.523213	0.214855	ENST00000306010	12	gene_id ENSG00000170430
chr9	116135699	116136167	6.17957	0.682404	0.544972	0.214857	ENST00000374180+ENST00000238379	1	gene_id ENSG00000119431
chr2	219528615	219528889	6.70027	0.704979	0.563088	0.214927	ENST00000295704+ENST00000473034	2	gene_id ENSG00000163481
chr1	161009085	161009644	8.84491	0.598365	0.477939	0.214934	ENST00000472217+ENST00000435396+ENST00000368020+ENST00000368021	3	gene_id ENSG00000158773
chr15	90626277	90627227	8.43638	0.707585	0.565471	0.215169	ENST00000330062	1	gene_id ENSG00000182054
chr2	101965209	101967532	7.65566	-0.756031	0.604237	0.215207	ENST00000324768	1	gene_id ENSG00000175874
chr8	50824233	50824596	7.77623	0.678776	0.542589	0.215288	ENST00000522124	6	gene_id ENSG00000147481
chr17	80015790	80015891	6.4022	0.731981	0.585135	0.215299	ENST00000578846+ENST00000542088+ENST00000354321+ENST00000538833+ENST00000579854+ENST00000577574+ENST00000306796	6	gene_id ENSG00000169718
chr19	41314104	41314283	8.22945	0.723317	0.578259	0.215339	ENST00000593477+ENST00000599579+ENST00000594140+ENST00000303961+ENST00000406058+ENST00000593726+ENST00000593445+ENST00000595051	86	gene_id ENSG00000130612+ENSG00000261857+ENSG00000171570+ENSG00000167578+ENSG00000269858+ENSG00000268975+ENSG00000268797
chr19	39125633	39125742	10.7994	0.65437	0.523185	0.215379	ENST00000545173+ENST00000593149+ENST00000590134+ENST00000592558+ENST00000591409+ENST00000248342+ENST00000538434	24	gene_id ENSG00000178982
chr19	12907637	12907980	9.58253	0.709168	0.567027	0.215402	ENST00000301522+ENST00000466174+ENST00000334482	2	gene_id ENSG00000167815
chr19	6368719	6368765	6.60007	0.722274	0.577581	0.215461	ENST00000596149+ENST00000245816+ENST00000596605	16	gene_id ENSG00000125656
chr12	14927516	14927846	7.63918	0.615238	0.492022	0.215492	ENST00000544848+ENST00000501744+ENST00000389078	3	gene_id ENSG00000246705
chr11	46694211	46694276	6.65877	0.749804	0.600439	0.216098	ENST00000312040+ENST00000524625+ENST00000528494+ENST00000531933+ENST00000451945+ENST00000526508+ENST00000434074+ENST00000529655+ENST00000359513	82	gene_id ENSG00000175224
chr19	12858787	12859137	8.91588	0.578752	0.463526	0.216162	ENST00000591090+ENST00000357332	14	gene_id ENSG00000198356
chrX	153667111	153667210	6.59005	-0.991521	0.794214	0.216219	ENST00000491154+ENST00000434049+ENST00000415109+ENST00000485143+ENST00000445564+ENST00000481304+ENST00000447750+ENST00000475976	12	gene_id ENSG00000203879
chr3	48637068	48637143	9.56582	0.722767	0.578966	0.216238	ENST00000415995+ENST00000203407+ENST00000480561+ENST00000471189	6	gene_id ENSG00000010256
chr7	5570215	5570221	7.81064	-0.979149	0.78442	0.216285	ENST00000462494+ENST00000477812+ENST00000484841+ENST00000331789+ENST00000473257+ENST00000425660	29	gene_id ENSG00000263900+ENSG00000075624
chr22	20099861	20100021	6.77	0.691474	0.554143	0.216438	ENST00000252136+ENST00000403707+ENST00000444845+ENST00000487668+ENST00000480339+ENST00000404751+ENST00000439169	9	gene_id ENSG00000099899+ENSG00000243762
chr22	20100022	20100090	5.21524	0.701193	0.561963	0.216464	ENST00000487378+ENST00000252136+ENST00000403707+ENST00000444845+ENST00000487668+ENST00000480339+ENST00000404751+ENST00000439169	10	gene_id ENSG00000099899+ENSG00000243762
chr19	45594128	45594653	4.82773	0.639922	0.512917	0.216516	ENST00000270257	13	gene_id ENSG00000142252+ENSG00000007047+ENSG00000104866
chr15	77345119	77345271	6.6878	-0.834603	0.669173	0.21666	ENST00000561277+ENST00000560715+ENST00000558745+ENST00000267970+ENST00000346495+ENST00000559494+ENST00000424443	7	gene_id ENSG00000140391
chr16	3072648	3072663	7.92062	0.722214	0.57915	0.21673	ENST00000572355+ENST00000248089+ENST00000576321+ENST00000576921+ENST00000396916+ENST00000573095+ENST00000574151	5	gene_id ENSG00000103145
chr14	103986329	103986379	12.4288	0.526189	0.421999	0.216777	ENST00000554282+ENST00000554989+ENST00000555039+ENST00000553652+ENST00000553528+ENST00000348956+ENST00000553610	7	gene_id ENSG00000166165
chr11	67231935	67231975	5.38008	0.724419	0.581047	0.216831	ENST00000543661+ENST00000535813+ENST00000545682+ENST00000393877+ENST00000308022+ENST00000535175	5	gene_id ENSG00000172663
chr16	88709691	88709921	7.95221	-0.602275	0.483177	0.216925	ENST00000261623	1	gene_id ENSG00000051523
chr16	1025764	1025995	7.82155	0.801429	0.64302	0.216975	ENST00000565467+ENST00000567961+ENST00000565139+ENST00000568394+ENST00000562570+ENST00000563863	50	gene_id ENSG00000260807+ENSG00000103227
chr14	24629752	24629814	5.75615	0.65993	0.529533	0.217013	ENST00000559275+ENST00000559071+ENST00000559449+ENST00000559491+ENST00000324103+ENST00000382687+ENST00000491351+ENST00000560787+ENST00000558468+ENST00000483895+ENST00000559719	78	gene_id ENSG00000259529+ENSG00000092098+ENSG00000213928
chr3	39566374	39567101	9.47289	0.669665	0.537634	0.217258	ENST00000452959+ENST00000396228	33	gene_id ENSG00000168314
chr22	28374004	28379586	6.25559	-0.681687	0.547393	0.217347	ENST00000397906	1	gene_id ENSG00000100154
chr17	72742574	72743439	6.03064	0.724168	0.581549	0.217382	ENST00000488977+ENST00000481224+ENST00000392610+ENST00000340415+ENST00000392612+ENST00000392613+ENST00000392614+ENST00000392617	35	gene_id ENSG00000172794
chr1	33789227	33790174	9.36574	0.634551	0.509669	0.21746	ENST00000257118+ENST00000373418+ENST00000373422+ENST00000431992+ENST00000485928	2	gene_id ENSG00000134686+ENSG00000266239
chr7	75616468	75616489	6.65752	0.639574	0.513727	0.21748	ENST00000484946+ENST00000417509+ENST00000460127+ENST00000480899+ENST00000440632+ENST00000490656+ENST00000338761+ENST00000493251+ENST00000439537	7	gene_id ENSG00000189077
chr15	90631591	90631734	6.24786	-0.882949	0.709235	0.217494	ENST00000539790+ENST00000330062+ENST00000559482+ENST00000560061+ENST00000540499	10	gene_id ENSG00000182054
chr1	46083733	46083885	7.04677	0.701659	0.563694	0.217559	ENST00000350030+ENST00000402363+ENST00000534450+ENST00000530073+ENST00000537798+ENST00000372052+ENST00000351223+ENST00000531612+ENST00000481782+ENST00000472408	51	gene_id ENSG00000132780
chr11	2424474	2424678	6.8145	0.688657	0.553249	0.21756	ENST00000333256+ENST00000440813+ENST00000380996+ENST00000451491	23	gene_id ENSG00000184281
chr1	182360814	182360894	6.82323	-0.977034	0.785014	0.217613	ENST00000463851+ENST00000484996+ENST00000480604+ENST00000489818+ENST00000311223+ENST00000331872+ENST00000462444+ENST00000339526	30	gene_id ENSG00000135821
chr17	7480887	7480937	6.48659	-0.825349	0.663245	0.217685	ENST00000578569+ENST00000583389+ENST00000579777+ENST00000584860+ENST00000578495+ENST00000581841+ENST00000578754+ENST00000581621+ENST00000582746+ENST00000293831+ENST00000578324+ENST00000396527+ENST00000584784+ENST00000581544+ENST00000577269+ENST00000583217	103	gene_id ENSG00000265500+ENSG00000238917+ENSG00000161956+ENSG00000207152+ENSG00000161960+ENSG00000129226+ENSG00000209582+ENSG00000264772
chr17	48445249	48445659	9.32112	0.736917	0.592191	0.217692	ENST00000511860+ENST00000442592+ENST00000507088+ENST00000508200+ENST00000225969+ENST00000503633	5	gene_id ENSG00000108826
chr7	1192768	1192860	6.89275	0.797852	0.641236	0.217746	ENST00000471448+ENST00000397083+ENST00000401903+ENST00000316495	5	gene_id ENSG00000178381
chr19	50163015	50163090	6.05953	0.652724	0.524692	0.217829	ENST00000596756+ENST00000599144+ENST00000377135+ENST00000377139+ENST00000600911+ENST00000598808+ENST00000596765+ENST00000596644+ENST00000597198+ENST00000309877+ENST00000593922+ENST00000601291+ENST00000599223+ENST00000596822+ENST00000599680+ENST00000600022+ENST00000597636	8	gene_id ENSG00000126456
chr19	41302475	41302795	8.98018	0.727124	0.584524	0.217849	ENST00000378307+ENST00000357052+ENST00000598430+ENST00000595728+ENST00000597476	37	gene_id ENSG00000130612+ENSG00000261857+ENSG00000171570+ENSG00000167578+ENSG00000269858+ENSG00000268975+ENSG00000268797
chr11	47605908	47606017	9.39515	0.592391	0.476306	0.217937	ENST00000526871+ENST00000263774+ENST00000525378+ENST00000533507+ENST00000525212	48	gene_id ENSG00000110536+ENSG00000213619
chr8	144662249	144662343	8.91341	0.603635	0.485475	0.218057	ENST00000532741+ENST00000528610+ENST00000529272+ENST00000423316+ENST00000317198+ENST00000524624+ENST00000531621+ENST00000532400+ENST00000442189+ENST00000534380+ENST00000527741+ENST00000395119+ENST00000526838+ENST00000529007+ENST00000528382+ENST00000524397+ENST00000419152+ENST00000529576+ENST00000533833+ENST00000530109	10	gene_id ENSG00000104529
chr16	87742871	87743043	5.61909	0.685915	0.551723	0.218118	ENST00000567298+ENST00000569487+ENST00000566349+ENST00000347925+ENST00000353170+ENST00000270583+ENST00000562155	28	gene_id ENSG00000205047+ENSG00000104731
chr10	85973838	85977119	7.00135	0.628319	0.505485	0.218199	ENST00000372117+ENST00000440770+ENST00000459673	20	gene_id ENSG00000148600
chr7	150774245	150774323	8.33122	0.684288	0.550679	0.218337	ENST00000460980+ENST00000353841+ENST00000467237+ENST00000482571+ENST00000483105+ENST00000540185+ENST00000482806+ENST00000489884+ENST00000466855+ENST00000459800+ENST00000469237+ENST00000483953+ENST00000297532	16	gene_id ENSG00000164896
chr13	45007665	45008150	9.05469	0.867164	0.69788	0.218358	ENST00000458659+ENST00000501704+ENST00000261489	3	gene_id ENSG00000102804
chr7	45120037	45120122	7.30503	0.773361	0.622581	0.218498	ENST00000490531	1	gene_id ENSG00000136274
chr17	79687570	79688042	6.18755	0.651088	0.524337	0.218664	ENST00000331531+ENST00000350690	38	gene_id ENSG00000262660+ENSG00000262814+ENSG00000183048
chr11	763851	763940	7.73216	0.68242	0.549626	0.21871	ENST00000319006+ENST00000528097	19	gene_id ENSG00000177156
chr17	80015892	80015967	5.91248	0.730717	0.588538	0.218721	ENST00000578846+ENST00000542088+ENST00000354321+ENST00000538833+ENST00000584871+ENST00000579854+ENST00000577574+ENST00000306796	7	gene_id ENSG00000169718
chr16	2087982	2088025	6.6449	0.634523	0.511098	0.218753	ENST00000566198+ENST00000561844+ENST00000563587+ENST00000432365+ENST00000564033+ENST00000424542	23	gene_id ENSG00000065054
chr16	90034042	90034467	7.97677	0.631462	0.50871	0.218823	ENST00000570182+ENST00000268676+ENST00000563594	65	gene_id ENSG00000140995
chr4	87870821	87871265	9.91709	0.491557	0.396098	0.218933	ENST00000513307+ENST00000444365	2	gene_id ENSG00000235043
chr1	32192771	32192778	8.81874	0.648111	0.522251	0.218935	ENST00000530999+ENST00000257070+ENST00000465256+ENST00000373658+ENST00000373655+ENST00000465239+ENST00000398542+ENST00000398556+ENST00000398547	3	gene_id ENSG00000121753
chr14	27066647	27066666	8.21809	0.713224	0.574834	0.219026	ENST00000547619+ENST00000539517+ENST00000483536+ENST00000465357+ENST00000574031	30	gene_id ENSG00000139910
chr19	49119134	49119162	11.5262	0.427784	0.344876	0.219153	ENST00000549920+ENST00000546623+ENST00000547892+ENST00000084795+ENST00000550645+ENST00000551749+ENST00000549533+ENST00000552588+ENST00000552347+ENST00000550973+ENST00000549273+ENST00000549370	10	gene_id ENSG00000268093+ENSG00000063177
chr19	19292691	19293268	8.54282	0.713691	0.575538	0.219286	ENST00000477565	38	gene_id ENSG00000254901+ENSG00000213999+ENSG00000064489
chr11	62574369	62574396	5.63842	0.678225	0.547004	0.219341	ENST00000377897+ENST00000294179	1	gene_id ENSG00000162236
chr12	56623271	56623628	7.18202	0.750727	0.605506	0.219362	ENST00000550935+ENST00000380198+ENST00000341463+ENST00000267023	20	gene_id ENSG00000139579
chr16	29982788	29982899	9.16605	0.735735	0.593517	0.219441	ENST00000566848+ENST00000569481+ENST00000414689+ENST00000279396+ENST00000561899+ENST00000570255	14	gene_id ENSG00000149932+ENSG00000260358
chr7	150773803	150773888	7.10524	0.742798	0.599239	0.219459	ENST00000460980+ENST00000483953+ENST00000467237+ENST00000482571+ENST00000483105+ENST00000465272+ENST00000540185+ENST00000482806+ENST00000489884+ENST00000466855+ENST00000469237+ENST00000353841+ENST00000297532	8	gene_id ENSG00000164896
chr17	79994458	79994511	6.53925	0.66649	0.537729	0.219502	ENST00000306869+ENST00000577712+ENST00000578273+ENST00000581584+ENST00000579334+ENST00000582074+ENST00000577532+ENST00000582613+ENST00000580750+ENST00000579842+ENST00000578885+ENST00000579155+ENST00000584318+ENST00000580320+ENST00000577286+ENST00000579821+ENST00000585085+ENST00000582900	27	gene_id ENSG00000169738
chr19	10939788	10939944	6.10333	-0.835778	0.674441	0.219589	ENST00000593203+ENST00000389253+ENST00000408974+ENST00000585892+ENST00000314646+ENST00000359692+ENST00000589106+ENST00000590806+ENST00000588392+ENST00000355667	59	gene_id ENSG00000079805
chr12	113875691	113876046	6.93006	0.702122	0.566839	0.219793	ENST00000546672+ENST00000403593+ENST00000345635	18	gene_id ENSG00000139410
chr7	140404660	140404763	8.87536	0.816153	0.658901	0.219795	ENST00000247866+ENST00000464566+ENST00000464564+ENST00000204307+ENST00000460088+ENST00000475276+ENST00000482954+ENST00000476470+ENST00000476279+ENST00000465506+ENST00000472695+ENST00000479181+ENST00000476181+ENST00000471136	38	gene_id ENSG00000133597+ENSG00000090266
chr4	166403394	166403474	6.28159	-0.868637	0.701308	0.219817	ENST00000511992+ENST00000513982+ENST00000402744+ENST00000431967	9	gene_id ENSG00000109472
chr7	1005711	1009092	7.02264	0.627987	0.507165	0.219952	ENST00000344111	40	gene_id ENSG00000105963+ENSG00000240230
chr22	20301806	20301916	7.42097	0.747109	0.603534	0.220077	ENST00000248879+ENST00000405465	2	gene_id ENSG00000128185
chr10	124266207	124266401	7.21826	-0.853502	0.689616	0.220167	ENST00000420892+ENST00000368984	4	gene_id ENSG00000166033
chr17	79994260	79994268	7.36726	0.746115	0.602996	0.220278	ENST00000579821+ENST00000580750+ENST00000578273+ENST00000581584+ENST00000579842+ENST00000582074+ENST00000577532+ENST00000579334+ENST00000578885+ENST00000580320+ENST00000577286+ENST00000306869+ENST00000579004+ENST00000577712+ENST00000582900	19	gene_id ENSG00000169738
chr8	27093992	27094422	11.0882	0.582231	0.470648	0.220375	ENST00000523048+ENST00000265770+ENST00000350889+ENST00000519997	4	gene_id ENSG00000015592
chr12	118582915	118583389	12.9707	0.605548	0.489695	0.22056	ENST00000261313	6	gene_id ENSG00000089220
chr1	72748002	72748171	9.84395	0.739474	0.598132	0.220661	ENST00000357731+ENST00000434200	16	gene_id ENSG00000172260
chr8	146016662	146016692	10.0217	0.684711	0.554251	0.221003	ENST00000262584+ENST00000526668+ENST00000394920+ENST00000527914+ENST00000529920+ENST00000529163+ENST00000528957+ENST00000531975+ENST00000532702+ENST00000525232+ENST00000528296+ENST00000534813+ENST00000533397	15	gene_id ENSG00000161016
chr7	8152939	8153401	5.8753	0.863119	0.698742	0.221053	ENST00000406470+ENST00000265577+ENST00000402384+ENST00000396675	4	gene_id ENSG00000003147
chrX	122755326	122755369	5.51944	0.755768	0.611896	0.221098	ENST00000441692+ENST00000355725+ENST00000464982+ENST00000245838+ENST00000491737+ENST00000432353	40	gene_id ENSG00000125676
chr19	50059915	50059993	8.19223	0.642712	0.520488	0.221208	ENST00000601340+ENST00000339093+ENST00000596477+ENST00000598820+ENST00000599537+ENST00000596358+ENST00000391853	11	gene_id ENSG00000142546
chr20	34099470	34099802	5.00875	0.702675	0.569073	0.221229	ENST00000342580+ENST00000397527	64	gene_id ENSG00000126001
chr19	3981337	3981450	8.67553	-0.860492	0.696929	0.221258	ENST00000309311+ENST00000598436+ENST00000598182	17	gene_id ENSG00000206775+ENSG00000167658
chr19	59067079	59067507	11.0104	0.490152	0.397063	0.22135	ENST00000253023	1	gene_id ENSG00000130725
chr17	7760303	7760332	6.68565	0.713561	0.578264	0.221525	ENST00000575071+ENST00000576384	5	gene_id ENSG00000183011
chr19	1065425	1065568	4.9616	0.685202	0.555592	0.22178	ENST00000263094+ENST00000525073+ENST00000433129+ENST00000531478	83	gene_id ENSG00000064687
chr9	140111462	140113813	6.98057	0.687491	0.557594	0.2219	ENST00000458322+ENST00000427047	19	gene_id ENSG00000188566
chr19	10221761	10221930	6.00243	0.6598	0.535159	0.22192	ENST00000486482+ENST00000393793+ENST00000253107+ENST00000444703	31	gene_id ENSG00000130810+ENSG00000243207+ENSG00000244165
chr16	67241043	67241407	5.4008	0.666003	0.540244	0.221965	ENST00000409509+ENST00000393992+ENST00000341546+ENST00000409037	2	gene_id ENSG00000125122+ENSG00000237102
chr14	100610556	100610567	7.53083	0.743902	0.603602	0.222093	ENST00000555606+ENST00000554045+ENST00000392920+ENST00000555848+ENST00000402714	61	gene_id ENSG00000196405
chr19	5687609	5687679	6.42583	-0.889701	0.72193	0.22211	ENST00000411793+ENST00000578167+ENST00000342970+ENST00000579559+ENST00000581773+ENST00000423665+ENST00000581893+ENST00000577920+ENST00000577917+ENST00000301382+ENST00000579562+ENST00000581423+ENST00000578046+ENST00000581521+ENST00000583928+ENST00000339423	41	gene_id ENSG00000130255+ENSG00000167733
chr7	98963514	98963837	8.54459	0.645819	0.524701	0.222689	ENST00000262942+ENST00000477240+ENST00000463009+ENST00000432786	21	gene_id ENSG00000130429+ENSG00000241685
chr13	27259825	27263062	8.81197	-0.764861	0.621446	0.22271	ENST00000335327+ENST00000361042	14	gene_id ENSG00000132970
chr11	75313905	75316852	7.00351	-0.728603	0.592028	0.222742	ENST00000434603	5	gene_id ENSG00000171533
chr4	47427691	47428157	5.87812	-0.77441	0.62927	0.222757	ENST00000295454+ENST00000538619	17	gene_id ENSG00000163288
chr7	98444480	98444789	8.56063	0.61831	0.502565	0.222884	ENST00000345589+ENST00000450876+ENST00000339375+ENST00000416379	5	gene_id ENSG00000166448
chr21	27423476	27423509	6.18701	-0.950518	0.772688	0.222945	ENST00000448388+ENST00000448850+ENST00000463070+ENST00000474136+ENST00000354192+ENST00000359726+ENST00000548570+ENST00000357903+ENST00000358918+ENST00000346798+ENST00000439274+ENST00000348990+ENST00000440126	30	gene_id ENSG00000142192
chr17	7480938	7480952	6.41736	-0.847183	0.688686	0.222945	ENST00000578569+ENST00000583389+ENST00000579777+ENST00000584784+ENST00000578495+ENST00000581841+ENST00000578754+ENST00000581621+ENST00000582746+ENST00000293831+ENST00000578324+ENST00000396527+ENST00000581544+ENST00000577269+ENST00000583217	104	gene_id ENSG00000265500+ENSG00000238917+ENSG00000161956+ENSG00000207152+ENSG00000161960+ENSG00000129226+ENSG00000209582+ENSG00000264772
chr11	64789443	64789588	10.3876	0.601737	0.489262	0.223041	ENST00000529254+ENST00000533729+ENST00000529384+ENST00000246747	15	gene_id ENSG00000213465+ENSG00000110025
chr10	17279229	17279584	7.10416	-1.01295	0.823752	0.223118	ENST00000487938+ENST00000224237+ENST00000469543+ENST00000544301	26	gene_id ENSG00000026025
chr2	9770398	9770663	7.62119	-0.860504	0.699796	0.223129	ENST00000238081+ENST00000381844+ENST00000446619	10	gene_id ENSG00000134308
chr14	35786626	35786663	5.87642	0.797992	0.648965	0.223133	ENST00000557565+ENST00000554961+ENST00000261479+ENST00000554541+ENST00000556221+ENST00000540871+ENST00000555764+ENST00000554457	67	gene_id ENSG00000100890+ENSG00000258790+ENSG00000100902
chr3	40502898	40502961	8.53082	-0.783773	0.637503	0.223206	ENST00000479563+ENST00000396203+ENST00000416518+ENST00000461368+ENST00000481798+ENST00000435633+ENST00000338970	16	gene_id ENSG00000188846
chr12	118472001	118472163	6.08589	-0.793739	0.645748	0.223304	ENST00000535496+ENST00000441406+ENST00000544233+ENST00000542304+ENST00000315436+ENST00000543218	5	gene_id ENSG00000176871
chr4	2701666	2702228	4.98137	0.636	0.517514	0.223388	ENST00000512465+ENST00000324666+ENST00000513898+ENST00000382839+ENST00000502458+ENST00000505311+ENST00000545951+ENST00000513350	108	gene_id ENSG00000125386+ENSG00000206113+ENSG00000063978+ENSG00000249428+ENSG00000249391
chr19	35617174	35617604	6.18734	-0.737694	0.600376	0.223475	ENST00000493050+ENST00000587780+ENST00000310123+ENST00000392225	6	gene_id ENSG00000153902
chrX	20034212	20034289	5.7639	0.736223	0.599179	0.223475	ENST00000379651+ENST00000379643+ENST00000443379+ENST00000452324+ENST00000543767+ENST00000485173	14	gene_id ENSG00000184368
chr12	56496159	56496553	5.82679	0.822122	0.669105	0.223487	ENST00000549832+ENST00000550070+ENST00000551242+ENST00000267101+ENST00000553131	80	gene_id ENSG00000170515+ENSG00000257411+ENSG00000065361
chr6	43042647	43042825	6.08906	0.719108	0.585443	0.223626	ENST00000394056+ENST00000394058+ENST00000259708+ENST00000347162+ENST00000479388+ENST00000486439+ENST00000467906	60	gene_id ENSG00000137171
chr1	1720492	1720499	6.60002	-0.935691	0.761794	0.223641	ENST00000455156+ENST00000378609+ENST00000461893+ENST00000378606	6	gene_id ENSG00000078369
chr17	73885041	73887103	6.44535	0.680013	0.553705	0.223701	ENST00000269383	3	gene_id ENSG00000141569
chr19	7584638	7585911	11.6075	0.446492	0.363631	0.223791	ENST00000394341+ENST00000597229	32	gene_id ENSG00000198816+ENSG00000267952+ENSG00000198723
chr5	149786444	149786523	6.19155	-0.947065	0.771403	0.223849	ENST00000377795+ENST00000517752+ENST00000523836+ENST00000009530+ENST00000517791+ENST00000518797+ENST00000524315+ENST00000522153+ENST00000353334+ENST00000523208	20	gene_id ENSG00000019582
chr3	48637551	48637584	7.9323	0.753119	0.61348	0.223886	ENST00000415995+ENST00000471189+ENST00000480561+ENST00000203407+ENST00000460105	8	gene_id ENSG00000010256
chr19	19010519	19010535	8.76242	0.661459	0.538901	0.223959	ENST00000598969+ENST00000600932+ENST00000351079+ENST00000349893+ENST00000262812+ENST00000595984	7	gene_id ENSG00000105669+ENSG00000051128+ENSG00000268193
chr16	30077179	30077196	8.43134	-0.881477	0.718292	0.224048	ENST00000564546+ENST00000567555+ENST00000566012+ENST00000566846+ENST00000564595+ENST00000395240+ENST00000569798	36	gene_id ENSG00000149925
chr19	15225827	15226082	7.44735	0.72101	0.587685	0.224167	ENST00000533086+ENST00000534378+ENST00000263383	3	gene_id ENSG00000105135
chr19	40721967	40722179	10.1579	0.701353	0.571847	0.224315	ENST00000311308+ENST00000593586	2	gene_id ENSG00000174521
chr22	44564808	44565064	5.48539	0.663538	0.541086	0.224375	ENST00000404989+ENST00000338758	33	gene_id ENSG00000188677
chr2	232029950	232030000	7.11754	0.723116	0.589749	0.224438	ENST00000308696+ENST00000373635+ENST00000477120+ENST00000409643+ENST00000481003	39	gene_id ENSG00000173692
chr1	1721834	1722003	7.38474	-0.926359	0.75556	0.22447	ENST00000471354+ENST00000455156+ENST00000378609+ENST00000461893+ENST00000378606	8	gene_id ENSG00000078369
chrX	149399295	149400721	6.42418	-0.687446	0.560715	0.224484	ENST00000437286+ENST00000457831	2	gene_id ENSG00000234825
chr9	130883030	130883030	6.19071	0.809815	0.660621	0.224551	ENST00000476811+ENST00000476655+ENST00000492057+ENST00000496594+ENST00000338961	4	gene_id ENSG00000148334
chr17	40674066	40674595	11.3534	0.518029	0.422664	0.224629	ENST00000544137+ENST00000587797+ENST00000592831+ENST00000264649+ENST00000585828+ENST00000343619	84	gene_id ENSG00000265611+ENSG00000267632+ENSG00000256929+ENSG00000033627
chr14	27066667	27066692	7.94582	0.70185	0.572783	0.22474	ENST00000539517+ENST00000483536+ENST00000547619+ENST00000465357	31	gene_id ENSG00000139910
chr15	30058469	30058642	5.21657	0.649229	0.529854	0.224753	ENST00000495972+ENST00000356107+ENST00000346128+ENST00000400011+ENST00000545208	40	gene_id ENSG00000104067
chr20	34487448	34487570	5.26702	0.688441	0.561894	0.224784	ENST00000374000+ENST00000481202+ENST00000374012+ENST00000439301+ENST00000339089	34	gene_id ENSG00000025293
chr15	64432075	64434866	5.80649	-0.775896	0.63343	0.224898	ENST00000380285+ENST00000353874	41	gene_id ENSG00000028528
chr3	184026513	184026788	9.49282	0.725691	0.592543	0.224975	ENST00000435761+ENST00000310118+ENST00000439383	67	gene_id ENSG00000175166
chr16	74339412	74339504	5.02446	0.689195	0.562816	0.225034	ENST00000563150+ENST00000219313+ENST00000568717+ENST00000540379	17	gene_id ENSG00000103035
chr11	252954	252956	5.99522	0.743448	0.607245	0.225128	ENST00000527982+ENST00000532097+ENST00000382671+ENST00000431206+ENST00000525665	42	gene_id ENSG00000185627
chr22	39128178	39128244	5.50626	0.605106	0.494307	0.225182	ENST00000216044+ENST00000462332+ENST00000544928	38	gene_id ENSG00000203583+ENSG00000257034+ENSG00000100226
chr9	139756798	139756941	6.3885	0.629482	0.514245	0.225206	ENST00000371649	2	gene_id ENSG00000107223
chr17	61909444	61909861	5.98404	0.731272	0.597413	0.225216	ENST00000448276	1	gene_id ENSG00000108604
chr19	13248972	13249550	6.56876	-0.853367	0.69716	0.225216	ENST00000292431+ENST00000585663	11	gene_id ENSG00000160877
chr11	67273983	67274090	6.42055	0.754585	0.616499	0.225245	ENST00000301488+ENST00000525402	2	gene_id ENSG00000167797
chr14	23794456	23794507	7.66087	0.701413	0.57307	0.225255	ENST00000557008+ENST00000553781+ENST00000556821+ENST00000555295+ENST00000397276+ENST00000216727	44	gene_id ENSG00000129473+ENSG00000258643+ENSG00000100836
chr17	39981490	39981772	9.39808	0.580094	0.473953	0.225259	ENST00000393910+ENST00000523903+ENST00000467970+ENST00000393911+ENST00000469698+ENST00000521789+ENST00000470690+ENST00000517701+ENST00000269534	7	gene_id ENSG00000141698
chr19	49298367	49298721	6.41541	0.664779	0.543178	0.225288	ENST00000402551+ENST00000545387+ENST00000316273+ENST00000597011+ENST00000593515	4	gene_id ENSG00000105552
chr19	1474478	1474882	8.18788	0.519192	0.424323	0.225397	ENST00000588849+ENST00000588871+ENST00000427685+ENST00000592486+ENST00000436106+ENST00000586564+ENST00000590621	8	gene_id ENSG00000119559
chr19	45593972	45594127	5.45791	0.691396	0.565101	0.22543	ENST00000270257+ENST00000591607	12	gene_id ENSG00000142252+ENSG00000007047+ENSG00000104866
chr19	54377874	54379682	8.26687	0.59456	0.486105	0.225573	ENST00000391770+ENST00000336967+ENST00000391769+ENST00000391771	16	gene_id ENSG00000179820
chr11	66244750	66244799	6.25796	0.669736	0.547623	0.225619	ENST00000528752+ENST00000320740+ENST00000349459	24	gene_id ENSG00000174516
chr3	141644828	141645024	6.8208	0.820112	0.670581	0.225619	ENST00000466678+ENST00000286371+ENST00000465172+ENST00000462082+ENST00000539728	25	gene_id ENSG00000069849
chr3	128994037	128994135	6.30494	0.759039	0.620766	0.225709	ENST00000314797+ENST00000515725+ENST00000514478+ENST00000509889	43	gene_id ENSG00000181789
chr6	32945975	32945991	5.84281	0.61097	0.499691	0.225729	ENST00000463639+ENST00000482914+ENST00000395287+ENST00000395289+ENST00000374825+ENST00000449085+ENST00000464592+ENST00000449025+ENST00000443797+ENST00000374831	39	gene_id ENSG00000204256+ENSG00000223837
chr11	110118428	110118558	5.62075	0.763033	0.624133	0.225783	ENST00000528498+ENST00000544551+ENST00000343115+ENST00000405097+ENST00000528900+ENST00000530131+ENST00000530749	20	gene_id ENSG00000137710
chr8	11705188	11705331	7.21913	-0.888486	0.726926	0.225895	ENST00000420692+ENST00000453527+ENST00000532409+ENST00000526481+ENST00000434271+ENST00000530290+ENST00000531551+ENST00000534510+ENST00000415599+ENST00000533110+ENST00000353047+ENST00000345125+ENST00000533455+ENST00000530640+ENST00000531089	20	gene_id ENSG00000164733
chr10	12206827	12207362	5.80681	0.777086	0.635859	0.225951	ENST00000379033+ENST00000379020	36	gene_id ENSG00000065665
chr2	113420441	113421402	6.96012	0.772365	0.632062	0.225998	ENST00000272542+ENST00000490674	31	gene_id ENSG00000144136
chr11	67803929	67803981	9.19022	0.594633	0.486763	0.226137	ENST00000526339+ENST00000528492+ENST00000313468+ENST00000526446+ENST00000531282+ENST00000524810	39	gene_id ENSG00000266737+ENSG00000110717
chr9	140084376	140084822	9.49095	0.547166	0.447941	0.226173	ENST00000464553+ENST00000322310+ENST00000459860	9	gene_id ENSG00000176101
chr3	184045074	184045091	6.08912	-0.774535	0.6342	0.226261	ENST00000411531+ENST00000435046+ENST00000346169+ENST00000442406+ENST00000482303+ENST00000414031+ENST00000319274+ENST00000342981+ENST00000350481+ENST00000352767+ENST00000448284+ENST00000427845+ENST00000424196+ENST00000434061+ENST00000382330+ENST00000392537+ENST00000441154	84	gene_id ENSG00000114867
chr7	75518203	75518239	7.66368	0.726119	0.594702	0.226373	ENST00000318622+ENST00000006777+ENST00000428119	21	gene_id ENSG00000005486
chr2	232030585	232030608	7.52531	0.650008	0.532479	0.226471	ENST00000308696+ENST00000373635+ENST00000409643+ENST00000481003	41	gene_id ENSG00000173692
chr22	38051323	38051932	5.54482	0.628261	0.514825	0.226614	ENST00000357436	40	gene_id ENSG00000100092+ENSG00000241360
chr16	4559903	4560296	7.6315	0.683269	0.56004	0.226728	ENST00000219700+ENST00000414777+ENST00000406590+ENST00000458134+ENST00000570646	36	gene_id ENSG00000103415
chr14	76116134	76117977	7.68217	0.649176	0.532168	0.22679	ENST00000256319	1	gene_id ENSG00000133935
chr12	80190975	80191013	5.57923	0.724625	0.594136	0.226882	ENST00000437004+ENST00000261207+ENST00000551781+ENST00000546762+ENST00000550903+ENST00000553081+ENST00000546369+ENST00000550107+ENST00000450142	34	gene_id ENSG00000058272
chr4	156274064	156274209	6.31204	0.941674	0.772137	0.226904	ENST00000311277+ENST00000515654+ENST00000424373	7	gene_id ENSG00000164114
chr2	232576600	232576688	10.009	0.744786	0.611141	0.227239	ENST00000409321+ENST00000468027+ENST00000481928+ENST00000409683+ENST00000466801+ENST00000410064+ENST00000467816+ENST00000409115+ENST00000448874+ENST00000412128+ENST00000341369	18	gene_id ENSG00000187514
chr17	80015004	80015339	10.0507	0.597865	0.490671	0.227321	ENST00000392358+ENST00000578552+ENST00000392357+ENST00000306823+ENST00000583486+ENST00000578168+ENST00000320548+ENST00000584460	70	gene_id ENSG00000169727
chr7	100212775	100212949	5.392	0.599848	0.492347	0.227367	ENST00000223054+ENST00000462372+ENST00000393950+ENST00000379527+ENST00000424091	18	gene_id ENSG00000106330
chr17	79506912	79507976	7.42689	0.610334	0.500997	0.227406	ENST00000327787+ENST00000443656+ENST00000537152+ENST00000425898	2	gene_id ENSG00000185504
chr20	62701681	62701767	8.14452	0.668772	0.549019	0.22745	ENST00000339217+ENST00000475236+ENST00000343484+ENST00000395053+ENST00000477783+ENST00000458442+ENST00000495168+ENST00000440819+ENST00000465111+ENST00000361317+ENST00000461072+ENST00000465433	31	gene_id ENSG00000171703
chr19	9965292	9965539	7.5883	-0.85269	0.700106	0.227517	ENST00000590841+ENST00000593091+ENST00000592448+ENST00000264833	4	gene_id ENSG00000105088
chr20	62663271	62663397	7.59625	0.751758	0.617357	0.227608	ENST00000266079+ENST00000535781	20	gene_id ENSG00000101161
chr3	53259675	53259717	5.31799	0.734038	0.602891	0.227673	ENST00000296289+ENST00000423516+ENST00000462138+ENST00000460343+ENST00000450814+ENST00000461139	6	gene_id ENSG00000163931
chrX	54094757	54098685	5.37505	0.71819	0.589952	0.227734	ENST00000375180	1	gene_id ENSG00000184083
chr19	2321520	2321821	9.6099	0.61215	0.502877	0.227761	ENST00000591515+ENST00000589532+ENST00000252622+ENST00000587502+ENST00000585395+ENST00000585409	1	gene_id ENSG00000130332
chr16	779771	779808	5.51011	0.705528	0.579609	0.22778	ENST00000563051+ENST00000566650+ENST00000568545+ENST00000251588+ENST00000540986	4	gene_id ENSG00000103245
chr19	17935595	17936119	5.48596	0.799352	0.65676	0.227831	ENST00000458235+ENST00000527031	2	gene_id ENSG00000105639
chr16	107086	107372	8.90176	0.645634	0.530528	0.227887	ENST00000383018+ENST00000466183+ENST00000293861+ENST00000397876+ENST00000481947	16	gene_id ENSG00000161981
chr22	20301917	20302347	9.23156	0.702855	0.577601	0.227929	ENST00000248879+ENST00000443409+ENST00000405465	3	gene_id ENSG00000128185
chr8	29923544	29923583	7.73027	-0.949641	0.78048	0.227972	ENST00000521265+ENST00000545648+ENST00000520303+ENST00000518174+ENST00000518296+ENST00000521934+ENST00000256255+ENST00000536273+ENST00000523127	12	gene_id ENSG00000133872
chr4	88902914	88902950	6.21371	-1.02156	0.83959	0.227974	ENST00000237623+ENST00000508233+ENST00000360804+ENST00000509659+ENST00000395080	18	gene_id ENSG00000118785
chr17	42859016	42859214	8.53472	0.591512	0.486191	0.228015	ENST00000200557	37	gene_id ENSG00000073670
chr20	62330809	62331882	9.60181	0.642404	0.528108	0.228091	ENST00000440854+ENST00000217224+ENST00000324228+ENST00000359715+ENST00000485858	3	gene_id ENSG00000101246
chr3	48636467	48636486	8.96815	0.661864	0.544187	0.22816	ENST00000471189+ENST00000480561+ENST00000203407	3	gene_id ENSG00000010256
chr11	77780904	77780956	6.33147	0.866014	0.712189	0.228256	ENST00000525085+ENST00000281031+ENST00000534029+ENST00000527806	11	gene_id ENSG00000151366+ENSG00000259112+ENSG00000151364
chr20	34319868	34319966	6.36002	0.610384	0.501972	0.228262	ENST00000361162+ENST00000425184+ENST00000338163+ENST00000528062+ENST00000481037+ENST00000455343+ENST00000429968+ENST00000442447+ENST00000449489+ENST00000477334+ENST00000444878+ENST00000374038+ENST00000412738+ENST00000403542+ENST00000434927+ENST00000427743+ENST00000461283+ENST00000492779+ENST00000253363+ENST00000426951+ENST00000416108+ENST00000463004+ENST00000407261	61	gene_id ENSG00000131051
chr17	79994289	79994289	6.82211	0.797559	0.656162	0.228445	ENST00000579821+ENST00000580750+ENST00000578273+ENST00000581584+ENST00000579842+ENST00000582074+ENST00000577532+ENST00000579334+ENST00000578885+ENST00000579155+ENST00000580320+ENST00000577286+ENST00000306869+ENST00000577712+ENST00000582900	21	gene_id ENSG00000169738
chr19	1497721	1497926	7.22656	0.579461	0.476752	0.228465	ENST00000233596	14	gene_id ENSG00000115255
chr2	74687358	74687437	6.43575	-0.716775	0.589728	0.228467	ENST00000494741+ENST00000452361+ENST00000473467+ENST00000466835+ENST00000490120+ENST00000484744+ENST00000441673+ENST00000233615+ENST00000393972+ENST00000428943+ENST00000409737+ENST00000470536	66	gene_id ENSG00000239779+ENSG00000115274
chr12	123467167	123467223	9.22079	0.669811	0.551089	0.228467	ENST00000540708+ENST00000543566+ENST00000454885+ENST00000539770+ENST00000426960+ENST00000392435+ENST00000456762+ENST00000412505+ENST00000442210+ENST00000539576+ENST00000536073+ENST00000540866+ENST00000536502+ENST00000453766+ENST00000439686+ENST00000315580+ENST00000357866+ENST00000392433+ENST00000540382	102	gene_id ENSG00000256028+ENSG00000182196+ENSG00000111325
chr19	7977451	7979344	8.51345	0.510626	0.420202	0.228559	ENST00000397979+ENST00000397983+ENST00000545011+ENST00000397981	31	gene_id ENSG00000076984
chr10	99520403	99520651	6.96572	0.685793	0.564398	0.228597	ENST00000497994+ENST00000423811+ENST00000337540+ENST00000393677+ENST00000357540+ENST00000359980+ENST00000356257+ENST00000370610+ENST00000370613	34	gene_id ENSG00000155256
chr6	144521584	144522102	4.60436	-0.525618	0.432583	0.228604	ENST00000403538	1	gene_id ENSG00000217027
chr12	57910376	57910591	7.37621	0.6346	0.522298	0.228625	ENST00000547303+ENST00000551116+ENST00000550148+ENST00000346473	3	gene_id ENSG00000175197
chr2	219114087	219114187	8.25086	-0.739972	0.60906	0.228653	ENST00000295685+ENST00000477992+ENST00000470146+ENST00000456575+ENST00000315717	43	gene_id ENSG00000163466
chr11	2417858	2417944	8.4868	-0.730552	0.601922	0.229124	ENST00000526072+ENST00000468153+ENST00000263645+ENST00000492252+ENST00000481386+ENST00000527343+ENST00000464784+ENST00000531840+ENST00000481687+ENST00000381036+ENST00000492627	36	gene_id ENSG00000110651
chr1	26187701	26190352	6.94244	0.679125	0.559598	0.229164	ENST00000374296	1	gene_id ENSG00000182749
chr8	11182037	11185646	7.40195	0.657515	0.541872	0.229232	ENST00000221086	17	gene_id ENSG00000104643
chr17	46058826	46058952	5.62157	0.72012	0.593819	0.229506	ENST00000580391+ENST00000580670+ENST00000536708+ENST00000578996+ENST00000338399+ENST00000584991+ENST00000582482+ENST00000584168+ENST00000578663+ENST00000584063+ENST00000585163	108	gene_id ENSG00000263798+ENSG00000108439+ENSG00000108465
chr16	57290004	57290666	9.59294	0.793057	0.654	0.229532	ENST00000219207	1	gene_id ENSG00000102934
chr22	41940126	41940390	6.34558	-0.817798	0.67444	0.229557	ENST00000432789+ENST00000337566+ENST00000355209+ENST00000420561+ENST00000431534	18	gene_id ENSG00000100413
chr2	239147246	239147416	5.78802	0.728266	0.600608	0.229561	ENST00000272937+ENST00000409160+ENST00000409002+ENST00000409182	4	gene_id ENSG00000144485
chr11	86152236	86152393	6.24742	0.741541	0.611602	0.229596	ENST00000393324+ENST00000359636+ENST00000543262	3	gene_id ENSG00000151376
chr19	5680469	5680499	7.093	0.6643	0.547908	0.229606	ENST00000309324+ENST00000590075+ENST00000587589	14	gene_id ENSG00000174917
chr15	66625342	66626066	6.10325	0.702912	0.579769	0.229617	ENST00000319194+ENST00000530537+ENST00000319212	46	gene_id ENSG00000166938
chr1	109190917	109191421	5.94326	0.790434	0.652107	0.229723	ENST00000370031+ENST00000370032+ENST00000402983	2	gene_id ENSG00000162639
chr16	727844	728267	8.0907	0.732892	0.604705	0.229776	ENST00000219551+ENST00000450775+ENST00000352681	14	gene_id ENSG00000103269
chr19	56671407	56672255	9.09233	0.656162	0.541559	0.229914	ENST00000587236+ENST00000337080+ENST00000592949	29	gene_id ENSG00000167685
chr18	32888075	32890730	6.53	0.753788	0.622195	0.22996	ENST00000399070	7	gene_id ENSG00000257267
chr5	137891049	137891230	8.22377	0.719253	0.593735	0.229996	ENST00000297185+ENST00000501917	2	gene_id ENSG00000113013
chr1	39470527	39471731	7.56959	0.616254	0.508857	0.230128	ENST00000432648	13	gene_id ENSG00000174574
chrX	47001619	47001839	10.3152	0.58644	0.484399	0.230281	ENST00000276062+ENST00000377811	2	gene_id ENSG00000147123
chr3	39138159	39138949	7.38422	-0.659603	0.544918	0.230355	ENST00000441302+ENST00000452389+ENST00000453680+ENST00000422110+ENST00000319283	3	gene_id ENSG00000114745
chr6	52860418	52860748	8.74407	0.749611	0.619357	0.230414	ENST00000365328	1	gene_id ENSG00000202198
chr22	31501100	31501114	8.01229	0.633932	0.523979	0.230591	ENST00000469262+ENST00000460642+ENST00000495533+ENST00000491958+ENST00000402395+ENST00000465536+ENST00000490967+ENST00000400299	7	gene_id ENSG00000198832
chr11	45931756	45931863	5.8408	0.713889	0.590192	0.230688	ENST00000378750+ENST00000523721+ENST00000532681	5	gene_id ENSG00000121680
chr1	212619172	212619714	10.5088	0.555427	0.459268	0.230769	ENST00000366988+ENST00000473900+ENST00000479589	9	gene_id ENSG00000117691
chr11	114121048	114121198	6.24928	0.697514	0.576761	0.230773	ENST00000392996+ENST00000535379+ENST00000535509+ENST00000335953	22	gene_id ENSG00000109906
chr20	57478592	57478598	8.97512	-0.968623	0.801045	0.230836	ENST00000478585+ENST00000349036+ENST00000476935+ENST00000477931+ENST00000462499+ENST00000469431+ENST00000468895+ENST00000453292+ENST00000470512+ENST00000464624+ENST00000488546+ENST00000461152+ENST00000485673+ENST00000496934+ENST00000371075+ENST00000371095+ENST00000492907+ENST00000472183+ENST00000354359+ENST00000480232+ENST00000482112+ENST00000476196+ENST00000450130+ENST00000483387+ENST00000306090…	64	gene_id ENSG00000087460
chr15	31231151	31231727	8.17883	0.757648	0.626578	0.230842	ENST00000568604+ENST00000425768+ENST00000435680	2	gene_id ENSG00000166912
chr21	45173476	45173535	6.01161	0.658293	0.544445	0.230871	ENST00000343528+ENST00000461123+ENST00000398078+ENST00000467908+ENST00000490666+ENST00000291565+ENST00000498040+ENST00000468090+ENST00000468392	38	gene_id ENSG00000160209+ENSG00000241238
chr11	57319745	57319897	5.79643	-0.733752	0.606981	0.230968	ENST00000528275+ENST00000287156+ENST00000340573	3	gene_id ENSG00000156587
chr19	19042834	19042941	6.27369	0.653983	0.541026	0.230995	ENST00000594439+ENST00000433218+ENST00000539827+ENST00000595756+ENST00000392351+ENST00000221222+ENST00000542541+ENST00000596482+ENST00000355887	48	gene_id ENSG00000105669+ENSG00000051128+ENSG00000268193
chr12	6975269	6975784	9.65415	0.743299	0.614958	0.231027	ENST00000229268+ENST00000537267+ENST00000389231	35	gene_id ENSG00000111667
chr19	6677908	6677969	8.48097	-0.783203	0.648144	0.23115	ENST00000245907+ENST00000602229+ENST00000601008+ENST00000599668+ENST00000599899+ENST00000601475	6	gene_id ENSG00000125730
chr22	19710798	19710842	11.6094	0.626633	0.518635	0.231204	ENST00000438754+ENST00000366425+ENST00000406172+ENST00000455843+ENST00000455784+ENST00000470814+ENST00000431044	44	gene_id ENSG00000203618+ENSG00000184702
chr1	2980776	2980866	5.56639	0.778524	0.644418	0.231255	ENST00000321336+ENST00000445317	22	gene_id ENSG00000177133+ENSG00000256761
chr12	109994508	109994555	5.9648	0.732416	0.606348	0.231326	ENST00000545712+ENST00000540016+ENST00000537496	3	gene_id ENSG00000139428
chr19	10369362	10369718	5.85895	0.652246	0.540098	0.23143	ENST00000590669+ENST00000590702	29	gene_id ENSG00000105364
chrX	153051253	153051411	9.47435	0.647619	0.536306	0.231464	ENST00000490525+ENST00000427365+ENST00000370092+ENST00000370093+ENST00000454076+ENST00000424541+ENST00000217901	4	gene_id ENSG00000067829
chr10	76993742	76993983	5.4493	0.697899	0.578094	0.231583	ENST00000494596+ENST00000460899+ENST00000470947+ENST00000469299+ENST00000372538	4	gene_id ENSG00000165644
chr1	150266755	150266869	8.35806	-0.751601	0.622713	0.231685	ENST00000309092+ENST00000369084	3	gene_id ENSG00000187145
chr1	208199449	208200683	6.99513	0.679283	0.562866	0.231742	ENST00000483048+ENST00000367033	2	gene_id ENSG00000076356
chr22	24937031	24938365	5.63897	-0.75172	0.622913	0.23176	ENST00000407471+ENST00000435822	5	gene_id ENSG00000138867
chr15	59146791	59149732	6.32271	0.731842	0.606443	0.231761	ENST00000316848+ENST00000559228+ENST00000450403	18	gene_id ENSG00000128923
chr6	123101436	123101608	7.06526	-0.849522	0.703959	0.231761	ENST00000368444+ENST00000356535	3	gene_id ENSG00000164434
chr17	20217595	20218023	6.68537	0.708076	0.586848	0.231838	ENST00000581399+ENST00000395530+ENST00000492188+ENST00000261503	64	gene_id ENSG00000128487
chr5	159492495	159492518	7.60985	0.612967	0.508139	0.231945	ENST00000231238+ENST00000522793+ENST00000522073	15	gene_id ENSG00000113312
chr11	71145460	71146010	7.20768	0.567144	0.470153	0.231946	ENST00000407721+ENST00000355527	2	gene_id ENSG00000172893
chr10	17271870	17271949	7.42054	-0.831179	0.689408	0.232196	ENST00000487938+ENST00000224237+ENST00000485947+ENST00000544301+ENST00000478317	9	gene_id ENSG00000026025
chr10	106027163	106027215	6.4666	0.777698	0.645146	0.232266	ENST00000369713+ENST00000369710+ENST00000539281	16	gene_id ENSG00000148834
chr3	50289829	50289970	7.09741	-0.814283	0.675557	0.232308	ENST00000266027+ENST00000446079+ENST00000490122+ENST00000313601+ENST00000536647+ENST00000491100+ENST00000440628+ENST00000441156+ENST00000451956+ENST00000422163	16	gene_id ENSG00000114353
chr9	108147703	108147783	5.97437	0.836569	0.694138	0.232369	ENST00000374724+ENST00000470972+ENST00000343170+ENST00000374720+ENST00000374723	16	gene_id ENSG00000070214+ENSG00000242010
chr4	17488150	17488422	9.43942	0.822417	0.682435	0.232396	ENST00000428702+ENST00000507439+ENST00000281243	3	gene_id ENSG00000151552
chr20	31946651	31946893	6.42059	0.703875	0.584105	0.232423	ENST00000473997+ENST00000482967+ENST00000339269+ENST00000346416+ENST00000461710+ENST00000427097+ENST00000357886+ENST00000498525+ENST00000452723+ENST00000481964	3	gene_id ENSG00000101391
chr19	59062933	59063143	9.89344	0.574082	0.476659	0.232677	ENST00000600118+ENST00000312547+ENST00000601220+ENST00000600006	1	gene_id ENSG00000130724
chr10	103369205	103369418	6.66024	0.724067	0.601395	0.232834	ENST00000370151+ENST00000475443	24	gene_id ENSG00000166171
chr3	170606204	170610924	5.44658	0.804118	0.668175	0.233036	ENST00000295822	1	gene_id ENSG00000163577
chr17	27900493	27901189	10.7901	0.592841	0.492688	0.233103	ENST00000394869+ENST00000473217+ENST00000225394	2	gene_id ENSG00000108262
chr16	89629441	89629451	7.81001	0.74005	0.615092	0.233151	ENST00000399461+ENST00000393099+ENST00000562879+ENST00000567815+ENST00000311528+ENST00000563749+ENST00000452368+ENST00000570149+ENST00000484610+ENST00000472354	33	gene_id ENSG00000167526+ENSG00000200084
chr1	180257405	180257652	5.76493	0.747314	0.621143	0.233161	ENST00000475338+ENST00000496993+ENST00000367595	14	gene_id ENSG00000230124+ENSG00000135847
chr3	196074533	196081747	7.61061	0.546341	0.454219	0.233282	ENST00000296328	1	gene_id ENSG00000163960
chr16	58054539	58055521	7.38598	0.698707	0.581086	0.233435	ENST00000219281+ENST00000566082	40	gene_id ENSG00000103005
chrX	13803741	13803927	7.7569	-0.743555	0.618469	0.233499	ENST00000493085+ENST00000454189+ENST00000355135+ENST00000356942+ENST00000475307+ENST00000316715+ENST00000398361+ENST00000468080+ENST00000493677	18	gene_id ENSG00000046653
chr2	74597748	74597952	6.95417	-0.922338	0.767349	0.233603	ENST00000409567+ENST00000434055+ENST00000394003+ENST00000409438+ENST00000361874+ENST00000409240+ENST00000409868+ENST00000407639+ENST00000466110	102	gene_id ENSG00000204843+ENSG00000188687+ENSG00000264324
chr20	57607275	57607347	10.6083	0.550278	0.457903	0.233697	ENST00000395659+ENST00000243997+ENST00000395663	7	gene_id ENSG00000124172
chr11	27362939	27363097	5.62755	0.700675	0.583102	0.233736	ENST00000529615+ENST00000328697	6	gene_id ENSG00000109881
chr2	113057433	113057606	6.18845	0.650003	0.540967	0.233765	ENST00000476511+ENST00000409871+ENST00000343936	4	gene_id ENSG00000188177+ENSG00000248341
chrX	13798027	13798108	7.00827	-0.861699	0.71736	0.233899	ENST00000495211+ENST00000493085+ENST00000454189+ENST00000355135+ENST00000356942+ENST00000316715+ENST00000472735+ENST00000398361+ENST00000468080+ENST00000493677	13	gene_id ENSG00000046653
chr15	75632306	75632414	6.79592	0.684746	0.57005	0.233901	ENST00000569245+ENST00000566843+ENST00000562789+ENST00000563220+ENST00000565834+ENST00000564815+ENST00000564068+ENST00000562610+ENST00000267935+ENST00000567195+ENST00000338995+ENST00000480484	51	gene_id ENSG00000140365
chr9	77112281	77112899	5.39995	0.699466	0.582478	0.234039	ENST00000376896	1	gene_id ENSG00000198963
chr16	56623782	56623847	12.2785	0.480994	0.400617	0.234122	ENST00000570176+ENST00000566576+ENST00000200691+ENST00000565838+ENST00000566451+ENST00000561640	9	gene_id ENSG00000087250
chr2	42285327	42285609	5.08981	0.666854	0.555448	0.234146	ENST00000490302+ENST00000294964	28	gene_id ENSG00000162878
chrX	39646386	39647390	8.07507	-0.587371	0.489248	0.23415	ENST00000452570	1	gene_id ENSG00000228232
chr16	67968409	67968471	7.65632	0.71064	0.591952	0.234171	ENST00000358514+ENST00000574576+ENST00000575231+ENST00000570985	34	gene_id ENSG00000141086+ENSG00000205220+ENSG00000261884
chr12	120636435	120636506	9.03429	-0.626538	0.521913	0.234186	ENST00000550856+ENST00000392514+ENST00000549098+ENST00000547211+ENST00000551258+ENST00000546564+ENST00000552461+ENST00000548568+ENST00000546990+ENST00000547475+ENST00000551150+ENST00000228306+ENST00000547173	17	gene_id ENSG00000089157
chr8	144297134	144299044	6.87966	0.819837	0.683025	0.234249	ENST00000330824	4	gene_id ENSG00000182851
chr1	44443962	44443964	5.52029	0.723197	0.60256	0.234285	ENST00000472174+ENST00000468183+ENST00000473485+ENST00000498664	36	gene_id ENSG00000117410
chr7	150773889	150773919	7.23404	0.701929	0.585033	0.234438	ENST00000460980+ENST00000483953+ENST00000467237+ENST00000540185+ENST00000465272+ENST00000482571+ENST00000482806+ENST00000489884+ENST00000466855+ENST00000469237+ENST00000353841+ENST00000297532	9	gene_id ENSG00000164896
chr16	27236493	27236557	6.16106	0.827436	0.689649	0.234445	ENST00000569236+ENST00000565070+ENST00000361439+ENST00000562039+ENST00000565384	5	gene_id ENSG00000169189
chr5	177664619	177665701	6.3513	0.724738	0.604074	0.234461	ENST00000390654	1	gene_id ENSG00000050767
chr16	2090134	2090239	7.40118	0.697102	0.581208	0.234597	ENST00000567727+ENST00000568513+ENST00000562951+ENST00000561841+ENST00000219066+ENST00000565406+ENST00000561862+ENST00000566380	6	gene_id ENSG00000065057
chr11	123501922	123504484	7.03592	-0.913454	0.761592	0.234597	ENST00000299333+ENST00000530277+ENST00000392770	4	gene_id ENSG00000166257
chr10	121214631	121215131	4.9995	0.648479	0.540714	0.234635	ENST00000392870	21	gene_id ENSG00000198873
chr20	62704537	62705397	5.59353	-0.729796	0.608529	0.234644	ENST00000332298+ENST00000395042	2	gene_id ENSG00000171700
chr19	48833741	48833781	5.11279	-0.641238	0.534689	0.234646	ENST00000597279+ENST00000599255+ENST00000270221+ENST00000596315+ENST00000593437	20	gene_id ENSG00000142227
chr2	27714768	27715345	8.85751	0.642857	0.536077	0.234679	ENST00000264703+ENST00000491414	2	gene_id ENSG00000115226
chr15	89021136	89021436	7.7042	0.746236	0.622366	0.23474	ENST00000353598+ENST00000559323+ENST00000558406+ENST00000561262+ENST00000560708+ENST00000325844+ENST00000558548	25	gene_id ENSG00000181991
chr2	98264459	98264642	11.2026	0.523636	0.436725	0.234749	ENST00000464949+ENST00000258424+ENST00000491989	10	gene_id ENSG00000135940
chr8	144900166	144900245	6.84467	-0.853131	0.711581	0.234781	ENST00000349157+ENST00000313352+ENST00000527197+ENST00000531897+ENST00000526683+ENST00000453551+ENST00000529999+ENST00000531951+ENST00000456095+ENST00000528320+ENST00000527744+ENST00000524570+ENST00000526459+ENST00000528999	17	gene_id ENSG00000179950
chr16	4561422	4561806	10.7859	0.690372	0.575897	0.234837	ENST00000399599+ENST00000564828+ENST00000567695+ENST00000563332	4	gene_id ENSG00000089486
chr15	75648146	75648373	6.87304	0.59637	0.497501	0.234855	ENST00000562067+ENST00000569482+ENST00000563622+ENST00000564929+ENST00000267978+ENST00000561693+ENST00000565683+ENST00000566099	3	gene_id ENSG00000140400
chr9	33030438	33030665	7.31096	-0.755326	0.630143	0.234883	ENST00000544625+ENST00000330899	7	gene_id ENSG00000086061
chr1	114354332	114354915	5.26291	0.637278	0.531678	0.234899	ENST00000261441+ENST00000476412	11	gene_id ENSG00000081019
chr11	252957	252966	5.82426	0.738984	0.616539	0.234905	ENST00000527982+ENST00000382671+ENST00000431206+ENST00000525665	43	gene_id ENSG00000185627
chr8	145649424	145649487	8.302	0.530806	0.443109	0.235171	ENST00000292510+ENST00000527797+ENST00000529182+ENST00000526054+ENST00000530983+ENST00000526977+ENST00000530836+ENST00000377348+ENST00000526204+ENST00000533806+ENST00000528142+ENST00000530804	10	gene_id ENSG00000160948
chr2	99980108	99980325	7.7032	0.772199	0.644691	0.235222	ENST00000289371	5	gene_id ENSG00000158417
chr17	7760701	7760781	7.94348	0.764978	0.638696	0.235247	ENST00000335155+ENST00000333775+ENST00000575071+ENST00000575771	9	gene_id ENSG00000183011
chr6	31323094	31323167	7.37992	-0.754822	0.630417	0.235394	ENST00000463574+ENST00000412585+ENST00000426590	10	gene_id ENSG00000234745
chr11	131533060	131533477	5.12743	0.728999	0.60888	0.235417	ENST00000416725	7	gene_id ENSG00000224795+ENSG00000255953
chr20	34145318	34145404	8.8251	0.66345	0.554474	0.235703	ENST00000488384+ENST00000447986+ENST00000357394+ENST00000348547+ENST00000279052+ENST00000451605	57	gene_id ENSG00000125991
chr14	21269553	21269618	8.15473	0.784115	0.655361	0.235732	ENST00000412779+ENST00000397967+ENST00000555698+ENST00000340900	4	gene_id ENSG00000129538
chr22	20800730	20800907	6.54109	-0.82933	0.693168	0.235744	ENST00000429594+ENST00000328879+ENST00000440659	20	gene_id ENSG00000236670+ENSG00000265300+ENSG00000244486+ENSG00000099910
chr19	13215721	13215752	4.88568	0.647219	0.541026	0.235803	ENST00000437766+ENST00000592062+ENST00000357720+ENST00000221504+ENST00000593157	2	gene_id ENSG00000104907
chr9	131584370	131585076	5.29544	0.691755	0.57849	0.235991	ENST00000361256+ENST00000467582	2	gene_id ENSG00000198917
chr15	66794950	66795028	8.39101	-0.79618	0.666003	0.236122	ENST00000566039+ENST00000566622+ENST00000566624+ENST00000564439+ENST00000307961+ENST00000567229+ENST00000569438+ENST00000561775+ENST00000568588	31	gene_id ENSG00000202529+ENSG00000174444+ENSG00000199673+ENSG00000200623+ENSG00000199574
chr19	50059840	50059859	8.0444	0.643052	0.537924	0.236132	ENST00000601340+ENST00000598296+ENST00000599537+ENST00000598820+ENST00000339093+ENST00000598550+ENST00000596477+ENST00000596358+ENST00000391853	8	gene_id ENSG00000142546
chr11	381672	382109	8.86165	0.59858	0.500827	0.236228	ENST00000534778+ENST00000329962	28	gene_id ENSG00000182272
chr1	43240880	43241097	5.98879	0.725963	0.607431	0.236247	ENST00000468913+ENST00000372525+ENST00000464081+ENST00000492801+ENST00000536543	13	gene_id ENSG00000164008
chr20	62695303	62695439	7.39512	0.630777	0.527926	0.236369	ENST00000476113	11	gene_id ENSG00000171703
chr14	90782931	90783155	5.50696	0.643044	0.53821	0.236384	ENST00000354366+ENST00000557106	25	gene_id ENSG00000119720
chr3	52867166	52867263	5.14794	0.619931	0.518894	0.23641	ENST00000486659+ENST00000513520+ENST00000446157+ENST00000495552+ENST00000468472+ENST00000514466+ENST00000504329	70	gene_id ENSG00000243696+ENSG00000055955+ENSG00000248592+ENSG00000213533
chr6	125596496	125597389	8.64402	0.673635	0.563999	0.236536	ENST00000398153+ENST00000318787+ENST00000368377	1	gene_id ENSG00000111906
chr5	175819794	175819933	10.1084	0.688529	0.576507	0.236567	ENST00000310418+ENST00000345807+ENST00000510734+ENST00000502877+ENST00000508425	4	gene_id ENSG00000175416
chr17	7255916	7258258	4.92495	-0.602268	0.504291	0.236577	ENST00000333751	2	gene_id ENSG00000213859
chr7	45223020	45223849	6.78415	0.688033	0.576104	0.236577	ENST00000242249	6	gene_id ENSG00000122679
chr11	123500159	123501921	9.48809	-0.703094	0.588773	0.236623	ENST00000299333+ENST00000392770	3	gene_id ENSG00000166257
chr9	139317547	139318212	9.01681	0.591421	0.495271	0.236636	ENST00000399219+ENST00000371717	21	gene_id ENSG00000165688
chr19	41081749	41082364	8.41708	0.584916	0.489915	0.236722	ENST00000596411+ENST00000352632+ENST00000392025	61	gene_id ENSG00000160460
chr3	58555418	58555592	6.71101	-0.900273	0.754074	0.236735	ENST00000394481+ENST00000360997+ENST00000465970+ENST00000464064+ENST00000447756+ENST00000474531	7	gene_id ENSG00000168309
chr12	90024282	90024422	7.42865	0.74531	0.624281	0.236739	ENST00000359142+ENST00000348959+ENST00000261173+ENST00000393164+ENST00000428670	30	gene_id ENSG00000070961
chr16	31102425	31102495	5.98279	0.729984	0.611468	0.236757	ENST00000420057+ENST00000354895+ENST00000300851+ENST00000319788+ENST00000533518+ENST00000394971+ENST00000394975	30	gene_id ENSG00000255439+ENSG00000167397+ENSG00000151006
chr1	201103901	201104614	10.1693	0.59493	0.498441	0.236851	ENST00000367334+ENST00000367333+ENST00000367332+ENST00000367330+ENST00000367329+ENST00000472411	2	gene_id ENSG00000116857
chr2	8870331	8872082	6.56388	-0.786233	0.658726	0.236857	ENST00000473731+ENST00000418530+ENST00000488729+ENST00000427284+ENST00000256707	7	gene_id ENSG00000134313
chr7	5465916	5468558	6.25541	0.637465	0.534206	0.236962	ENST00000382426	1	gene_id ENSG00000234432
chr2	242707378	242708224	7.87913	0.584171	0.489793	0.237198	ENST00000403782+ENST00000486953+ENST00000400769+ENST00000436747+ENST00000473126+ENST00000321264+ENST00000468064	48	gene_id ENSG00000180902
chr9	130883002	130883029	6.22103	0.783456	0.656998	0.237281	ENST00000476811+ENST00000492057+ENST00000496594+ENST00000338961	3	gene_id ENSG00000148334
chr11	65651419	65651479	7.89222	0.707004	0.592932	0.237316	ENST00000338369+ENST00000533045+ENST00000534032+ENST00000531115+ENST00000525765+ENST00000357519	5	gene_id ENSG00000172500
chr19	10221699	10221760	5.3433	0.626763	0.525638	0.237316	ENST00000486482+ENST00000393793+ENST00000253107+ENST00000428358+ENST00000444703	30	gene_id ENSG00000130810+ENSG00000243207+ENSG00000244165
chr19	41836228	41837115	6.03229	-0.6184	0.518684	0.23737	ENST00000221930	3	gene_id ENSG00000105329
chr19	5691402	5691464	11.0303	0.579348	0.485951	0.237391	ENST00000394580+ENST00000579649+ENST00000577222+ENST00000579446+ENST00000347512	65	gene_id ENSG00000130255+ENSG00000167733
chr19	11106889	11107056	7.58347	0.610369	0.512004	0.237421	ENST00000541122+ENST00000450717+ENST00000358026+ENST00000589677+ENST00000413806+ENST00000444061+ENST00000590574+ENST00000429416+ENST00000344626+ENST00000591545	22	gene_id ENSG00000127616
chr11	126283943	126284449	7.34699	0.656821	0.551003	0.237449	ENST00000356132+ENST00000532243+ENST00000392669+ENST00000444328+ENST00000526727+ENST00000534083+ENST00000227495+ENST00000449406+ENST00000533826+ENST00000531217	41	gene_id ENSG00000110080
chr17	25639914	25640657	5.9599	0.806169	0.67634	0.237483	ENST00000262394+ENST00000467843	43	gene_id ENSG00000109046
chr21	45749963	45750104	7.97273	0.716835	0.601453	0.237529	ENST00000470196+ENST00000496321+ENST00000397956+ENST00000444409+ENST00000325223+ENST00000339818+ENST00000462742	7	gene_id ENSG00000160226+ENSG00000241728
chr1	160061130	160061398	8.74505	0.599445	0.503017	0.237583	ENST00000368086+ENST00000314485	1	gene_id ENSG00000162729
chr14	23495067	23495110	5.74601	0.791812	0.66452	0.237639	ENST00000460922+ENST00000493471+ENST00000361611	3	gene_id ENSG00000100804+ENSG00000207765
chr7	100276021	100276075	8.27844	-0.747388	0.627255	0.237652	ENST00000427895+ENST00000469287+ENST00000424361+ENST00000470354+ENST00000393924+ENST00000393926+ENST00000436220+ENST00000303210+ENST00000419828+ENST00000451587	29	gene_id ENSG00000172354
chr18	46387664	46388277	7.11106	0.662761	0.556234	0.237656	ENST00000256413+ENST00000382998	34	gene_id ENSG00000134030
chr7	1509913	1510113	8.3545	0.677609	0.568809	0.237748	ENST00000389470+ENST00000404767	1	gene_id ENSG00000164880
chr15	45009990	45010041	8.4374	-0.774818	0.650495	0.237809	ENST00000560113+ENST00000558401+ENST00000349264+ENST00000559220	30	gene_id ENSG00000166710
chr9	135933518	135933888	8.33831	0.584534	0.490918	0.237974	ENST00000372099+ENST00000372108+ENST00000342018+ENST00000372097	40	gene_id ENSG00000148308
chr19	13254954	13255084	6.88485	0.629616	0.528948	0.238123	ENST00000242770+ENST00000589083+ENST00000591843+ENST00000587230+ENST00000343587	4	gene_id ENSG00000104915
chrX	38540458	38540541	7.46783	-0.941275	0.790789	0.238129	ENST00000422612+ENST00000471410+ENST00000419600+ENST00000378482+ENST00000286824+ENST00000465127+ENST00000545599+ENST00000475216	40	gene_id ENSG00000130962+ENSG00000250349+ENSG00000241607+ENSG00000156298
chr19	10426147	10426168	6.22905	0.777802	0.653506	0.238168	ENST00000586529+ENST00000591626+ENST00000343376+ENST00000393708+ENST00000486454+ENST00000460631+ENST00000541276+ENST00000494368+ENST00000453681+ENST00000492239+ENST00000452032	33	gene_id ENSG00000167807+ENSG00000267303+ENSG00000267673+ENSG00000220201+ENSG00000161847
chr19	1497370	1497640	7.02284	0.59369	0.498976	0.238317	ENST00000233596	12	gene_id ENSG00000115255
chr5	139936732	139936857	5.86287	-0.688783	0.5789	0.238319	ENST00000336283+ENST00000520427+ENST00000523259	7	gene_id ENSG00000113108+ENSG00000213523
chr14	24593006	24593190	7.27628	0.682617	0.573726	0.238326	ENST00000396936+ENST00000446197+ENST00000326009+ENST00000559115+ENST00000557802+ENST00000558624+ENST00000396941	86	gene_id ENSG00000100897+ENSG00000259371+ENSG00000139914
chr19	11616817	11616889	7.50724	0.542276	0.455826	0.23838	ENST00000417981+ENST00000588998+ENST00000270517+ENST00000252440+ENST00000592571	46	gene_id ENSG00000130159+ENSG00000196361+ENSG00000161914+ENSG00000267477
chr10	106027124	106027162	7.61292	0.742477	0.624148	0.238408	ENST00000369713+ENST00000369710+ENST00000432659+ENST00000539281	15	gene_id ENSG00000148834
chr19	39217597	39217743	6.30578	-0.796227	0.669354	0.238423	ENST00000390009+ENST00000424234+ENST00000252699+ENST00000440400	30	gene_id ENSG00000130402
chr3	50294932	50295146	8.30526	-0.699356	0.587947	0.238446	ENST00000266027+ENST00000446079+ENST00000490122+ENST00000492383+ENST00000313601+ENST00000536647+ENST00000491100+ENST00000440628+ENST00000441156+ENST00000451956+ENST00000422163	24	gene_id ENSG00000114353
chr19	2754712	2755546	10.9603	0.491431	0.413241	0.238554	ENST00000221566	1	gene_id ENSG00000104969
chr7	128461940	128462173	9.13764	0.618264	0.519937	0.238593	ENST00000297788+ENST00000464832+ENST00000378685+ENST00000480137+ENST00000494552+ENST00000464672+ENST00000487361	47	gene_id ENSG00000128596
chr3	139237263	139237364	7.8997	0.741891	0.623915	0.238602	ENST00000232219+ENST00000474490	2	gene_id ENSG00000114115
chr9	34665029	34665187	8.55453	0.668611	0.562348	0.238651	ENST00000421828+ENST00000423809+ENST00000544078+ENST00000555007+ENST00000416454+ENST00000564224	13	gene_id ENSG00000187186+ENSG00000213927+ENSG00000261215
chr19	10202746	10203001	5.47592	0.765718	0.644072	0.238687	ENST00000586730+ENST00000591813+ENST00000397881+ENST00000253110+ENST00000585919+ENST00000593131	29	gene_id ENSG00000130813
chr19	6496181	6496185	6.87615	-0.941214	0.791761	0.23873	ENST00000264071+ENST00000595324+ENST00000598006+ENST00000540257+ENST00000597686+ENST00000600216+ENST00000594290+ENST00000601152+ENST00000596291+ENST00000596926	16	gene_id ENSG00000104833
chrX	71549367	71549559	5.84962	0.671017	0.564488	0.238747	ENST00000373589+ENST00000373583+ENST00000373573	2	gene_id ENSG00000147099
chr17	17715387	17716025	8.08704	0.594667	0.500413	0.23889	ENST00000395756+ENST00000395757+ENST00000261646+ENST00000395751+ENST00000355815	7	gene_id ENSG00000072310
chr8	48974216	48976511	8.53952	0.629337	0.52961	0.238909	ENST00000523111	24	gene_id ENSG00000169139
chr11	61735086	61735103	8.23852	-0.832011	0.700193	0.238926	ENST00000529191+ENST00000529548+ENST00000532829+ENST00000534180+ENST00000530019+ENST00000273550+ENST00000529631	24	gene_id ENSG00000167996
chr10	99329895	99330966	7.6773	0.654015	0.550402	0.23893	ENST00000370664	3	gene_id ENSG00000165886
chr19	50161465	50161899	9.5535	0.520894	0.438601	0.239175	ENST00000360565	18	gene_id ENSG00000126461
chr16	772509	772573	7.44708	0.59965	0.504957	0.239213	ENST00000569529+ENST00000568916+ENST00000570237+ENST00000219535+ENST00000566525+ENST00000564000	16	gene_id ENSG00000103254
chr6	42931608	42932072	7.29333	0.637539	0.536888	0.239235	ENST00000304611	1	gene_id ENSG00000124587
chr11	799326	799474	5.48397	0.619081	0.521401	0.239286	ENST00000527357+ENST00000347755+ENST00000524486+ENST00000525028+ENST00000411829+ENST00000534525+ENST00000531286+ENST00000527812	4	gene_id ENSG00000177595
chr10	104181907	104181945	7.27516	0.776935	0.654388	0.239314	ENST00000440407+ENST00000224862+ENST00000425536+ENST00000369956	16	gene_id ENSG00000107872
chr17	7254614	7254795	5.56332	0.637146	0.536685	0.239345	ENST00000574499+ENST00000570504+ENST00000571471+ENST00000575415+ENST00000158762	51	gene_id ENSG00000072818
chr15	75632458	75632561	6.25166	0.756025	0.636971	0.239456	ENST00000569245+ENST00000566843+ENST00000562789+ENST00000563220+ENST00000564068+ENST00000562610+ENST00000267935+ENST00000567195+ENST00000338995+ENST00000480484	53	gene_id ENSG00000140365
chr1	156028106	156028294	7.71005	0.72961	0.614759	0.239489	ENST00000368305+ENST00000463371+ENST00000368302+ENST00000368304+ENST00000487106	12	gene_id ENSG00000116586
chr11	62439425	62441049	8.05021	0.562215	0.473738	0.239512	ENST00000531323+ENST00000377953	4	gene_id ENSG00000204922
chr7	102741665	102742956	5.69526	0.757239	0.638084	0.239522	ENST00000414118+ENST00000341533+ENST00000417955	4	gene_id ENSG00000161048
chr9	124094712	124094867	9.45455	0.593504	0.500144	0.23955	ENST00000412819+ENST00000477553+ENST00000545652+ENST00000373823+ENST00000341272+ENST00000449733+ENST00000394353+ENST00000373805+ENST00000373806+ENST00000373808+ENST00000436847+ENST00000373818	61	gene_id ENSG00000148180+ENSG00000244498
chr20	3204096	3204504	7.21491	0.700521	0.590424	0.239627	ENST00000483354+ENST00000460550+ENST00000399838+ENST00000472295+ENST00000490838+ENST00000455664+ENST00000380113	22	gene_id ENSG00000125877
chr19	5691645	5691664	10.7182	0.643881	0.542745	0.239677	ENST00000394580+ENST00000579649+ENST00000347512+ENST00000579446	68	gene_id ENSG00000130255+ENSG00000167733
chr12	58000793	58001249	6.598	-0.836924	0.705484	0.239689	ENST00000551632+ENST00000337737+ENST00000548804+ENST00000549583+ENST00000548478+ENST00000548198	20	gene_id ENSG00000178498
chr17	37219556	37223382	5.1959	0.617038	0.520136	0.239693	ENST00000315392	1	gene_id ENSG00000161381
chr17	79477844	79477859	9.35216	-0.795211	0.670367	0.23972	ENST00000576544+ENST00000574671+ENST00000576209+ENST00000573283+ENST00000576917+ENST00000572105+ENST00000575087+ENST00000331925+ENST00000575842	13	gene_id ENSG00000184009+ENSG00000266077
chr14	65210788	65211010	5.96644	0.661166	0.557474	0.23981	ENST00000471182+ENST00000484731+ENST00000247226+ENST00000490180+ENST00000492928+ENST00000394691	33	gene_id ENSG00000126822
chr6	31922580	31922596	5.34557	-0.738048	0.622328	0.239832	ENST00000488426+ENST00000375425+ENST00000375429+ENST00000481121+ENST00000461621+ENST00000454913+ENST00000492185+ENST00000436289+ENST00000441998	14	gene_id ENSG00000221267+ENSG00000204356
chr1	227175074	227175211	6.67776	0.668584	0.563792	0.239862	ENST00000485462+ENST00000366775+ENST00000366776+ENST00000366777+ENST00000366778+ENST00000366779+ENST00000479852+ENST00000478406+ENST00000464693+ENST00000490782	48	gene_id ENSG00000163050
chr12	6948671	6949010	4.85349	0.641466	0.540924	0.239862	ENST00000536140+ENST00000396725+ENST00000251761+ENST00000290510	72	gene_id ENSG00000250510+ENSG00000256010+ENSG00000110811
chr14	23080599	23080909	5.37246	-0.695012	0.586135	0.239907	ENST00000428304	31	gene_id ENSG00000100439
chr11	500486	500541	5.97157	-0.783039	0.660523	0.240014	ENST00000534797+ENST00000354420+ENST00000531223+ENST00000529368+ENST00000524780+ENST00000525522+ENST00000438658+ENST00000527485+ENST00000397604+ENST00000533410+ENST00000397615+ENST00000397614+ENST00000531149+ENST00000525701+ENST00000529115+ENST00000526013+ENST00000356187+ENST00000529306+ENST00000528713	34	gene_id ENSG00000023191
chr19	14588911	14589057	7.72075	0.591133	0.498707	0.240074	ENST00000585606+ENST00000351277+ENST00000345425+ENST00000393028+ENST00000393029+ENST00000589631+ENST00000393033	5	gene_id ENSG00000123159
chr22	31320716	31322537	5.57108	0.707454	0.597004	0.240201	ENST00000422995+ENST00000432624	5	gene_id ENSG00000235989
chr5	132099461	132099515	5.51132	-0.85025	0.717555	0.240233	ENST00000378699+ENST00000371478+ENST00000458488+ENST00000378721+ENST00000296873+ENST00000453480+ENST00000414594+ENST00000378719+ENST00000448933+ENST00000378701+ENST00000378706	21	gene_id ENSG00000164402
chr9	37436846	37436877	7.60711	0.709601	0.598886	0.240256	ENST00000318158+ENST00000480596+ENST00000497693	31	gene_id ENSG00000137106+ENSG00000250559
chr11	11978493	11980701	6.91646	-0.743299	0.627395	0.240307	ENST00000305481+ENST00000339865+ENST00000399455	55	gene_id ENSG00000170242
chr11	122931910	122931913	6.508	-0.899332	0.759265	0.240409	ENST00000532167+ENST00000526108+ENST00000530391+ENST00000533238+ENST00000227378+ENST00000527983+ENST00000532182+ENST00000532007+ENST00000534624+ENST00000532636+ENST00000531063+ENST00000525463+ENST00000524590+ENST00000526110+ENST00000527387+ENST00000533540+ENST00000453788+ENST00000534567+ENST00000528292+ENST00000532780+ENST00000525624	53	gene_id ENSG00000207118+ENSG00000202252+ENSG00000109971
chr8	97243170	97243290	8.01986	0.872321	0.736565	0.240475	ENST00000287022+ENST00000518406+ENST00000521036+ENST00000517523+ENST00000517603+ENST00000518876	6	gene_id ENSG00000156467
chr3	49399950	49400059	6.73537	-0.831904	0.702671	0.24063	ENST00000454011+ENST00000418115+ENST00000422781+ENST00000445425	6	gene_id ENSG00000067560
chr2	232576689	232576693	9.26505	0.832009	0.702773	0.240638	ENST00000409321+ENST00000468027+ENST00000481928+ENST00000409683+ENST00000466801+ENST00000410064+ENST00000409115+ENST00000448874+ENST00000412128+ENST00000341369	19	gene_id ENSG00000187514
chr19	54947900	54948080	6.10567	0.744362	0.628776	0.240665	ENST00000301194	56	gene_id ENSG00000167614
chr2	233740957	233741067	8.05011	0.710496	0.600185	0.240677	ENST00000476690+ENST00000409230+ENST00000449331+ENST00000331342+ENST00000409533+ENST00000467665	140	gene_id ENSG00000204120+ENSG00000182600
chr6	36953758	36953833	6.50341	-0.828761	0.700137	0.24071	ENST00000460219+ENST00000373627+ENST00000373616+ENST00000538808	30	gene_id ENSG00000137409
chr11	68703915	68704535	5.38302	0.643352	0.543518	0.240722	ENST00000543739+ENST00000255078+ENST00000539064	32	gene_id ENSG00000132740
chr4	57514756	57514963	8.13626	-0.788647	0.666283	0.240733	ENST00000514890+ENST00000503639+ENST00000317745+ENST00000337881+ENST00000506661+ENST00000381260+ENST00000509435+ENST00000508121+ENST00000553379+ENST00000381255+ENST00000556614+ENST00000503864+ENST00000556376+ENST00000555760+ENST00000554144+ENST00000420433	7	gene_id ENSG00000171476
chr22	41631149	41631200	6.14256	0.667272	0.56382	0.240799	ENST00000417999+ENST00000216241+ENST00000455425	3	gene_id ENSG00000100399
chr17	7529556	7529654	6.90339	0.774498	0.654469	0.240833	ENST00000570914+ENST00000576846+ENST00000576579+ENST00000269298+ENST00000380466	3	gene_id ENSG00000141504
chr3	9743474	9743900	5.74416	0.726122	0.613599	0.24084	ENST00000420925+ENST00000351233+ENST00000414996+ENST00000296003+ENST00000447144+ENST00000353332	37	gene_id ENSG00000163719
chr10	124221041	124221640	8.06308	-0.940684	0.795033	0.240911	ENST00000368984	1	gene_id ENSG00000166033
chr1	112003955	112005395	5.67391	0.67567	0.571222	0.241049	ENST00000369722	20	gene_id ENSG00000116459
chr1	52816269	52818203	5.03411	0.674779	0.570614	0.241168	ENST00000371586	2	gene_id ENSG00000154222
chr2	74753779	74753815	5.64195	0.671038	0.567557	0.241255	ENST00000377526+ENST00000425118+ENST00000463900	3	gene_id ENSG00000115307
chr9	140006360	140006392	7.04842	0.684205	0.578855	0.241385	ENST00000483783+ENST00000371579+ENST00000463619+ENST00000488415	8	gene_id ENSG00000176978
chr15	72636267	72636481	7.0021	0.699036	0.591517	0.241475	ENST00000567411+ENST00000565873+ENST00000268097+ENST00000564677+ENST00000566304	100	gene_id ENSG00000213614+ENSG00000140488+ENSG00000260729+ENSG00000137817
chr19	42801188	42801431	8.04267	0.545441	0.4617	0.24163	ENST00000538771+ENST00000594989+ENST00000262890	2	gene_id ENSG00000079462
chr16	88781857	88781898	5.77846	0.64426	0.545504	0.241764	ENST00000484567+ENST00000419505+ENST00000327397+ENST00000518793+ENST00000301015+ENST00000521877	4	gene_id ENSG00000103335
chr15	66791684	66791912	10.6682	0.589344	0.49902	0.241777	ENST00000307961+ENST00000561775+ENST00000568588+ENST00000567229+ENST00000565723	4	gene_id ENSG00000202529+ENSG00000174444+ENSG00000199673+ENSG00000200623+ENSG00000199574
chr1	40042224	40042416	7.5472	0.634321	0.53717	0.241834	ENST00000451091+ENST00000531243+ENST00000372856+ENST00000372857	65	gene_id ENSG00000090621
chr5	65466478	65466643	7.05988	0.688648	0.583396	0.24201	ENST00000522912+ENST00000284041+ENST00000519259+ENST00000334121+ENST00000520953+ENST00000380918+ENST00000520580	35	gene_id ENSG00000153914
chr17	7369030	7370129	5.58812	-0.675771	0.572538	0.242052	ENST00000380599+ENST00000311403	2	gene_id ENSG00000174282
chr19	4037614	4039384	8.06329	0.529863	0.448962	0.242096	ENST00000262971	21	gene_id ENSG00000105229
chr11	57467338	57467835	5.32894	-0.662265	0.561189	0.24213	ENST00000529480+ENST00000287169+ENST00000527985	25	gene_id ENSG00000156599
chr10	17278293	17278378	6.17923	-0.974295	0.825777	0.242231	ENST00000487938+ENST00000224237+ENST00000469543+ENST00000544301	25	gene_id ENSG00000026025
chr19	47906429	47906810	9.6264	0.559088	0.473939	0.242306	ENST00000560245+ENST00000560253+ENST00000561293+ENST00000559688+ENST00000561204+ENST00000331559+ENST00000558555+ENST00000441740+ENST00000559890+ENST00000561096	8	gene_id ENSG00000105419
chr8	74332606	74333193	6.84741	0.682201	0.578348	0.242343	ENST00000522695+ENST00000524300	2	gene_id ENSG00000040341+ENSG00000258677+ENSG00000104343
chr4	1205236	1205472	10.0171	0.466309	0.395395	0.24243	ENST00000382952+ENST00000290921	1	gene_id ENSG00000159692
chr16	25189345	25189366	5.54131	0.741329	0.628698	0.242509	ENST00000576625+ENST00000574450+ENST00000572869+ENST00000564011+ENST00000575396+ENST00000380962+ENST00000399069	31	gene_id ENSG00000205629
chr17	42989040	42989041	8.864	-0.884327	0.750182	0.24264	ENST00000586793+ENST00000435360+ENST00000588640+ENST00000590922+ENST00000587997+ENST00000253408+ENST00000376990+ENST00000591719	29	gene_id ENSG00000131095
chr16	85840344	85840408	11.7152	0.521432	0.442348	0.242654	ENST00000564648+ENST00000568794+ENST00000253452+ENST00000566405+ENST00000562929+ENST00000569997+ENST00000562336+ENST00000568339+ENST00000561569+ENST00000564903	40	gene_id ENSG00000131143
chr8	27462441	27462586	12.206	-0.519555	0.440861	0.242765	ENST00000520012+ENST00000546343+ENST00000523589+ENST00000316403+ENST00000522299+ENST00000522502+ENST00000523500+ENST00000560566+ENST00000405140+ENST00000522098+ENST00000560366	16	gene_id ENSG00000120885
chr19	36640944	36641215	11.4551	0.473033	0.401417	0.242802	ENST00000588815+ENST00000588546+ENST00000246533+ENST00000587718+ENST00000590211	46	gene_id ENSG00000126247
chr19	58858226	58858395	6.31339	0.642049	0.54486	0.242815	ENST00000596924+ENST00000600123+ENST00000263100+ENST00000595014+ENST00000598345	5	gene_id ENSG00000268230+ENSG00000121410+ENSG00000174586
chr20	62701842	62701844	7.50214	0.782751	0.66452	0.242996	ENST00000339217+ENST00000475236+ENST00000343484+ENST00000395053+ENST00000477783+ENST00000361317+ENST00000495168+ENST00000440819+ENST00000461072+ENST00000458442+ENST00000465111	33	gene_id ENSG00000171703
chr8	27462587	27462657	11.4746	-0.501193	0.425761	0.243292	ENST00000546343+ENST00000560566+ENST00000316403+ENST00000522299+ENST00000522502+ENST00000523500+ENST00000520012+ENST00000405140+ENST00000522098+ENST00000560366	17	gene_id ENSG00000120885
chr14	105861207	105861543	8.82508	0.61202	0.519908	0.243293	ENST00000447393+ENST00000325438+ENST00000458164+ENST00000551743+ENST00000551692	53	gene_id ENSG00000256498+ENSG00000179364
chr14	50320336	50320632	6.50415	0.637256	0.541393	0.243333	ENST00000578231	1	gene_id ENSG00000266037
chr19	38798237	38798275	5.23192	0.737038	0.626177	0.243343	ENST00000589644+ENST00000337679+ENST00000592246+ENST00000589247+ENST00000592694+ENST00000591784+ENST00000585563+ENST00000589151+ENST00000339413+ENST00000329420+ENST00000392124+ENST00000591755+ENST00000586319	16	gene_id ENSG00000167645
chr6	79692661	79692834	6.1224	0.73155	0.621523	0.243348	ENST00000275034	20	gene_id ENSG00000146247
chr11	47490444	47491845	7.66312	0.668063	0.567658	0.243409	ENST00000395290	6	gene_id ENSG00000149187
chr1	160181333	160181440	6.69081	-0.80102	0.680653	0.243423	ENST00000488858+ENST00000368077+ENST00000360472+ENST00000368076	9	gene_id ENSG00000265381+ENSG00000162734
chrX	64732463	64732781	5.61781	0.630302	0.535648	0.243476	ENST00000484069+ENST00000312391+ENST00000374804+ENST00000374807+ENST00000374811	2	gene_id ENSG00000001497
chr6	1624042	1624466	5.71917	0.580922	0.493822	0.243606	ENST00000486793+ENST00000380815+ENST00000467288+ENST00000380805+ENST00000530927+ENST00000476972	2	gene_id ENSG00000112699
chr1	26609355	26609428	5.6841	0.69936	0.594521	0.243621	ENST00000472155+ENST00000357089+ENST00000374221+ENST00000374223+ENST00000374222+ENST00000374217+ENST00000494942+ENST00000496466+ENST00000475591+ENST00000314675	7	gene_id ENSG00000158062
chr1	201458001	201458112	7.06592	-0.853264	0.725393	0.243646	ENST00000458271+ENST00000531916+ENST00000533188+ENST00000533402+ENST00000530120+ENST00000524951+ENST00000340006+ENST00000526723+ENST00000533432+ENST00000527662+ENST00000532313+ENST00000367306+ENST00000529975+ENST00000527573+ENST00000532460	22	gene_id ENSG00000159176
chr12	54762937	54763661	10.1728	0.51647	0.439134	0.243713	ENST00000550779+ENST00000551109+ENST00000394313+ENST00000338010+ENST00000352268+ENST00000546970	5	gene_id ENSG00000161642
chr1	109822207	109822778	7.59359	0.599903	0.510184	0.243814	ENST00000438534+ENST00000409138+ENST00000492431+ENST00000369909+ENST00000369907+ENST00000369904+ENST00000369903+ENST00000409267	4	gene_id ENSG00000134222
chr11	68382100	68382720	7.18014	0.688296	0.585363	0.243818	ENST00000529710+ENST00000393800+ENST00000393801+ENST00000265637+ENST00000265636+ENST00000393799	79	gene_id ENSG00000110075
chr3	47891357	47891677	9.47303	0.649961	0.552901	0.243936	ENST00000395745+ENST00000445061+ENST00000446256+ENST00000457607+ENST00000348968	47	gene_id ENSG00000132153
chr14	65208503	65209173	5.3795	-0.73326	0.62385	0.244004	ENST00000471182+ENST00000484731+ENST00000394691+ENST00000247226+ENST00000490180	31	gene_id ENSG00000126822
chr8	144996100	144996563	6.09014	-0.812972	0.692035	0.24425	ENST00000398774+ENST00000436759+ENST00000345136+ENST00000356346+ENST00000357649+ENST00000354958+ENST00000527303+ENST00000322810+ENST00000527096+ENST00000354589	3	gene_id ENSG00000178209
chr5	150481020	150481040	7.63661	0.697861	0.594048	0.244251	ENST00000522664+ENST00000521512+ENST00000523714+ENST00000356496+ENST00000354546+ENST00000377751	5	gene_id ENSG00000197043
chr19	15367019	15367074	6.93295	0.71429	0.608046	0.244261	ENST00000602230+ENST00000263377+ENST00000371835+ENST00000360016+ENST00000594841+ENST00000594842	24	gene_id ENSG00000141867
chr3	128339002	128339436	9.13551	0.575602	0.490031	0.244303	ENST00000497289+ENST00000296255	2	gene_id ENSG00000163902
chr20	34090734	34092833	6.8157	-0.669431	0.569916	0.244307	ENST00000342580+ENST00000397527+ENST00000422671	58	gene_id ENSG00000126001
chr8	144662344	144662355	6.63704	0.602715	0.513126	0.244315	ENST00000532741+ENST00000528610+ENST00000529272+ENST00000423316+ENST00000533833+ENST00000524624+ENST00000531621+ENST00000442189+ENST00000534380+ENST00000527741+ENST00000395119+ENST00000526838+ENST00000529007+ENST00000528382+ENST00000524397+ENST00000419152+ENST00000529576+ENST00000317198+ENST00000530109	11	gene_id ENSG00000104529
chr1	113245210	113245227	6.36398	-0.719423	0.612499	0.244325	ENST00000484280+ENST00000436685+ENST00000285735+ENST00000369642+ENST00000425265+ENST00000484054+ENST00000534717+ENST00000369638+ENST00000468093+ENST00000473074+ENST00000369637+ENST00000339083+ENST00000369632+ENST00000369633	17	gene_id ENSG00000155366+ENSG00000155367
chrX	13956626	13956757	5.68587	-0.768097	0.654027	0.244388	ENST00000454189	30	gene_id ENSG00000046653
chr12	80191035	80191048	6.24503	0.701914	0.597772	0.244465	ENST00000437004+ENST00000261207+ENST00000551781+ENST00000547330+ENST00000553081+ENST00000546369+ENST00000550107+ENST00000450142	37	gene_id ENSG00000058272
chr19	59093391	59093976	7.25217	0.632918	0.539501	0.244888	ENST00000493504+ENST00000596579	18	gene_id ENSG00000267858+ENSG00000268784+ENSG00000269032+ENSG00000213753
chr12	299302	300233	5.33263	0.694383	0.591898	0.244891	ENST00000545058+ENST00000428720+ENST00000424061+ENST00000359674+ENST00000397296	3	gene_id ENSG00000111181
chr20	61430808	61431945	7.40132	0.532525	0.454237	0.245209	ENST00000370487	5	gene_id ENSG00000101189
chr9	139270029	139270252	6.27732	0.665778	0.567981	0.245274	ENST00000298532	1	gene_id ENSG00000165684
chr3	10167978	10168601	10.2898	0.660845	0.563804	0.2453	ENST00000256463+ENST00000530758	6	gene_id ENSG00000254999
chr12	76443536	76443565	6.42972	0.737527	0.629256	0.245323	ENST00000547773+ENST00000547993+ENST00000261182+ENST00000393263+ENST00000552056+ENST00000547969+ENST00000544816+ENST00000552342+ENST00000547529+ENST00000535020+ENST00000431879+ENST00000549596+ENST00000548044+ENST00000542344+ENST00000552147	26	gene_id ENSG00000187109
chr8	67837672	67837776	8.62402	0.583934	0.498334	0.245439	ENST00000521399+ENST00000499996+ENST00000502076+ENST00000520944+ENST00000520348+ENST00000521127	17	gene_id ENSG00000245910+ENSG00000201719+ENSG00000254341
chr19	13255085	13255217	5.64277	0.623131	0.531792	0.245444	ENST00000587230+ENST00000242770+ENST00000591843+ENST00000593126+ENST00000589083+ENST00000343587	5	gene_id ENSG00000104915
chr19	41930407	41930906	8.46464	0.569185	0.485912	0.245597	ENST00000544905+ENST00000457836+ENST00000595085+ENST00000540732+ENST00000269980	56	gene_id ENSG00000255730+ENSG00000142046+ENSG00000248098
chr12	42631401	42631526	5.69982	0.69969	0.597428	0.245679	ENST00000327791+ENST00000547254+ENST00000534854+ENST00000555248+ENST00000547724+ENST00000548917+ENST00000546782+ENST00000552928+ENST00000541702+ENST00000552109+ENST00000547351+ENST00000546726+ENST00000551268+ENST00000442791+ENST00000380788	34	gene_id ENSG00000015153
chr5	133512546	133512611	7.368	-0.723525	0.617846	0.245729	ENST00000519321+ENST00000523966+ENST00000524288+ENST00000328392+ENST00000522855+ENST00000522552+ENST00000353411+ENST00000519054+ENST00000521216	32	gene_id ENSG00000113575+ENSG00000113558+ENSG00000006837
chr21	34918519	34918685	7.67861	0.701899	0.599544	0.245858	ENST00000290239+ENST00000356577+ENST00000381692+ENST00000455528+ENST00000381679+ENST00000475072+ENST00000300278+ENST00000492229	7	gene_id ENSG00000159140
chr19	13215753	13215895	7.28799	0.484252	0.413655	0.24588	ENST00000593157+ENST00000588511+ENST00000592062+ENST00000437766+ENST00000221504+ENST00000357720	3	gene_id ENSG00000104907
chr6	30460526	30461982	10.2182	-0.510053	0.435696	0.245881	ENST00000376630	14	gene_id ENSG00000204592
chr17	79994269	79994288	7.45873	0.705112	0.602358	0.245911	ENST00000306869+ENST00000580750+ENST00000578273+ENST00000581584+ENST00000579334+ENST00000582074+ENST00000577532+ENST00000579842+ENST00000578885+ENST00000579155+ENST00000580320+ENST00000577286+ENST00000579821+ENST00000579004+ENST00000577712+ENST00000582900	20	gene_id ENSG00000169738
chr9	139901694	139901828	9.48175	0.611983	0.522843	0.24595	ENST00000265662+ENST00000479446+ENST00000341511+ENST00000371605	2	gene_id ENSG00000107331
chr17	47007866	47007974	7.86426	0.648206	0.554149	0.246253	ENST00000504000+ENST00000290330+ENST00000576353+ENST00000509995+ENST00000509989+ENST00000515572+ENST00000510558+ENST00000514089+ENST00000502492+ENST00000573795	9	gene_id ENSG00000159210
chr19	12740600	12742735	7.56631	0.483882	0.413709	0.246298	ENST00000343325	18	gene_id ENSG00000221343+ENSG00000173875
chr7	1510114	1510328	8.62609	0.618056	0.528558	0.246416	ENST00000389470+ENST00000493446+ENST00000404767	2	gene_id ENSG00000164880
chr16	337115	337208	5.8166	0.693182	0.592991	0.246562	ENST00000482665+ENST00000435833+ENST00000219406+ENST00000467212	28	gene_id ENSG00000185615
chr22	38474141	38474711	5.76036	0.677546	0.579701	0.246632	ENST00000320521+ENST00000469516	1	gene_id ENSG00000100156
chr8	145735981	145736105	6.38428	0.64422	0.551396	0.246809	ENST00000526749+ENST00000301327+ENST00000528047+ENST00000534427	7	gene_id ENSG00000167700
chr11	125325731	125325831	8.70727	-0.792962	0.678719	0.246817	ENST00000278919+ENST00000524427+ENST00000392709+ENST00000527350	16	gene_id ENSG00000149557
chr17	79478374	79478523	10.174	-0.781425	0.668889	0.246849	ENST00000575659+ENST00000571691+ENST00000576544+ENST00000575994+ENST00000574671+ENST00000576209+ENST00000573283+ENST00000571327+ENST00000575087+ENST00000576917+ENST00000572105+ENST00000576214+ENST00000331925+ENST00000575842	22	gene_id ENSG00000184009+ENSG00000266077
chr19	50059860	50059910	8.10778	0.597	0.511062	0.246884	ENST00000601340+ENST00000598296+ENST00000599537+ENST00000598820+ENST00000339093+ENST00000598550+ENST00000596477+ENST00000596358+ENST00000391853+ENST00000594932	9	gene_id ENSG00000142546
chr19	18686045	18686051	6.94117	0.685564	0.586955	0.246946	ENST00000597451+ENST00000599551+ENST00000594527+ENST00000442744+ENST00000596272+ENST00000430157+ENST00000595683	33	gene_id ENSG00000221983
chr16	74339505	74339786	7.2266	0.594159	0.508709	0.246956	ENST00000219313+ENST00000568717+ENST00000540379	18	gene_id ENSG00000103035
chr11	62457787	62457893	9.64405	0.627702	0.53747	0.246993	ENST00000403734+ENST00000403098+ENST00000301781+ENST00000421906+ENST00000433053+ENST00000407022+ENST00000449636+ENST00000470529+ENST00000360796+ENST00000278893+ENST00000405837+ENST00000403550+ENST00000463679	7	gene_id ENSG00000214753+ENSG00000168000+ENSG00000234857
chr8	26492296	26492352	6.97882	-0.881606	0.755045	0.247098	ENST00000522745+ENST00000523093+ENST00000311151+ENST00000521983+ENST00000521913+ENST00000523027	16	gene_id ENSG00000092964
chr20	35155643	35157038	10.1384	0.495996	0.424929	0.247249	ENST00000475894+ENST00000339266+ENST00000401952+ENST00000373913	47	gene_id ENSG00000080845
chr5	176917247	176917594	6.66218	0.708336	0.607043	0.247402	ENST00000355572	17	gene_id ENSG00000196923
chrX	48932425	48932461	5.84337	0.732684	0.627916	0.247407	ENST00000356463+ENST00000486337+ENST00000376372+ENST00000473974+ENST00000376368+ENST00000465806+ENST00000322995+ENST00000433252+ENST00000485908+ENST00000367375	18	gene_id ENSG00000196998+ENSG00000250232+ENSG00000243279
chr1	240255180	240257024	6.11224	-0.693112	0.594291	0.247634	ENST00000319653	3	gene_id ENSG00000155816
chr1	41326729	41328018	8.39063	0.608615	0.521863	0.247654	ENST00000372638	1	gene_id ENSG00000179862
chr8	56985634	56985675	6.95864	0.921617	0.79026	0.24766	ENST00000521262+ENST00000524349+ENST00000523936+ENST00000520627+ENST00000519606+ENST00000009589+ENST00000520490	7	gene_id ENSG00000008988+ENSG00000238650
chr6	29603837	29604120	6.54507	-0.789498	0.677036	0.247704	ENST00000445436	1	gene_id ENSG00000235238
chr19	1585056	1585213	6.13531	-0.813574	0.697755	0.247753	ENST00000585967+ENST00000434436+ENST00000592965+ENST00000592012+ENST00000590550+ENST00000585937+ENST00000592361+ENST00000156825	21	gene_id ENSG00000127540+ENSG00000267059+ENSG00000071655
chr11	67378874	67378947	8.24398	0.775484	0.665119	0.247775	ENST00000527355+ENST00000322776+ENST00000526770+ENST00000529927+ENST00000532303+ENST00000527923+ENST00000415352	51	gene_id ENSG00000167792
chr6	86324699	86324952	5.97872	-0.676456	0.580292	0.247862	ENST00000355238+ENST00000369622+ENST00000503906	73	gene_id ENSG00000135317+ENSG00000135316
chr17	61909084	61909170	9.70079	0.693088	0.594571	0.247871	ENST00000584657+ENST00000375812+ENST00000310144+ENST00000578570+ENST00000581882+ENST00000580864+ENST00000579147+ENST00000585242	59	gene_id ENSG00000087191
chr14	50085237	50085858	10.4614	0.592582	0.508526	0.248032	ENST00000298289	1	gene_id ENSG00000165502
chr16	684719	684736	8.05016	0.699988	0.600896	0.248187	ENST00000456420+ENST00000448973+ENST00000397666+ENST00000397664+ENST00000397665+ENST00000301686+ENST00000568773+ENST00000568077+ENST00000338401+ENST00000564039	10	gene_id ENSG00000130731
chr22	37458565	37459414	10.1763	0.636777	0.546697	0.248243	ENST00000456470+ENST00000403888+ENST00000402077	21	gene_id ENSG00000100379
chr17	41952725	41953529	8.56355	0.657316	0.564414	0.248311	ENST00000377184+ENST00000269095	1	gene_id ENSG00000108852
chr16	4511700	4511785	6.98627	0.646126	0.554834	0.248335	ENST00000574733+ENST00000572232+ENST00000571448+ENST00000404295+ENST00000283429+ENST00000574425+ENST00000572110	6	gene_id ENSG00000153406
[truncated: 19,308 more rows]
