# Supplementary material for: Transcriptome analysis reveals dysregulation of innate immune response genes and neuronal activity-dependent genes in autism
Source: Nat Commun. 2014 Dec 10;5:5748. doi: 10.1038/ncomms6748 (PMC4270294; doi:10.1038/ncomms6748)
Supplement: Supplementary Data 6 — 6a: Enrichment analysis of 749 genes differentially expressed at P < 0.01.6b: Enrichment analysis of 1964 genes differentially expressed at P < 0.05. 6c: Enrichment analysis of 185 genes differentially expressed at P < 0.001. 6d: Enrichment analysis of 50 genes differentially expressed at P < 0.0001 [file ncomms6748-s7.xlsx]

## Sheet: S6a
Supplementary Data 6a: Enrichment analysis of 749 genes differentially expressed at P < 0.01. Top 15 Gene Ontology terms with P value (hypergeometric test) < 0.05. The P value threshold after 2000 permutations was 2.76e-05. No functional annotations exceeded a FWER < 0.05
GMRG Term	Description	P value (hypergeometric test)
GO:0035456	response to interferon-beta	0.000138119
GO:1990247	N6-methyladenosine-containing RNA binding	0.000179423
GO:0035455	response to interferon-alpha	0.0010115
GO:0033690	positive regulation of osteoblast proliferation	0.00164622
GO:0046597	negative regulation of viral entry into host cell	0.00164622
GO:0055088	lipid homeostasis	0.00241878
GO:1901214	regulation of neuron death	0.00315431
GO:2000505	regulation of energy homeostasis	0.00315431
GO:0008061	chitin binding	0.00318517
GO:0009440	cyanate catabolic process	0.00318517
GO:0010868	negative regulation of triglyceride biosynthetic process	0.00318517
GO:0021740	principal sensory nucleus of trigeminal nerve development	0.00318517
GO:0021978	telencephalon regionalization	0.00318517
GO:0035873	lactate transmembrane transport	0.00318517
GO:0060221	retinal rod cell differentiation	0.00318517

## Sheet: S6b
Supplementary Data 6b: Enrichment analysis of 1964 genes differentially expressed at P < 0.05. Reporting top 15 Gene Ontology Terms with P value (hypergeometric test) < 0.05. The P value threshold after 2000 permutations was 4.25e-05. No functional annotations exceeded a FWER < 0.05
GMRG Term	Description	P value (hypergeometric test)
GO:1901214	regulation of neuron death	0.000373915
GO:0005246	calcium channel regulator activity	0.00055457
GO:0008021	synaptic vesicle	0.00114679
GO:0005267	potassium channel activity	0.00182929
GO:0021772	olfactory bulb development	0.00203773
GO:0032389	MutLalpha complex	0.00211853
GO:0071204	histone pre-mRNA 3'end processing complex	0.00211853
GO:0035435	phosphate ion transmembrane transport	0.00211853
GO:0060666	dichotomous subdivision of terminal units involved in salivary gland branching	0.00211853
GO:0048539	bone marrow development	0.00324786
GO:0051224	negative regulation of protein transport	0.00324786
GO:1990247	N6-methyladenosine-containing RNA binding	0.00324786
GO:0045600	positive regulation of fat cell differentiation	0.00384948
GO:0008543	fibroblast growth factor receptor signaling pathway	0.00508721
GO:0035455	response to interferon-alpha	0.00531096
Total number of genes: 13263
Total number of Study genes: 1965
Total number of Study gene GMRG terms (pop non-singletons): 5245 (4658)
Genes with GMRG information: 1697
Genes with no GMRG information: 268

## Sheet: S6c
Supplementary Data 6c: Enrichment analysis of 185 genes differentially expressed at P < 0.001. Top 15 Gene Ontology terms with P value (hypergeometric test) < 0.05. The P value threshold after 2000 permutations was 3.42e-05. No functional annotations exceeded a FWER < 0.05
GMRG Term	Description	P value (hypergeometric test)
GO:1990247	N6-methyladenosine-containing RNA binding	0.000587715
GO:0017091	AU-rich element binding	0.000710826
GO:0086006	voltage-gated sodium channel activity involved in cardiac muscle cell action potential	0.00116451
GO:0060371	regulation of atrial cardiac muscle cell membrane depolarization	0.00116451
GO:0046872	metal ion binding	0.00140956
GO:0086002	cardiac muscle cell action potential involved in contraction	0.00285753
GO:2000009	negative regulation of protein localization to cell surface	0.00285753
GO:0086012	membrane depolarization during cardiac muscle cell action potential	0.00285753
GO:0031301	integral component of organelle membrane	0.00285753
GO:0007399	nervous system development	0.00366921
GO:0003730	mRNA 3'-UTR binding	0.00396838
GO:0030166	proteoglycan biosynthetic process	0.00523579
GO:0031588	AMP-activated protein kinase complex	0.00523579
GO:0072358	cardiovascular system development	0.00523579
GO:0001518	voltage-gated sodium channel complex	0.00666954

## Sheet: S6d
Supplementary Data 6d: Enrichment analysis of 50 genes differentially expressed at P < 0.0001. Top 15 Gene Ontology terms with P value (hypergeometric test) < 0.05. The P value threshold after 2000 permutations was 4.51e-05. No functional annotations exceeded a FWER < 0.05
GMRG Term	Description	P value (hypergeometric test)
GO:0043101	purine-containing compound salvage	0.000933542
GO:0007409	axonogenesis	0.0020668
GO:0006144	purine nucleobase metabolic process	0.00588694
GO:0005070	SH3/SH2 adaptor activity	0.00667968
GO:0009967	positive regulation of signal transduction	0.00751815
GO:0030154	cell differentiation	0.00812536
GO:0035725	sodium ion transmembrane transport	0.00932944
GO:0007399	nervous system development	0.00955486
GO:0045444	fat cell differentiation	0.00980973
GO:0046872	metal ion binding	0.00981567
GO:0009790	embryo development	0.0222634
GO:0055086	nucleobase-containing small molecule metabolic process	0.0251125
GO:0006811	ion transport	0.0468482
GO:0005874	microtubule	0.0512728
GO:0014069	postsynaptic density	0.0545375
