# Supplementary material for: Transcriptome analysis reveals dysregulation of innate immune response genes and neuronal activity-dependent genes in autism
Source: Nat Commun. 2014 Dec 10;5:5748. doi: 10.1038/ncomms6748 (PMC4270294; doi:10.1038/ncomms6748)
Supplement: Supplementary Data 7 — Gene lists [file ncomms6748-s8.xlsx]

## Sheet: S7
Supplementary Data 7. Gene lists
Gene categories	Source	Description
Neuronal Markers	Cahoy et al.1	Supplementary Table 6 in Cahoy et al.1
Oligodendrocyte Markers	Cahoy et al.1	Supplementary Table 5 in Cahoy et al.1
Astrocyte Markers	Cahoy et al.1	Supplementary Table 4 in Cahoy et al.1
Type 1 Microglial Markers	userListEnrichment function in WGCNA2	userListEnrichment is a pre-defined or user-defined collections of brain- and blood-related lists curated from the literature part of the WGCNA package. This specific list of cell class genes was compiled by Miller et al., 20103
Type 2 Microglial Markers	userListEnrichment function in WGCNA2	userListEnrichment is a pre-defined or user-defined collections of brain- and blood-related lists curated from the literature part of the WGCNA package. This specific list of cell class genes was compiled by Miller et al., 20103
Ischemia Markers	Nagata et al.4
Synaptic Proteins	Bayes et al.5	PMID: 21170055
Postsynaptic Density (PSD)	Bayes et al.5	PMID: 21170055
ASD SFARI 2012	Parikshak et al.6	manually curated list of genes with strong genetic evidence (SFARI category S and evidence levels 1-4); includes genes harboring CNVs associated with autism, genes implicated by candidate gene studies, and syndromic autism genes, excludes RDNV genes
ASD SFARI 2014	(https://gene.sfari.org/autdb/)7
ASD SFARI 2014 CV	(https://gene.sfari.org/autdb/)7	subset of ASD SFARI 2012 after removing genes with RDNVs
ASD (Pinto)	Pinto et al8 (Table S6a)	genes implicated in both ASD and ID, updated from Betancur9
Rare de novo	Parikshak et al.6	RDNVs associated with autism
I-exomes	Steinberg et al.10	genes disrupted by de novononsesnse, frameshift, or splice-site point mutationsin autism probands
SON-exomes	Steinberg et al.10	genes disrupted by de novononsesnse, frameshift, or splice-site point mutationsin autism probands
AGP	Steinberg et al.10	rare deletion CNVs in 561 autism probands with "strict ASD"
San	Steinberg et al.10	rare deletion CNVs in 1124 autism probands with "strict ASD"
asdM12	Voineagu at al.11	a neuronal module, enriched for ASD-associated genes
asdM16	Voineagu at al.11	atrocyte and activated microglial maker module, with functional annotation immune response but no enrichment for ASD-associated genes
FMRP interacting	Parikshak et al.6	original source of this list is Darnell et al.12
FMRP 1	Steinberg et al.10	a module upregulated during fetal development obtained after clustering 832 FMRP targets in human brain transcriptome (Brainspan13)
FMRP 2	Steinberg et al.10	a module upregulated during adolescence and adulthood obtained after clustering 832 FMRP targets in human brain transcriptome (Brainspan13)
ID 2009	Parikshak et al.6	intellectual disability genes
ID (Pinto)	Pinto et al8 (Table S6c)	genes implicated in ID, but not yet in ASD
Brain Critical	Uddin et al.14	1,744 genes containing exons with high brain expression and low burden of rare mutations
T-BCAs	Steinberg et al.10	genes with breakpoints of balanced abnormalities
