# Supplementary material for: Transcriptome analysis reveals dysregulation of innate immune response genes and neuronal activity-dependent genes in autism
Source: Nat Commun. 2014 Dec 10;5:5748. doi: 10.1038/ncomms6748 (PMC4270294; doi:10.1038/ncomms6748)
Supplement: Supplementary Data 8 — 8a: Enrichment analysis of 1964, 749, 494 , 185 genes differentially expressed at P < 0.05, P < 0.01, P < 0.005, P < 0.001 , respectively 8b: Gene Set enrichment analysis to evaluate expression at the level of genetically associated genes. [file ncomms6748-s9.xlsx]

## Sheet: S8a
Supplementary Data 8a: Enrichment analysis of 1964, 749, 494 , 185 genes differentially expressed at P < 0.05, P < 0.01, P < 0.005, P < 0.001 , respectively. P value and Ratio (number of genes in Study group/Number of genes transcritpome-wide, in parentheses) for each gene set.
Differentially expressed genes (P value threshold for FWER =0.05)	Number of Genes	ASD SFARI 2012	ASD SFARI 2014	ASD SFARI 2014 CV	ASD (Pinto)	Rare de novo	I-exomes	SON-exomes	AGP	San	ID 2009	ID (Pinto)	Brain Critical	T-BCAs
Genes differentially expressed at P < 0.05 (1.65e-04)	1964	0.63 (0.16)	0.56 (0.14)	0.47 (0.15)	0.17 (0.18)	0.56 (0.14)	0.54 (0.16)	NA	0.51 (0.16)	0.49 (0.15)	0.30 (0.15)	0.95 (0.11)	0.06 (0.16)	NA
Genes differentially expressed at P < 0.01 (5.94e-04)	749	0.10 (0.08)	0.13 (0.07)	0.06 (0.09)	0.32 (0.06)	0.46 (0.05)	NA	NA	NA	0.84 (0.03)	0.71 (0.05)	0.99 (0.02)	1.00E-03 (0.07)	NA
Genes differentially expressed at P < 0.005 (4.40e-04)	494	0.24 (0.05)	0.12 (0.05)	0.09 (0.06)	0.25 (0.05)	0.43 (0.04)	NA	NA	NA	0.64 (0.03)	0.60 (0.03)	0.99 (0.009)	3.00E-04 (0.05)	NA
Genes differentially expressed at P < 0.001 (3.87e-04)	185	0.47 (0.01)	0.71 (0.01)	0.60 (0.013)	0.48 (0.01)	0.98 (0.006)	NA	NA	NA	NA	0.75 (0.01)	NA	3.70E-03 (0.02)	NA
NA indicates that modules contain one or fewer genes in the category being tested.

## Sheet: S8b
Supplementary Data 8b: Gene Set enrichment analysis to evaluate expression at the level of genetically associated genes. Reported P values calculated by a one-sided t-test for z in each gene set ≥ z score not in the gene set. The single gene expression P were mapped to z score using equation 1 (see Methods). At FWER < 0.05, P value threshold after 100 permutations was 0.005.
Gene Sets	P value
ASD SFARI 2012	0.68
ASD SFARI 2014	0.89
ASD SFARI 2014 CV	0.84
ASD (Pinto)	0.83
Rare de novo	0.73
I-exomes	0.98
SON-exomes	0.73
AGP	0.57
San	0.25
ID 2009	0.36
ID (Pinto)	0.01
Brain Critical	0.99
T-BCAs	0.63
