# Supplementary material for: Transcriptome analysis reveals dysregulation of innate immune response genes and neuronal activity-dependent genes in autism
Source: Nat Commun. 2014 Dec 10;5:5748. doi: 10.1038/ncomms6748 (PMC4270294; doi:10.1038/ncomms6748)
Supplement: Supplementary Data 9 — Module conservation between co-expressed modules constructed separately in cases and controls [file ncomms6748-s10.xlsx]

## Sheet: S9
Supplementary Data 9. Module conservation between co-expressed modules constructed separately in cases and controls. Zsummary < 2 implies no evidence for module preservation, 2 < Zsummary < 10 implies weak to moderate evidence, and Zsummary > 10 implies strong evidence for module preservation.
Module	Module Size	Zsummary
mod7	584	25.0038
mod2	1000	34.3535
mod3	1000	27.3156
mod13	248	4.56946
mod5	622	25.9312
mod11	339	9.87317
mod0	121	6.16782
mod14	140	4.44953
mod15	99	5.93493
mod9	420	13.4354
mod16	233	15.1351
mod8	432	10.2193
mod10	374	19.2106
mod6	602	21.8228
mod17	260	13.9321
mod12	312	13.5418
mod1	1000	30.5063
mod4	1000	19.2405
