# Supplementary material for: Transcriptome analysis reveals dysregulation of innate immune response genes and neuronal activity-dependent genes in autism
Source: Nat Commun. 2014 Dec 10;5:5748. doi: 10.1038/ncomms6748 (PMC4270294; doi:10.1038/ncomms6748)
Supplement: Supplementary Data 10 — Gene and kME in different modules [file ncomms6748-s11.xlsx]

## Sheet: S10
Supplementary Data 10. Gene and kME in different modules
Ensembl	HGNC	kM7	kM2	kM3	kM5	kM11	kM9	kM8	kM10	kM6	kM12	kM1	kM4	kM0	Module
ENSG00000005243	COPZ2	0.449555	-0.356191	0.046415	0.52632	0.337557	0.235277	0.0233148	-0.0232237	-0.204976	0.00118054	-0.366204	0.308566	0.207905	mod7
ENSG00000120533	ENY2	-0.0197654	-0.00962438	-0.0702939	-0.00314853	0.0938554	-0.170045	-0.215766	0.210129	-0.0392916	0.0535494	0.0624104	0.0749916	-0.269917	mod0
ENSG00000143815	LBR	0.104871	-0.210375	0.188405	0.302529	0.214236	0.118661	-0.0712647	-0.304341	-0.271457	-0.0600851	-0.350867	0.0557847	-0.00954738	mod5
ENSG00000236264	RPL26P30	-0.0667634	-0.0916169	-0.165907	0.0930669	0.075898	0.0389899	0.119958	0.12551	0.049413	-0.0666999	-0.0501276	0.138302	-0.0342311	mod0
ENSG00000149476	DAK	-0.0897693	0.0821331	-0.171935	0.0637308	0.222411	-0.0332094	0.107173	0.0509942	0.276695	0.0114061	-0.0834608	0.0130517	0.126979	mod0
ENSG00000163288	GABRB1	0.336329	-0.213732	-0.180022	0.271636	0.0756759	0.399044	0.405754	0.156065	0.222339	-0.288797	-0.260438	0.250673	-0.0481194	mod0
ENSG00000011600	TYROBP	0.249496	-0.380915	-0.00447845	0.662823	0.886278	0.264764	0.0631845	0.0055186	-0.109671	-0.237499	-0.505699	0.381347	-0.0927508	mod11
ENSG00000110442	COMMD9	0.105452	-0.00637884	-0.270604	0.0849143	0.0688604	0.052206	0.166892	0.400428	0.293253	0.0465139	-0.00635343	0.227129	0.248777	mod10
ENSG00000004142	POLDIP2	-0.131617	0.262217	-0.302675	-0.0790068	-0.0146647	-0.202836	0.079488	0.197627	0.328666	0.213866	0.170369	-0.142025	0.00525322	mod6
ENSG00000100441	KHNYN	0.321216	-0.414502	0.328663	0.400426	0.354618	0.218652	-0.0650595	-0.277215	-0.381882	-0.199994	-0.425478	0.211462	-0.162265	mod5
ENSG00000187239	FNBP1	0.445436	-0.477461	0.757694	0.409601	0.180244	0.242895	-0.288846	-0.486386	-0.65594	-0.111487	-0.562276	0.238901	0.0577896	mod3
ENSG00000065534	MYLK	0.320139	-0.421132	0.454919	0.307707	0.08726	0.46846	0.116903	-0.337042	-0.430403	-0.136172	-0.345107	0.152209	-0.0893972	mod3
ENSG00000124313	IQSEC2	-0.513556	0.843814	-0.233473	-0.604853	-0.365583	-0.536001	-0.141092	-0.104187	0.468043	0.365249	0.643488	-0.726553	0.091805	mod2
ENSG00000091732	ZC3HC1	-0.0192195	0.047365	-0.188824	-0.125466	-0.2055	-0.0993535	0.121215	0.284385	0.277034	-0.102121	0.162308	0.0842043	-0.117851	mod0
ENSG00000095319	NUP188	0.0706333	-0.0406416	0.305813	0.0944464	0.0629266	-0.172838	-0.349001	-0.176343	-0.29307	-0.210877	-0.127279	0.0177477	-0.252059	mod3
ENSG00000173264	GPR137	0.045716	-0.077379	-0.199492	0.0349047	-0.00691783	0.0845081	0.101894	0.127846	0.00550199	-0.10243	-0.0348532	0.117334	-0.0333051	mod0
ENSG00000122545	"SEPT7"	0.110354	-0.235679	0.294136	0.0485553	-0.0390187	0.215041	-0.0592875	-0.162343	-0.362174	-0.0164825	-0.142384	0.0689241	-0.106336	mod3
ENSG00000105875	WDR91	-0.0860645	0.0964246	0.151095	0.0532177	0.12569	-0.393426	-0.387244	-0.0437849	-0.108515	0.206127	-0.0183135	-0.00228293	0.0659015	mod0
ENSG00000163683	C4orf34	0.0882516	-0.331478	-0.140536	0.0427611	-0.0645697	0.57583	0.511231	0.186721	0.0290145	-0.170374	-0.0720657	0.278099	-0.0090779	mod9
ENSG00000175115	PACS1	-0.0235075	0.441638	-0.339348	-0.0589981	-0.0340094	-0.112314	0.114491	-0.137435	0.392751	0.128111	0.14109	-0.471767	0.0183972	mod2
ENSG00000101335	MYL9	0.00448338	-0.0457381	-0.0429211	0.00415662	0.0571673	-0.0458092	-0.10746	-0.024715	-0.136613	0.10454	-0.0152738	0.0357088	0.0869172	mod0
ENSG00000148826	NKX6.2	0.126769	-0.45398	0.80032	0.229616	0.144958	0.203944	-0.30061	-0.368666	-0.656995	-0.235801	-0.398409	0.23585	-0.238731	mod3
ENSG00000075539	FRYL	0.194128	-0.284263	0.508593	0.110121	-0.0470238	0.173776	-0.112335	-0.156037	-0.314342	-0.227527	-0.228886	0.188285	-0.0685043	mod3
ENSG00000146556	WASH2P	-0.0710986	-0.194412	-0.165031	-0.134498	-0.167548	0.32403	0.393603	0.243501	0.132682	-0.392302	0.140363	0.240281	-0.227314	mod0
ENSG00000109466	KLHL2	-0.133715	0.160805	0.195594	-0.0700557	-0.0540578	-0.211796	-0.250981	-0.395492	-0.148146	0.306288	0.0543525	-0.322938	0.11411	mod0
ENSG00000148082	SHC3	-0.197107	0.400169	-0.121246	-0.409723	-0.30713	-0.0388972	0.207475	0.0131366	0.352178	0.0216533	0.381165	-0.312398	0.0980451	mod1
ENSG00000007520	TSR3	0.0464643	-0.337073	-0.0827754	0.163543	0.111822	0.323033	0.159846	0.270944	-0.0793066	0.038558	-0.202396	0.395321	0.179886	mod4
ENSG00000108278	ZNHIT3	0.0312585	-0.0355916	-0.0366533	-0.197621	-0.205444	0.00947486	0.00649685	0.215265	-0.0361439	-0.147272	0.13423	0.0833739	-0.234841	mod0
ENSG00000169900	PYDC1	0.119133	0.0840907	-0.301513	0.117132	0.090059	-0.064176	0.033385	0.208143	0.251423	-0.0867191	-0.100608	0.146657	0.00832652	mod0
ENSG00000151948	GLT1D1	-0.503287	0.50577	-0.308721	-0.596799	-0.238388	-0.35198	0.0693851	0.245295	0.520051	0.139575	0.636675	-0.282696	0.0886746	mod1
ENSG00000148572	NRBF2	-0.200897	0.314184	-0.129622	-0.257459	-0.129876	-0.24929	-0.0151324	0.0823144	0.265769	0.0958279	0.217408	-0.180752	0.177264	mod2
ENSG00000213213	KIAA1984	-0.191005	0.171196	-0.0637466	-0.329572	-0.274177	0.0278832	0.0777719	0.154777	0.101695	-0.0700493	0.270107	-0.0576708	0.0198101	mod0
ENSG00000146411	SLC2A12	0.12494	-0.145407	-0.0527049	0.194448	0.20751	0.276661	0.18759	-0.104616	-0.0326961	-0.140912	-0.136424	0.0738759	-0.0921008	mod0
ENSG00000213337	ANKRD39	-0.493615	0.164293	-0.321047	-0.550321	-0.341947	0.00264844	0.212982	0.474895	0.294253	-0.0162232	0.552835	-0.00176312	-0.0872246	mod1
ENSG00000100242	SUN2	0.024587	-0.0907884	0.82724	-0.0380457	-0.117219	-0.0307003	-0.436149	-0.577206	-0.601247	-0.00903678	-0.116496	-0.175243	-0.18684	mod3
ENSG00000223482	RP11.322M19.1	0.164085	-0.246437	0.212438	0.21038	0.184382	-0.0263771	-0.265348	-0.0760091	-0.315819	-0.184341	-0.286634	0.229383	-0.0823209	mod0
ENSG00000164548	TRA2A	0.120901	-0.156097	0.227408	0.130535	0.0036606	0.118804	-0.163166	-0.17767	-0.282608	0.121622	-0.16965	0.00576873	0.0129822	mod0
ENSG00000108826	MRPL27	0.0646147	-0.256145	-0.210642	-0.0525463	-0.141148	0.456219	0.491699	0.442889	0.168031	-0.0728894	0.0759392	0.344599	0.0845017	mod9
ENSG00000124172	ATP5E	0.255016	-0.384748	-0.123754	0.302159	0.184995	0.0184122	-0.0488186	0.443239	-0.0341839	-0.161773	-0.30905	0.622526	0.0736104	mod4
ENSG00000113810	SMC4	0.0919586	-0.211638	-0.00441667	0.34927	0.146136	0.426315	0.315231	0.00277576	0.0487117	0.163109	-0.265784	0.156419	0.336053	mod5
ENSG00000124608	AARS2	-0.453436	0.464455	-0.153181	-0.396165	-0.226061	-0.292585	0.054884	0.0750774	0.43314	0.227617	0.367814	-0.314945	0.164641	mod2
ENSG00000225131	PSME2P2	0.196948	-0.341518	-0.218719	0.403958	0.403206	0.1335	0.119669	0.200503	0.036939	-0.255373	-0.361911	0.4003	-0.152071	mod5
ENSG00000168040	FADD	-0.11414	-0.0699844	0.0423101	0.0489558	-0.0255185	0.105469	-0.0187269	-0.104452	-0.209208	0.12788	-0.0259334	-0.0729731	-0.0546444	mod0
ENSG00000004799	PDK4	0.515563	-0.429992	0.414158	0.462861	0.209184	0.0973318	-0.268504	-0.245189	-0.471922	-0.275781	-0.531005	0.295554	-0.199069	mod7
ENSG00000215908	CROCCP2	-0.238429	0.363693	-0.0749145	-0.402523	-0.353367	-0.330557	-0.182262	0.185904	0.11588	-0.00970878	0.385039	-0.136548	-0.0340313	mod1
ENSG00000155265	GOLGA7B	-0.137638	0.340459	-0.350411	-0.372918	-0.279522	-0.015366	0.277062	0.334445	0.441785	0.0228333	0.485248	-0.124729	-0.0420392	mod1
ENSG00000107185	RGP1	-0.284869	0.375253	-0.00773792	-0.290179	-0.15418	-0.161313	-0.0560969	-0.213314	0.11355	0.388153	0.285629	-0.50417	0.0739444	mod2
ENSG00000163319	MRPS18C	-0.0097182	-0.114532	-0.0356082	0.138971	0.219551	-0.147059	-0.164112	0.161059	-0.108339	0.180309	-0.06038	0.210343	0.120369	mod0
ENSG00000130312	MRPL34	0.12872	-0.0740255	-0.0540609	-0.00120706	-0.0318756	-0.142198	-0.225809	0.234971	-0.143717	-0.0553781	0.00104746	0.204418	-0.00419027	mod0
ENSG00000132932	ATP8A2	-0.435399	0.517684	-0.46411	-0.394469	-0.17302	-0.0336047	0.430522	0.108251	0.63019	0.126756	0.536438	-0.415764	0.0840822	mod6
ENSG00000112237	CCNC	-0.290225	0.178563	-0.0748037	-0.195228	-0.0668283	-0.11567	0.0257709	0.0312349	0.120193	0.186047	0.201661	-0.0725888	0.126746	mod0
ENSG00000007516	BAIAP3	0.000824366	0.283045	-0.0144536	0.0343386	0.0381831	-0.147887	-0.0848175	-0.16938	0.173792	0.00992382	-0.0258482	-0.226606	0.0441851	mod0
ENSG00000189223	AC016683.6	0.117334	-0.0206437	-0.160303	0.0495242	0.129323	0.0664809	0.0990907	0.00450075	0.0810716	-0.00330563	-0.0356402	-0.0377162	0.00568257	mod0
ENSG00000175643	RMI2	-0.128017	0.174253	-0.149807	0.0222072	0.201131	-0.299251	-0.239155	0.00665518	0.0103547	-0.0575022	0.0540233	-0.100743	-0.276232	mod0
ENSG00000269696	AC007228.11	-0.176842	0.120777	-0.195038	-0.14201	0.0527662	-0.041162	0.0269805	0.174099	0.125887	0.0648097	0.184067	-0.0359613	0.044968	mod0
ENSG00000198157	HMGN5	0.142891	-0.332325	-0.066143	0.0368706	0.0122926	0.707322	0.452059	0.162535	-0.0641051	-0.101975	-0.0385966	0.261346	-0.0359492	mod9
ENSG00000006740	ARHGAP44	-0.429382	0.756918	-0.299476	-0.617159	-0.390395	-0.38575	-0.0164216	0.00229395	0.468188	0.138692	0.636108	-0.651686	-0.0206498	mod2
ENSG00000127588	GNG13	-0.304066	0.298529	-0.187277	-0.348454	-0.238414	-0.0747206	0.14943	0.110181	0.176979	-0.0511955	0.434828	-0.209587	-0.195366	mod1
ENSG00000261594	TPBGL	-0.341497	0.568689	-0.273095	-0.528654	-0.336217	-0.36967	-0.00474545	0.208059	0.454749	0.219069	0.487373	-0.388098	0.162749	mod2
ENSG00000122958	VPS26A	0.0347416	-0.139665	-0.181732	0.129684	0.0867275	0.0212299	0.132246	0.216454	0.139618	-0.0246354	-0.145346	0.211551	0.128338	mod0
ENSG00000149932	TMEM219	0.59187	-0.636011	0.0762485	0.511207	0.273771	0.429822	0.10777	0.146146	-0.257287	-0.19542	-0.530225	0.627547	0.147829	mod4
ENSG00000138834	MAPK8IP3	-0.403557	0.630964	0.160266	-0.414579	-0.293011	-0.444534	-0.284216	-0.449922	0.0356211	0.18057	0.419181	-0.706244	-0.254413	mod2
ENSG00000227081	RP11.543P15.1	0.243406	-0.578015	0.123078	0.40503	0.402754	0.0852734	-0.147573	0.205241	-0.334785	-0.394009	-0.454984	0.692715	-0.198864	mod4
ENSG00000138193	PLCE1	0.245649	-0.198462	0.110475	0.361003	0.304725	0.110998	0.00590024	-0.237326	-0.15983	-0.0136638	-0.347772	0.10366	0.120143	mod5
ENSG00000162231	NXF1	0.14568	-0.109136	0.128985	0.264875	0.330903	-0.164588	-0.234946	-0.124787	-0.0906094	-0.133823	-0.338507	0.0795725	0.0716292	mod0
ENSG00000072864	NDE1	0.172909	-0.245601	0.619522	0.118577	-0.0303439	0.206841	-0.19157	-0.39837	-0.492894	-0.0808185	-0.228125	0.052983	-0.193693	mod3
ENSG00000180992	MRPL14	0.0398348	-0.393698	-0.32717	-0.00245279	0.0305591	0.365223	0.449908	0.689867	0.218267	-0.149494	0.0220004	0.595513	0.0948317	mod4
ENSG00000161542	PRPSAP1	-0.141572	0.201859	-0.0523418	-0.161167	-0.133267	-0.137624	-0.0819177	0.0134352	0.0351011	0.221321	0.176483	-0.150511	0.140345	mod0
ENSG00000230457	PA2G4P4	-0.197762	-0.13804	-0.26312	-0.143326	-0.0933631	0.409309	0.54199	0.214978	0.221914	-0.219056	0.11036	0.112191	-0.190385	mod8
ENSG00000013573	DDX11	-0.0326729	-0.132546	-0.134158	0.0826795	0.051329	0.259285	0.258936	0.0207967	0.0337992	-0.0109818	0.0390792	0.102776	0.181827	mod0
ENSG00000214253	FIS1	0.0389379	-0.264939	0.249756	-0.106601	-0.168756	0.161763	-0.0565291	0.182296	-0.277885	-0.254507	0.0378936	0.349126	-0.140757	mod4
ENSG00000126581	BECN1	-0.174714	0.296187	-0.168272	-0.225957	-0.118572	-0.194792	-0.0192652	0.12513	0.232213	0.156857	0.208664	-0.21823	-0.0233159	mod0
ENSG00000130529	TRPM4	0.0177102	-0.154873	-0.114081	0.137722	0.22595	-0.010076	0.0129291	0.099244	-0.042783	-0.223546	-0.0960579	0.171505	-0.140873	mod0
ENSG00000101367	MAPRE1	0.630951	-0.504993	0.225053	0.650399	0.410942	0.153112	-0.168053	-0.148405	-0.399423	-0.0579867	-0.619114	0.396683	0.0854997	mod7
ENSG00000152332	UHMK1	0.0579528	0.0710547	-0.248524	0.082703	0.0583209	0.0048794	0.176466	0.0405535	0.270476	0.0661329	-0.0968157	-0.0668021	0.112065	mod0
ENSG00000078687	TNRC6C	0.128431	-0.124736	0.0590624	0.0991923	-0.0188153	0.38713	0.319549	-0.0869799	0.0201078	-0.103932	-0.111908	0.0550824	0.0840863	mod9
ENSG00000163162	RNF149	0.0703573	-0.232997	-0.166884	0.215375	0.216513	0.184488	0.165115	0.152015	0.00976394	0.0293122	-0.142218	0.214936	-0.0653569	mod0
ENSG00000232626	RP11.175B9.2	-0.160247	0.344895	-0.125845	-0.0561497	-0.0517605	-0.185796	-0.0505531	-0.152392	0.163759	0.869366	0.132186	-0.412421	0.622763	mod12
ENSG00000236279	CLEC2L	-0.492208	0.395415	-0.434338	-0.678322	-0.466038	0.0431542	0.409484	0.470287	0.453064	-0.0165369	0.814495	-0.155047	-0.0578798	mod1
ENSG00000159788	RGS12	-0.250766	0.292115	-0.34768	-0.472749	-0.179529	-0.222681	0.100226	0.272339	0.359851	0.0631032	0.474142	-0.182007	-0.0141835	mod1
ENSG00000125510	OPRL1	-0.429389	0.40024	-0.274249	-0.343658	-0.124347	-0.1367	0.145996	-0.0204042	0.311935	0.141253	0.463199	-0.359578	-0.0686743	mod1
ENSG00000119559	C19orf25	0.26131	-0.543291	-0.0554676	0.353819	0.259065	0.311867	0.150367	0.316861	-0.135149	-0.420976	-0.354406	0.672191	-0.172576	mod4
ENSG00000105464	GRIN2D	-0.151018	0.54072	-0.286598	-0.352455	-0.284183	-0.219947	0.107229	-0.0377535	0.41866	0.118034	0.333661	-0.494662	0.0117736	mod2
ENSG00000139174	PRICKLE1	-0.384061	0.30965	-0.122335	-0.309432	-0.189442	-0.0438353	0.136064	-0.0409982	0.231917	0.0607148	0.357928	-0.32814	-0.0507825	mod1
ENSG00000120697	ALG5	-0.0499789	-0.169851	0.0883167	0.0801482	0.135834	0.0489407	-0.0115476	0.0603972	-0.139891	0.0108362	-0.0319014	0.173101	-0.163959	mod0
ENSG00000248487	ABHD14A	-0.287362	0.228807	-0.341048	-0.394044	-0.223848	-0.0438021	0.199066	0.433963	0.258787	-0.0416793	0.555324	0.00167504	-0.139232	mod1
ENSG00000164112	TMEM155	-0.421108	0.402069	-0.0484146	-0.622042	-0.5155	-0.112208	0.0729095	0.233502	0.280915	0.0275954	0.661303	-0.21491	-0.0958138	mod1
ENSG00000165533	TTC8	-0.0728961	0.224869	-0.10487	-0.218116	-0.0965261	-0.0756758	-0.0153018	0.00166873	0.0888249	0.149562	0.258968	-0.218674	-0.0712947	mod0
ENSG00000076662	ICAM3	0.163733	-0.00247549	-0.126593	0.0583622	0.0281662	-0.00424607	0.04761	0.112588	0.113924	-0.00159155	-0.100905	0.0510834	0.117384	mod0
ENSG00000127990	SGCE	0.248042	-0.260695	0.555724	0.250846	0.132924	-0.122323	-0.521638	-0.322106	-0.611672	-0.113395	-0.325408	0.146633	-0.139976	mod3
ENSG00000142279	WTIP	0.0166654	0.187439	0.0556049	-0.117595	-0.198477	-0.00112635	-0.036857	-0.113139	0.0759587	-0.0318636	-0.0199453	-0.175499	0.0214825	mod0
ENSG00000115947	ORC4	-0.222924	0.133455	-0.0830084	-0.177908	0.0129839	-0.0669657	0.0503326	0.0743384	0.127193	0.0171586	0.210666	-0.0239728	-0.0663822	mod0
ENSG00000145335	SNCA	-0.386166	0.645004	-0.226987	-0.455297	-0.209315	-0.423751	-0.170503	0.0607073	0.356456	0.316857	0.534231	-0.489748	0.00708557	mod2
ENSG00000051128	HOMER3	0.301397	-0.740717	0.354365	0.285566	0.14073	0.456585	0.0145878	0.0251669	-0.582779	-0.381088	-0.416293	0.595462	-0.280539	mod4
ENSG00000129219	PLD2	0.592286	-0.347889	0.139948	0.51362	0.22567	0.205281	-0.0488771	-0.185697	-0.271869	-0.0859527	-0.434067	0.206865	0.0961329	mod7
ENSG00000214087	ARL16	-0.0413371	-0.0788158	-0.198898	-0.0621555	0.0388238	0.00929032	0.117537	0.39397	0.191554	-0.139693	0.0645697	0.287567	-0.113682	mod10
ENSG00000254377	RP11.32K4.2	-0.302184	0.360916	-0.32244	-0.42481	-0.267938	-0.206306	0.12171	0.166648	0.313877	0.102862	0.502792	-0.30136	-0.192112	mod1
ENSG00000081386	ZNF510	0.00941902	0.0668071	-0.0324219	0.0203022	-0.0595632	-0.0205614	-0.01219	-0.0823192	0.0365974	-0.00156835	-0.00921177	-0.0813391	0.0747364	mod0
ENSG00000245532	NEAT1	0.260778	-0.608171	0.229683	0.526265	0.417559	0.291068	-0.0233315	-0.0821719	-0.428809	-0.277015	-0.489878	0.467008	-0.214247	mod4
ENSG00000100968	NFATC4	0.366256	-0.177037	-0.0645142	0.274276	0.249891	0.0526178	-0.024441	-0.0104412	-0.103567	-0.0293677	-0.218433	0.10812	-0.159408	mod0
ENSG00000161996	WDR90	0.0121196	0.0810868	0.201864	-0.0527157	-0.0901144	-0.0656937	-0.155703	-0.183548	-0.154831	0.0401744	0.0599704	-0.144331	-0.118602	mod0
ENSG00000064547	LPAR2	0.0186387	-0.112509	0.0244789	0.139865	0.295465	0.112243	0.0272257	-0.0290687	-0.0666899	0.137614	-0.10256	0.0943823	0.121156	mod0
ENSG00000100360	IFT27	-0.0812776	-0.0151857	-0.263362	-0.139634	-0.140592	0.126553	0.320226	0.359536	0.306245	-0.0317086	0.0965244	0.125998	0.0566089	mod6
ENSG00000112130	RNF8	-0.0940847	-0.0765689	-0.33412	-0.160154	-0.0173367	0.168158	0.353673	0.476854	0.285004	0.0750041	0.232752	0.213168	0.172846	mod10
ENSG00000234912	LINC00338	-0.111652	-0.00405922	-0.0523597	-0.0711853	-0.157305	-0.151328	-0.0787275	0.127732	0.0965954	0.00672297	0.0186275	0.0930689	0.106588	mod0
ENSG00000162004	CCDC78	-0.125207	0.021667	0.219426	-0.306499	-0.261375	0.054394	-0.0764246	0.0210091	-0.190496	-0.0871897	0.208818	0.00454251	-0.0444393	mod0
ENSG00000173598	NUDT4	-0.24515	0.390821	-0.486143	-0.275537	-0.172506	-0.229913	0.212872	0.275413	0.57072	-0.0564742	0.314054	-0.250263	0.0286189	mod6
ENSG00000163877	SNIP1	0.160975	0.0701707	0.161374	0.122955	-0.00381897	-0.112272	-0.225309	-0.355094	-0.198128	0.0772423	-0.166729	-0.180852	-0.03546	mod0
ENSG00000174886	NDUFA11	0.0899572	-0.470158	-0.369505	0.256154	0.31517	0.316514	0.385382	0.631102	0.184589	-0.194997	-0.208722	0.659313	0.0263742	mod4
ENSG00000134574	DDB2	0.0694416	-0.345225	0.153785	0.251123	0.226319	0.131862	-0.0537377	0.0574163	-0.230283	-0.252932	-0.241204	0.306874	-0.275315	mod4
ENSG00000258472	RP11.192H23.4	-0.141633	-0.0536449	-0.332853	-0.144844	-0.11738	0.251512	0.393313	0.377568	0.265208	-0.342918	0.216105	0.21602	-0.32449	mod10
ENSG00000250321	RP11.478C6.4	0.102818	-0.118501	-0.12187	0.0648312	0.105539	0.143995	0.206907	0.176658	0.13127	-0.0351966	-0.101423	0.190758	0.126347	mod0
ENSG00000147316	MCPH1	-0.149473	0.24828	-0.11562	0.0145671	-0.039248	-0.0570547	0.0306736	-0.128255	0.112517	0.200246	0.116598	-0.26328	0.175347	mod0
ENSG00000119203	CPSF3	-0.296326	-0.0448634	-0.0791947	-0.386055	-0.309035	0.0851672	0.196844	0.432341	0.143509	0.0695161	0.407162	0.150659	-0.0149149	mod1
ENSG00000166091	CMTM5	0.230561	-0.344545	0.846891	0.112389	-0.110433	0.198584	-0.321107	-0.432617	-0.675555	-0.107478	-0.292331	0.106322	-0.114089	mod3
ENSG00000164327	RICTOR	-0.0699595	0.0243169	0.258907	-0.0965007	-0.199705	0.00240191	-0.0634003	-0.212892	-0.165547	0.128166	0.055857	-0.0849472	0.0741657	mod0
ENSG00000008256	CYTH3	-0.0566469	0.352792	0.133777	-0.368137	-0.217411	-0.314027	-0.305787	-0.258896	-0.0872513	0.122612	0.258047	-0.370868	-0.107838	mod2
ENSG00000120837	NFYB	-0.162873	0.181019	0.0786957	-0.294309	-0.247734	-0.0776636	-0.0937483	-0.0229111	0.00174614	0.101611	0.175288	-0.149262	0.0550794	mod0
ENSG00000204655	MOG	0.0713653	-0.263379	0.865441	0.135033	0.0791085	0.00848036	-0.498523	-0.48199	-0.685581	-0.0259768	-0.278297	0.0454599	-0.117685	mod3
ENSG00000067066	SP100	0.267483	-0.335474	0.129978	0.472079	0.490033	0.173258	-0.103712	-0.242739	-0.275734	-0.010433	-0.464683	0.190894	0.0841678	mod5
ENSG00000171865	RNASEH1	-0.234845	0.242661	-0.103117	-0.392897	-0.274651	0.186815	0.340903	0.0753066	0.316927	0.086404	0.326644	-0.253027	0.0897437	mod1
ENSG00000226852	RP1.212P9.2	-0.341366	0.409821	-0.238411	-0.657276	-0.545346	0.0145513	0.254388	0.26017	0.359433	0.116406	0.655812	-0.329667	0.021952	mod1
ENSG00000138085	ATRAID	0.478596	-0.55746	0.249659	0.537169	0.408191	0.106662	-0.167229	0.0372315	-0.393818	-0.337096	-0.55843	0.594209	-0.16481	mod5
ENSG00000110619	CARS	-0.348051	-0.00947717	-0.220835	-0.160191	-0.154806	0.262952	0.402013	0.229341	0.253987	0.278928	0.163239	-0.0376905	0.235338	mod8
ENSG00000106617	PRKAG2	-0.332455	0.315573	-0.0030118	-0.22776	-0.0603895	-0.548197	-0.343486	-0.0202391	0.118826	0.185346	0.193649	-0.202252	0.104059	mod2
ENSG00000148737	TCF7L2	0.240435	-0.208213	0.138837	0.196715	0.155009	0.0712113	-0.0695321	-0.161082	-0.293169	0.120172	-0.116784	0.0768956	0.0465645	mod0
ENSG00000104435	STMN2	-0.432433	0.415811	-0.217194	-0.56125	-0.362356	0.0261153	0.279502	0.284539	0.435822	0.00541258	0.629664	-0.215797	-0.0574085	mod1
ENSG00000106052	TAX1BP1	0.190778	-0.258633	-0.0435877	0.093327	-0.0847406	0.414928	0.338753	0.191493	0.0421779	-0.128006	-0.0922056	0.23888	-0.0272558	mod9
ENSG00000151503	NCAPD3	-0.232759	0.185836	0.178259	-0.134706	0.00988391	-0.379768	-0.387993	-0.110334	-0.125273	0.0542166	0.0655683	-0.133949	-0.123776	mod0
ENSG00000135766	EGLN1	-0.0784059	0.136781	0.308585	-0.168946	-0.138139	-0.352975	-0.374471	-0.182014	-0.104836	-0.141943	0.0418938	-0.128575	-0.211759	mod3
ENSG00000213885	RPL13AP7	0.208653	-0.469367	-0.087526	0.249679	0.221529	0.44766	0.305685	0.262534	-0.0254134	-0.143131	-0.270463	0.510347	-0.0438688	mod4
ENSG00000189171	S100A13	0.693878	-0.602237	-0.00614281	0.470309	0.229788	0.373296	0.158894	0.221905	-0.162205	-0.31436	-0.471663	0.62333	0.0700689	mod7
ENSG00000179776	CDH5	0.216667	-0.0606396	0.264388	0.102172	0.0711765	-0.159932	-0.301837	-0.246395	-0.269586	-0.0690093	-0.184478	-0.0324278	-0.121015	mod0
ENSG00000099256	PRTFDC1	0.311826	-0.301702	0.318914	0.289597	0.251071	0.176092	-0.116503	-0.288379	-0.340955	-0.115259	-0.320025	0.149862	-0.0995551	mod3
ENSG00000067057	PFKP	-0.385102	0.428159	-0.139981	-0.486618	-0.31377	-0.212602	0.0874195	-0.0435518	0.225155	0.111424	0.562875	-0.478083	-0.150841	mod1
ENSG00000125352	RNF113A	-0.165597	-0.152612	-0.110376	-0.211058	-0.104531	0.120465	0.144155	0.334745	0.0248721	0.0472434	0.21616	0.272415	0.188324	mod0
ENSG00000220008	LINGO3	-0.0533512	0.25148	-0.144698	-0.263816	-0.238946	-0.112985	0.0822161	-0.0471744	0.223789	0.0282252	0.153983	-0.243554	0.018827	mod0
ENSG00000180879	SSR4	0.366917	-0.699104	0.0290744	0.577822	0.428257	0.407601	0.179015	0.25567	-0.228698	-0.31752	-0.541968	0.767831	0.0450903	mod4
ENSG00000004975	DVL2	0.103694	0.06318	0.363035	0.045474	-0.0704454	-0.0906248	-0.302216	-0.310654	-0.355336	0.104684	-0.0655469	-0.204774	-0.212724	mod3
ENSG00000105427	CNFN	-0.169258	-0.000516433	-0.231784	-0.13937	-0.10108	0.0860117	0.180538	0.237339	0.0777468	0.127714	0.182023	0.0597647	0.0873442	mod0
ENSG00000139880	CDH24	-0.0610544	0.255369	0.0594973	-0.18048	-0.228604	-0.2024	-0.0782487	-0.0577455	0.144053	-0.00371383	0.146971	-0.195349	0.00587919	mod0
ENSG00000151694	ADAM17	0.0631543	0.139158	-0.0377483	0.105503	0.00842919	-0.128494	-0.00979991	-0.117891	0.111914	0.249533	-0.0452431	-0.182313	0.159681	mod0
ENSG00000180357	ZNF609	0.0136469	0.169719	-0.0419583	-0.285777	-0.26341	0.133287	0.261551	0.029843	0.262852	-0.0689454	0.168066	-0.164784	0.111847	mod0
ENSG00000247271	CTD.2003C8.1	0.201821	-0.380208	-0.064417	0.158842	0.195498	0.165384	0.0707546	0.23619	-0.141465	-0.198897	-0.126085	0.46244	-0.0808865	mod4
ENSG00000225968	ELFN1	-0.247551	0.349308	-0.0459332	-0.523671	-0.369168	-0.184791	-0.0287145	-0.0199235	0.19239	0.120201	0.399673	-0.351568	-0.0411438	mod1
ENSG00000132846	ZBED3	0.292219	-0.395256	0.372983	0.284309	0.168341	0.340221	0.0547681	-0.0981022	-0.323283	-0.330765	-0.316159	0.341691	-0.227868	mod4
ENSG00000181827	RFX7	0.095677	0.105046	-0.0439057	-0.0838959	-0.146261	-0.0315906	0.0566728	-0.0605562	0.0361099	0.128345	0.109991	-0.109794	0.0810668	mod0
ENSG00000082269	FAM135A	0.0457626	-0.257761	-0.0285178	0.159476	0.221719	0.197276	0.148011	0.12543	-0.0425712	-0.176385	-0.132794	0.270314	-0.0807981	mod0
ENSG00000121769	FABP3	-0.440632	0.546722	-0.493424	-0.582633	-0.322091	-0.20498	0.227445	0.48932	0.620732	0.224912	0.704496	-0.248779	0.0143766	mod1
ENSG00000104915	STX10	0.123616	-0.211247	0.199598	0.175374	0.119604	0.172657	-0.0843849	-0.0436346	-0.197091	-0.00694862	-0.225657	0.179737	0.129178	mod0
ENSG00000130204	TOMM40	-0.250178	0.0969983	-0.162984	-0.305144	-0.255533	-0.0544931	0.0856898	0.3188	0.142814	-0.146099	0.304657	0.024329	-0.11106	mod1
ENSG00000096384	HSP90AB1	-0.0665017	0.00778543	-0.266755	-0.122162	-0.233343	0.287662	0.40231	0.351675	0.270692	0.17052	0.175976	0.0473298	0.200412	mod0
ENSG00000182674	KCNB2	-0.306363	0.574546	-0.357335	-0.345557	-0.247744	-0.32244	0.0229072	0.126884	0.469386	0.21371	0.377378	-0.396434	0.0711537	mod2
ENSG00000114316	USP4	0.149531	-0.0152002	-0.428782	0.214904	0.0746661	0.360566	0.522912	0.116809	0.313461	-0.0164321	-0.043222	-0.0111892	0.137352	mod8
ENSG00000161243	FBXO27	-0.256481	0.522136	-0.28724	-0.35315	-0.279999	-0.327349	-0.0251218	0.105214	0.408404	0.112971	0.32028	-0.35225	-0.0265635	mod2
ENSG00000104356	POP1	0.0171913	0.0735083	-0.336365	-0.0629171	-0.196434	0.294902	0.507189	0.19264	0.381637	-0.0110613	0.183203	-0.0223982	0.173095	mod8
ENSG00000179292	TMEM151A	-0.122524	0.133213	0.620287	-0.12239	-0.278996	-0.0818284	-0.31846	-0.493706	-0.313523	0.17203	-0.0344462	-0.358095	0.015782	mod3
ENSG00000008324	SS18L2	-0.0719964	-0.154932	-0.228932	-0.0635888	-0.0121909	0.0828155	0.216812	0.270165	0.14156	-0.107805	0.081646	0.239628	0.0453981	mod0
ENSG00000148331	ASB6	-0.219523	0.320983	-0.322445	-0.293862	-0.228939	-0.170229	0.190578	0.237869	0.456245	0.176538	0.285203	-0.184367	0.288701	mod6
ENSG00000137274	BPHL	0.0654598	0.0226072	-0.363402	-0.0275013	-0.0900596	0.0372226	0.290812	0.20225	0.280388	0.0475629	0.113539	0.034085	0.162262	mod0
ENSG00000099284	H2AFY2	-0.272805	0.277746	-0.246263	-0.422523	-0.330022	0.0382952	0.29138	0.272384	0.319106	0.111313	0.51784	-0.158434	0.0546181	mod1
ENSG00000116062	MSH6	-0.0313361	0.0775215	0.461867	-0.0146886	-0.05802	-0.131236	-0.371991	-0.377643	-0.322426	0.0792815	-0.0222676	-0.170758	-0.0171587	mod3
ENSG00000143970	ASXL2	0.210513	-0.198538	0.103336	0.250864	0.210611	0.18007	0.0518471	-0.182283	-0.206407	-0.123777	-0.208935	0.1174	0.123845	mod0
ENSG00000173230	GOLGB1	0.113865	-0.12332	-0.164275	0.0303638	-0.000813996	0.345783	0.382454	0.281988	0.204464	0.0226681	0.00427744	0.212064	0.242299	mod8
ENSG00000088899	PROSAPIP1	-0.406191	0.683149	-0.207859	-0.635282	-0.356647	-0.354729	-0.0528388	0.0243181	0.292551	0.171515	0.745302	-0.578318	-0.207083	mod1
ENSG00000225536	RP6.145B8.3	-0.19472	0.0890414	-0.0316652	-0.106401	-0.20736	0.0629589	0.0557326	0.0390198	0.0514788	0.546684	0.0808525	-0.10866	0.463941	mod12
ENSG00000198160	MIER1	0.160958	-0.189744	-0.00245114	0.361507	0.260214	0.0794677	-0.0584577	0.0289804	-0.158944	0.0195739	-0.277945	0.242206	0.16625	mod5
ENSG00000135835	KIAA1614	0.0155691	0.0201199	-0.165663	-0.0585601	-0.117674	0.0525935	0.150225	0.0658261	0.0311418	0.20915	0.180438	-0.0267951	0.129798	mod0
ENSG00000151692	RNF144A	-0.0713924	0.22629	0.352439	-0.170053	-0.343239	-0.190075	-0.253329	-0.274574	-0.144166	-0.0903663	0.106361	-0.273213	-0.0578444	mod3
ENSG00000165566	FAM123A	0.286684	-0.0654842	0.76186	0.104308	-0.0205648	-0.0932833	-0.443467	-0.380619	-0.448863	-0.0806925	-0.206622	-0.0321058	-0.106388	mod3
ENSG00000184508	HDDC3	0.00101052	-0.149586	0.127629	-0.133364	-0.186783	-0.0121731	-0.136441	0.279576	-0.170376	0.0506615	0.0503103	0.300201	0.039427	mod4
ENSG00000241061	AC090602.1	0.132765	-0.216858	-0.0882292	0.0239311	0.0444098	0.087968	0.133785	0.189662	0.0163266	-0.226572	-0.0560991	0.310831	0.0706	mod4
ENSG00000169976	SF3B5	0.0711565	-0.550467	0.144336	0.225973	0.20765	0.227445	0.0118746	0.237161	-0.308241	-0.295519	-0.231472	0.601706	-0.116764	mod4
ENSG00000238741	SCARNA7	-0.0707475	0.250191	-0.116121	-0.243083	-0.211879	-0.0316444	0.0569544	-0.00230748	0.0756041	0.478611	0.331933	-0.281702	0.0927238	mod1
ENSG00000106633	GCK	0.13844	-0.0637495	-0.177857	0.36331	0.301084	-0.0284294	-0.0164676	-0.0230119	0.0601023	0.0805691	-0.260329	0.0594713	0.268402	mod5
ENSG00000140416	TPM1	-0.140503	-0.0908738	-0.435648	-0.0296119	-0.0380719	0.303174	0.466995	0.335319	0.314219	-0.0424003	0.108566	0.193428	0.0655503	mod8
ENSG00000111321	LTBR	0.432129	-0.441964	0.0430379	0.707163	0.546686	0.0742123	-0.0711402	-0.0640886	-0.25529	-0.294808	-0.607477	0.431362	-0.102207	mod5
ENSG00000066455	GOLGA5	0.0409328	0.0849956	0.294775	0.0321617	-0.0824414	-0.0896064	-0.258092	-0.408283	-0.263337	0.20505	-0.083604	-0.24957	0.144498	mod3
ENSG00000171291	ZNF439	-0.0379902	-0.00719905	-0.0635843	0.0113947	0.0202974	0.0293324	0.114291	0.067239	0.128173	-0.0755751	-0.00772437	0.0239256	-0.0771936	mod0
ENSG00000101166	SLMO2	0.233242	-0.112125	0.160278	0.26166	0.189691	-0.00798773	-0.240269	-0.173663	-0.284172	0.206545	-0.190815	0.0272874	0.201367	mod0
ENSG00000185100	ADSSL1	-0.0758884	-0.0874858	0.216959	-0.160283	-0.146651	0.106239	0.0287782	-0.113972	-0.176856	-0.00281925	0.146868	0.0196609	-0.0181617	mod0
ENSG00000017483	SLC38A5	-0.337895	0.198854	0.151977	-0.367857	-0.144118	-0.0740492	-0.0604307	-0.166004	-0.0578531	0.0544536	0.330714	-0.287421	-0.0300639	mod1
ENSG00000133997	MED6	-0.197624	0.146477	-0.101038	-0.353784	-0.307809	-0.00382746	0.108186	0.212499	0.154466	0.0992202	0.29577	-0.122328	0.0084385	mod1
ENSG00000141576	RNF157	-0.315609	0.510491	-0.229833	-0.580215	-0.425855	-0.127296	0.141983	0.0969208	0.312765	0.02238	0.625555	-0.411745	-0.0835456	mod1
ENSG00000130714	POMT1	-0.399786	0.477408	-0.203852	-0.550045	-0.319427	-0.334261	-0.0869284	0.181311	0.308033	0.0684877	0.470242	-0.326361	-0.133385	mod1
ENSG00000100271	TTLL1	-0.208738	0.376551	-0.345803	-0.296493	-0.27163	-0.0763085	0.239136	0.256686	0.435363	0.202799	0.390811	-0.226054	0.0721664	mod6
ENSG00000184524	CEND1	-0.337183	0.395703	-0.252392	-0.566339	-0.313415	-0.0717751	0.187104	0.238032	0.314146	0.338725	0.719653	-0.312982	0.118479	mod1
ENSG00000133422	MORC2	-0.105948	0.129023	0.0454215	-0.271771	-0.260201	0.147279	0.105597	0.0192261	0.0200521	0.00991241	0.179931	-0.151875	-0.119281	mod0
ENSG00000099917	MED15	-0.0349899	0.055618	-0.0574969	0.122027	0.105149	-0.040257	-0.102922	-0.184637	-0.0736568	-0.0906998	-0.120651	-0.102325	-0.102655	mod0
ENSG00000178381	ZFAND2A	-0.0521489	-0.20931	-0.248034	0.00706978	-0.0427294	0.326088	0.386896	0.491895	0.226817	-0.0715702	0.0264939	0.356866	0.100246	mod10
ENSG00000129566	TEP1	0.220036	-0.143961	0.329128	0.225992	0.262928	-0.0781285	-0.348861	-0.279302	-0.426554	0.016223	-0.270677	0.0614565	-0.143646	mod3
ENSG00000169598	DFFB	0.0138464	0.0428193	0.301317	-0.215125	-0.194284	-0.109134	-0.230608	-0.178099	-0.20217	0.128457	0.12319	-0.126664	0.0249213	mod3
ENSG00000008283	CYB561	-0.387316	0.278916	-0.302698	-0.45272	-0.164667	-0.0865677	0.21117	0.263168	0.406569	0.0865906	0.526085	-0.160414	-0.065183	mod1
ENSG00000133247	SUV420H2	-0.164057	0.222759	0.0701098	-0.285383	-0.320842	-0.133561	-0.104532	0.0189904	-0.00833874	-0.0410078	0.21601	-0.228447	-0.194538	mod0
ENSG00000012822	CALCOCO1	-0.267668	0.28773	0.224352	-0.245525	-0.111812	-0.174598	-0.224609	-0.297405	-0.125852	0.366046	0.289658	-0.410428	0.021888	mod0
ENSG00000069345	DNAJA2	-0.389949	0.407391	-0.0974751	-0.447417	-0.355577	-0.162999	0.0547453	0.0147096	0.26849	0.304135	0.489882	-0.385833	0.109738	mod1
ENSG00000141639	MAPK4	0.46022	0.14818	0.167792	0.167437	-0.00171203	-0.345327	-0.428205	-0.365279	-0.1573	-0.0393805	-0.202421	-0.270015	0.00925614	mod0
ENSG00000237214	RP11.12M9.3	0.243589	-0.37918	0.117921	0.33513	0.159087	0.160413	-0.032898	0.0139869	-0.249424	0.164798	-0.405347	0.402173	0.422959	mod4
ENSG00000107672	NSMCE4A	0.0533231	-0.214825	0.263686	-0.028533	-0.068745	0.104425	-0.126996	0.0536836	-0.276927	-0.163913	-0.0477002	0.246895	-0.122617	mod0
ENSG00000086712	TXLNG	0.18951	-0.120453	0.069151	0.254292	0.109469	0.132166	0.0253925	-0.177302	-0.177596	0.103638	-0.203853	0.0505673	0.198767	mod0
ENSG00000145920	CPLX2	-0.268628	0.577273	-0.29745	-0.658565	-0.475436	-0.172838	0.169575	0.219242	0.448969	0.163581	0.737628	-0.415958	0.0801465	mod1
ENSG00000117523	PRRC2C	-0.0101004	-0.222814	-0.222618	0.128565	0.131749	0.715638	0.652802	0.1352	0.189132	-0.0163641	-0.0793858	0.171862	0.21102	mod8
ENSG00000144583	2014-03-04	-0.375461	0.504329	-0.203936	-0.559652	-0.285437	-0.197565	0.0724848	0.116702	0.434181	0.112395	0.507849	-0.340946	0.0915369	mod1
ENSG00000172339	ALG14	0.056702	-0.337843	0.214739	0.191648	0.21332	-0.034062	-0.227425	0.0132271	-0.297756	-0.206641	-0.266856	0.310824	-0.225794	mod4
ENSG00000132975	GPR12	-0.341133	0.344563	-0.154651	-0.329156	-0.053962	-0.232916	-0.0456538	0.00787133	0.172388	-0.0871787	0.393633	-0.257633	-0.420359	mod1
ENSG00000267811	RP11.727F15.11	-0.0742184	0.0728877	-0.0132679	0.0451333	0.0911112	-0.175936	-0.218255	-0.0144512	-0.0749882	-0.0118306	-0.0580378	-0.0188316	-0.146438	mod0
ENSG00000196652	ZKSCAN5	-0.0247559	-0.0712778	-0.116649	-0.14979	-0.0808045	0.123099	0.263639	0.268047	0.216971	-0.116514	0.126863	0.137397	-0.0469163	mod0
ENSG00000065268	WDR18	0.000180226	0.0341263	-0.325853	-0.142758	-0.184408	0.210486	0.328677	0.469863	0.328647	-0.166332	0.161005	0.149235	-0.112327	mod10
ENSG00000101049	SGK2	0.0129545	-0.105123	0.609285	0.133611	0.136456	-0.064711	-0.381454	-0.468751	-0.443324	-0.0712463	-0.200804	-0.0489825	-0.150193	mod3
ENSG00000127920	GNG11	0.216586	-0.347992	0.0532562	0.479152	0.433927	0.0176655	-0.190414	-0.00565675	-0.290741	-0.14559	-0.393012	0.372427	-0.0468076	mod5
ENSG00000121073	SLC35B1	0.000425321	-0.00652701	-0.0503617	0.0866622	0.0373986	-0.0833572	0.00131177	0.0808471	0.0772434	0.0154315	-0.0997065	0.0373127	0.0353207	mod0
ENSG00000122008	POLK	0.0373574	-0.153936	0.206694	0.0628016	0.0100292	0.19489	0.03203	-0.194566	-0.265329	0.0808897	-0.0730524	0.0159561	-0.0203688	mod0
ENSG00000060688	SNRNP40	-0.0988536	-0.106188	0.241169	-0.128798	-0.145529	0.100934	-0.0553842	-0.0786849	-0.227846	0.0871979	0.0223513	0.0129022	0.0109032	mod0
ENSG00000225695	AC007272.2	0.0666658	-0.280536	0.181609	0.0882577	0.058727	0.178003	0.0366818	-0.0253759	-0.221623	-0.412112	-0.123751	0.269478	-0.138706	mod0
ENSG00000038532	CLEC16A	-0.23704	0.338656	-0.087868	-0.417461	-0.431387	-0.114294	0.110723	0.0344702	0.205792	0.151697	0.405799	-0.304814	0.119048	mod1
ENSG00000237943	RP11.5N23.2	0.0561603	-0.293182	0.478597	0.103973	0.0718237	0.131438	-0.17719	-0.103252	-0.343737	-0.0621883	-0.213205	0.245394	0.0282241	mod3
ENSG00000179859	AC025335.1	-0.072768	-0.0885625	0.13482	-0.215253	-0.181684	0.0187826	-0.0325376	0.0323084	-0.145875	-0.0622015	0.130756	0.074725	-0.295675	mod0
ENSG00000011243	AKAP8L	0.107398	-0.137376	0.0817509	0.232288	0.00340114	0.164281	0.00802117	-0.118772	-0.0870522	0.113817	-0.270573	0.0592203	0.0996427	mod0
ENSG00000158470	B4GALT5	-0.0980541	0.327852	-0.172924	-0.0805318	-0.0139915	-0.157282	0.0460113	-0.111905	0.292632	0.136083	0.103759	-0.350234	-0.00513668	mod2
ENSG00000125107	CNOT1	0.0670565	0.197942	-0.0699208	0.00758904	-0.00332029	-0.115394	0.0633076	-0.0238363	0.255196	-0.0328758	0.00566126	-0.159034	0.1472	mod0
ENSG00000171587	DSCAM	-0.304133	0.466778	-0.0620369	-0.286875	-0.076291	-0.352516	-0.136802	-0.088898	0.229103	0.151033	0.287634	-0.39824	0.0219135	mod2
ENSG00000139220	PPFIA2	-0.130692	0.303738	-0.274156	-0.182805	-0.0950129	-0.0510318	0.244627	0.196385	0.482127	0.133711	0.260517	-0.131777	0.184435	mod6
ENSG00000167543	TP53I13	0.492748	-0.627043	0.16898	0.609219	0.497936	0.28851	0.0589451	-0.0788324	-0.305496	-0.227932	-0.629953	0.529335	0.0385285	mod5
ENSG00000197122	SRC	-0.354499	0.544881	-0.38808	-0.298045	-0.120065	-0.288966	0.0285184	0.0102831	0.377527	0.432856	0.432995	-0.494256	0.186521	mod2
ENSG00000084234	APLP2	0.0354709	0.252569	-0.0756107	-0.00546317	0.0778557	-0.280658	-0.279947	-0.216771	-0.0241916	0.346973	0.0309031	-0.329527	0.00757717	mod0
ENSG00000150712	MTMR12	-0.133588	0.413735	-0.210994	-0.225941	-0.206166	-0.263098	0.0785032	-0.0306091	0.380011	0.0499466	0.224324	-0.352302	-0.00972466	mod2
ENSG00000265298	RP13.104F24.3	0.0084771	0.238471	0.232565	0.0706496	0.0400993	-0.224279	-0.336781	-0.448384	-0.169354	0.306339	-0.107154	-0.356604	0.112883	mod0
ENSG00000067836	ROGDI	-0.343638	0.27431	0.332425	-0.44647	-0.350311	-0.122704	-0.200314	-0.111293	-0.134558	0.278587	0.435162	-0.311871	-0.0114756	mod1
ENSG00000196391	ZNF774	-0.0397239	0.0793927	0.00656662	-0.0419518	-0.0521373	-0.146565	-0.0360966	-0.0515966	0.0918055	-0.0277341	0.0545233	-0.0769678	-0.0998645	mod0
ENSG00000196233	LCOR	-0.0814713	0.114946	-0.0132374	0.103355	0.0345568	-0.0167507	0.0523092	0.00632495	0.173351	0.113165	-0.0587978	-0.051255	0.189419	mod0
ENSG00000091664	SLC17A6	-0.473285	0.341293	-0.313123	-0.434805	-0.141128	-0.172967	0.150993	0.148604	0.333899	0.133735	0.457948	-0.300428	-0.13802	mod1
ENSG00000118046	STK11	0.0462569	-0.0662727	-0.237139	0.0843963	0.060022	0.155199	0.281252	0.142504	0.159232	-0.323902	-0.0513341	0.102967	-0.259392	mod0
ENSG00000105229	PIAS4	0.0791175	-0.310001	0.295702	0.0720191	-0.183312	0.371351	0.162231	-0.169353	-0.249993	-0.202144	-0.176835	0.147858	0.0159516	mod9
ENSG00000129187	DCTD	0.107724	0.162766	-0.0524679	-0.0591815	-0.00445332	-0.313445	-0.26623	-0.0809995	-0.0443449	0.222101	0.0349535	-0.155478	0.182008	mod0
ENSG00000109133	TMEM33	0.0853177	-0.075454	0.0419301	-0.0683313	-0.194633	-0.0183966	-0.0306209	0.0295984	-0.0606236	-0.0789799	-0.0131232	-0.021888	-0.13312	mod0
ENSG00000175970	UNC119B	0.17816	0.0853378	0.225401	-0.080814	-0.136129	-0.11546	-0.188118	-0.244748	-0.1801	0.207171	0.0196619	-0.165738	0.0555451	mod0
ENSG00000099282	TSPAN15	0.204298	-0.269483	0.850426	0.205596	0.102096	-0.0685579	-0.536786	-0.49962	-0.657459	-0.0553723	-0.352203	0.0526546	-0.122587	mod3
ENSG00000128011	LRFN1	-0.299335	0.678182	-0.356808	-0.450771	-0.378389	-0.297614	0.0851962	0.08579	0.500402	0.129172	0.538966	-0.515124	-0.0132972	mod2
ENSG00000213462	ERV3.1	-0.222362	0.198601	-0.165936	-0.0233328	0.170353	-0.0457048	0.0313729	-0.134201	0.0992854	0.123118	0.0912326	-0.241056	0.114694	mod0
ENSG00000126561	STAT5A	0.258335	-0.450374	0.254412	0.505287	0.421204	0.0494534	-0.175236	-0.0976772	-0.307418	-0.27667	-0.544729	0.385391	-0.0606434	mod5
ENSG00000115204	MPV17	0.119405	0.0807665	0.0475505	0.126338	0.118498	-0.307908	-0.354256	-0.108506	-0.141435	-0.000850738	-0.111346	-0.0625342	-0.11679	mod0
ENSG00000072858	SIDT1	-0.0694024	0.313291	-0.229747	-0.121067	-0.138217	-0.0888054	0.150695	0.160421	0.444964	0.0264749	0.19497	-0.131601	0.285141	mod6
ENSG00000131634	TMEM204	-0.129319	0.0244632	0.175113	0.0610816	0.207879	-0.0444998	-0.210107	-0.321866	-0.231574	0.0587678	-0.0213764	-0.167464	-0.100499	mod0
ENSG00000188153	COL4A5	0.159721	-0.17245	0.808781	0.0121859	-0.0915511	-0.0639396	-0.496455	-0.445722	-0.628742	0.063299	-0.175018	-0.0221628	-0.02452	mod3
ENSG00000147364	FBXO25	0.029219	-0.0208184	-0.0276308	0.00638051	-0.154466	0.0591325	0.0853077	0.159413	0.0566847	-0.113819	0.0780295	0.180426	0.0643692	mod0
ENSG00000145495	2014-03-06	-0.0727883	0.204293	-0.321733	-0.210662	-0.112696	0.115087	0.431079	0.109023	0.400778	0.217332	0.273431	-0.168134	0.22977	mod6
ENSG00000159784	FAM131B	-0.355005	0.330703	-0.0785948	-0.305439	-0.0584206	-0.129359	0.112052	-0.0860126	0.251592	0.125075	0.351603	-0.361843	-0.078637	mod2
ENSG00000081665	ZNF506	-0.116055	-0.084036	0.0802842	0.0779065	0.0262909	0.0220066	-0.0286942	0.0827227	-0.0246682	0.0527436	-0.0478319	0.151838	0.109398	mod0
ENSG00000263327	TAPT1.AS1	0.0766601	-0.274571	-0.0321575	0.216487	0.165376	0.35663	0.249551	0.196791	0.0171326	-0.2829	-0.230047	0.325923	-0.0158833	mod4
ENSG00000218502	H2AFZP3	-0.299526	0.340569	-0.144094	-0.306559	-0.156739	-0.111355	0.0743978	-0.0342855	0.224281	0.696594	0.326284	-0.375367	0.403958	mod12
ENSG00000254690	GS1.393G12.12	-0.123895	0.0712511	0.0503004	-0.231346	-0.167283	-0.171217	-0.122301	0.127506	0.0290168	-0.267101	0.108777	0.0518839	-0.280275	mod0
ENSG00000143321	HDGF	0.342749	-0.421772	0.33538	0.307415	0.0384827	0.333569	-0.0219591	-0.209434	-0.375537	-0.099515	-0.383977	0.209215	-0.0510954	mod0
ENSG00000255909	RP11.841C19.3	0.0855826	-0.228417	-0.0469365	0.107661	0.128179	0.150206	0.0167152	0.290806	-0.074081	-0.0173338	-0.10749	0.319113	0.000473324	mod4
ENSG00000177181	RIMKLA	-0.286963	0.318567	-0.0456951	-0.537432	-0.424314	-0.200343	-0.0239554	0.100588	0.132059	-0.0649878	0.503366	-0.268554	-0.244108	mod1
ENSG00000133460	SLC2A11	-0.156114	0.0579757	-0.0560342	-0.262594	-0.129402	0.208312	0.230849	0.0520205	0.00334337	0.199715	0.352662	-0.100181	0.133361	mod1
ENSG00000138095	LRPPRC	-0.247946	0.307178	-0.407414	-0.41029	-0.256006	-0.0510645	0.294709	0.256674	0.426251	0.250396	0.48878	-0.226275	0.123807	mod6
ENSG00000056097	ZFR	0.0130084	0.050716	-0.0706392	-0.0709157	0.0920995	-0.11896	-0.0291477	0.130221	0.0647216	-0.187705	0.0474605	0.112599	-0.133548	mod0
ENSG00000152700	SAR1B	0.042542	-0.107239	0.449527	-0.064746	-0.134018	-0.15587	-0.353937	-0.119666	-0.317456	0.105203	-0.0604367	0.00266921	-0.0794917	mod3
ENSG00000159692	CTBP1	-0.238187	0.387055	0.0364742	-0.522154	-0.314457	-0.38462	-0.218702	-0.000679796	0.0340425	0.0581962	0.478403	-0.291275	-0.161818	mod1
ENSG00000247092	SNHG10	0.121073	-0.159883	0.157801	0.013954	0.0605083	-0.121712	-0.195438	0.0500585	-0.168221	-0.141768	-0.107303	0.201752	-0.0830786	mod0
ENSG00000145919	BOD1	-0.00621633	0.0559271	-0.129079	0.0731458	0.0751192	-0.122498	-0.0894451	0.0583917	-0.0113331	0.0103092	-0.0134412	-0.0249504	-0.0831496	mod0
ENSG00000144118	RALB	-0.313517	0.108811	-0.327297	-0.391667	-0.209415	0.174673	0.469992	0.396897	0.39212	0.0984067	0.458749	-0.00453664	0.167925	mod1
ENSG00000175279	APITD1	-0.29904	0.344893	-0.251993	-0.321026	-0.266176	-0.059773	0.113111	0.175882	0.19375	0.218266	0.373021	-0.240354	0.101421	mod1
ENSG00000095906	NUBP2	0.00509476	-0.349056	0.152561	-0.14468	-0.27708	0.320315	0.136604	0.195378	-0.230318	-0.172883	0.0429019	0.243905	-0.215081	mod0
ENSG00000184388	PABPC1L2B	-0.192701	0.296406	-0.136129	-0.255217	-0.0429211	-0.233207	-0.0453012	0.0432261	0.168398	0.110891	0.326901	-0.261447	-0.251191	mod0
ENSG00000164161	HHIP	0.126988	-0.236174	0.677839	0.241558	-0.0281856	0.103701	-0.282253	-0.451063	-0.506958	-0.0252548	-0.343823	-0.000236965	-0.0446444	mod3
ENSG00000161800	RACGAP1	-0.132791	0.0435494	0.124455	-0.112371	-0.143673	0.0888665	0.115187	-0.162225	0.0133764	0.0529111	0.0737681	-0.183205	-0.0462059	mod0
ENSG00000231074	HCG18	-0.253022	0.227345	-0.139929	-0.119849	-0.0162983	-0.0416111	0.187507	-0.0442753	0.320011	0.0282543	0.0899822	-0.208325	0.169921	mod0
ENSG00000142453	CARM1	-0.146456	0.171763	-0.230437	-0.0842647	0.0407405	0.194921	0.373283	-0.0897629	0.306624	0.162269	0.123914	-0.291327	0.150946	mod6
ENSG00000116127	ALMS1	0.0199265	0.13903	0.0779617	-0.018536	0.0594339	-0.0462069	-0.0490045	-0.233477	-0.0186365	0.237358	0.0494351	-0.241122	0.101156	mod0
ENSG00000088298	EDEM2	0.23587	-0.301031	0.12573	0.393676	0.21577	0.115456	-0.0313057	-0.0626528	-0.210135	0.15451	-0.365576	0.197981	0.188353	mod5
ENSG00000123595	RAB9A	0.29251	-0.0610219	0.251142	0.164252	-0.0176307	-0.202362	-0.385756	-0.00855137	-0.262875	0.0638129	-0.174148	0.118386	0.0492307	mod0
ENSG00000117713	ARID1A	0.294737	0.0487998	0.0714575	0.0721639	-0.104628	0.239222	0.226888	-0.251353	0.0770765	-0.0966011	-0.110359	-0.183642	0.109883	mod0
ENSG00000092931	MFSD11	-0.210148	0.0669359	-0.209169	-0.0427151	0.0386036	0.0733299	0.225875	0.0480141	0.191642	-0.0959955	0.0829133	-0.0137806	-0.102186	mod0
ENSG00000082482	KCNK2	-0.26726	0.363849	-0.0191626	-0.256353	-0.196314	-0.29801	-0.154237	-0.0553872	0.123122	0.0768942	0.283109	-0.280384	-0.184099	mod2
ENSG00000171202	TMEM126A	0.241315	-0.192534	-0.0167606	0.264253	0.250805	-0.0712531	-0.172784	0.11278	-0.145715	0.128019	-0.213726	0.288907	0.304949	mod0
ENSG00000173175	ADCY5	-0.127256	0.377597	0.20436	-0.194221	-0.190225	-0.274079	-0.278241	-0.246179	0.0303095	0.142915	0.11157	-0.355997	0.0787768	mod2
ENSG00000148123	LPPR1	0.176695	0.0962509	0.39289	-0.0664844	-0.1332	-0.164546	-0.324326	-0.265788	-0.192942	0.0275388	-0.028254	-0.118861	0.0518404	mod3
ENSG00000198944	SOWAHA	-0.0713852	0.476538	-0.35712	-0.177441	-0.147287	-0.38677	-0.0215743	0.0897192	0.480771	0.0674235	0.185653	-0.295689	0.0987835	mod2
ENSG00000162998	FRZB	-0.149075	0.178377	-0.100295	-0.144215	0.0206164	-0.352235	-0.273902	0.0179906	-0.00646178	0.173561	0.147383	-0.122914	-0.0159422	mod0
ENSG00000139651	ZNF740	-0.266539	0.243525	0.012466	-0.300245	-0.123399	-0.122959	0.0539236	-0.0869421	0.169516	0.329394	0.218972	-0.292512	0.150264	mod0
ENSG00000182327	GLTPD2	-0.120643	0.137722	0.0100406	-0.357255	-0.285329	-0.115122	-0.000736798	0.0766718	0.125258	-0.103732	0.179281	-0.106962	-0.167539	mod0
ENSG00000142459	EVI5L	-0.337282	0.548336	0.203468	-0.501151	-0.340242	-0.306694	-0.220265	-0.267425	0.0823355	0.351416	0.405789	-0.549399	0.157792	mod2
ENSG00000196544	C17orf59	-0.104997	-0.0811653	0.0949147	-0.147893	-0.137767	0.132278	0.0933767	0.123235	-0.0490657	0.103043	0.129409	0.0774001	0.113985	mod0
ENSG00000167393	PPP2R3B	0.434042	-0.421781	0.213257	0.333796	0.209775	0.330071	0.0611085	-0.00768125	-0.239537	-0.242756	-0.40124	0.411674	-0.0132988	mod4
ENSG00000017427	IGF1	0.020703	0.0568863	-0.402472	0.0409966	0.206582	0.222386	0.383685	0.15933	0.345894	0.0136896	0.0392501	0.00899175	0.0497436	mod8
ENSG00000106992	AK1	0.132475	-0.441401	0.0308002	0.157281	0.0478209	0.568678	0.377751	0.15062	-0.0851904	-0.0806749	-0.186614	0.383987	0.29468	mod9
ENSG00000153310	FAM49B	-0.126851	0.15683	-0.23337	0.0351635	0.102887	-0.170738	0.046007	0.0796661	0.208938	0.180801	0.0787462	-0.0939645	0.179571	mod0
ENSG00000176845	METRNL	0.539489	-0.454398	-0.0655559	0.654837	0.474983	0.135195	0.00900479	-0.0382841	-0.158152	-0.222135	-0.595885	0.371896	-0.027648	mod5
ENSG00000064419	TNPO3	-0.00629464	-0.143601	-0.0737615	0.226442	0.259047	0.285183	0.282535	-0.0977856	0.0559566	0.0465748	-0.157858	0.0804792	0.207969	mod0
ENSG00000085274	MYNN	0.0504516	-0.00913844	0.127822	0.112451	0.0718672	-0.109181	-0.19007	-0.191298	-0.175792	0.273307	-0.13163	-0.0795797	0.319119	mod0
ENSG00000116957	TBCE	-0.158289	0.097287	-0.052765	-0.309307	-0.386992	0.126793	0.221795	0.157994	0.169412	0.0042289	0.299317	-0.0663947	0.0589094	mod1
ENSG00000189221	MAOA	0.424885	-0.233255	0.0232159	0.348787	0.183487	0.0582387	0.0425361	-0.0338898	-0.0430807	-0.101757	-0.30705	0.257498	0.0512517	mod7
ENSG00000134250	NOTCH2	0.775775	-0.23808	0.198334	0.494567	0.136614	-0.0295278	-0.228594	-0.211955	-0.279943	-0.141389	-0.446499	0.16811	0.124784	mod7
ENSG00000152520	PAN3	0.053025	-0.0481085	0.00361976	0.0816228	0.0537643	0.0314277	0.0910217	-0.067322	0.0463453	-0.20223	-0.0626385	-0.00137562	-0.19671	mod0
ENSG00000215021	PHB2	0.0983037	-0.127781	-0.11108	0.0267022	-0.0426791	0.026917	0.0605778	0.250556	0.0151939	-0.15675	0.00714368	0.228017	0.00417671	mod0
ENSG00000232677	LINC00665	0.0244362	0.135902	-0.414074	0.063312	0.14052	-0.131538	0.0953876	0.178303	0.285976	-0.180387	-0.012238	0.0103621	-0.106061	mod6
ENSG00000066322	ELOVL1	0.262722	-0.417007	0.870984	0.307456	0.164295	0.0832101	-0.454209	-0.500261	-0.72676	-0.1298	-0.447814	0.178727	-0.0914391	mod3
ENSG00000104518	GSDMD	0.449188	-0.474503	0.325192	0.623556	0.56524	0.165833	-0.212703	-0.198286	-0.43916	-0.0925889	-0.617362	0.405563	0.055579	mod5
ENSG00000141378	PTRH2	-0.0631499	-0.174201	-0.0709956	0.0581838	0.0185103	0.0862467	0.0975998	0.352233	0.0896794	-0.0873229	-0.0434343	0.291751	0.113939	mod4
ENSG00000144158	RP11.395L14.17	0.00769079	-0.232218	-0.0612826	-0.0236078	0.0517099	0.0303695	-0.0155486	0.275684	-0.0289661	-0.160853	-0.0679925	0.324162	-0.197463	mod4
ENSG00000004534	RBM6	-0.150105	-0.200001	0.0392473	-0.254598	-0.156477	0.275302	0.182042	0.311027	-0.0586707	0.109329	0.182518	0.276516	0.120871	mod0
ENSG00000211584	SLC48A1	0.423268	-0.474647	0.816364	0.382812	0.0870229	0.227835	-0.377622	-0.485294	-0.76879	-0.156711	-0.492215	0.213669	-0.124719	mod3
ENSG00000068976	PYGM	0.642052	-0.186538	0.199341	0.135159	-0.0751659	0.0873297	-0.139275	-0.0886091	-0.24108	-0.113447	-0.220302	0.0970312	0.0215185	mod7
ENSG00000143952	VPS54	-0.250673	0.208451	0.141519	-0.0623568	-0.00506818	-0.269751	-0.262203	-0.251778	-0.0993107	-0.00133814	0.0112148	-0.231996	-0.247523	mod0
ENSG00000196923	PDLIM7	0.112935	-0.278338	-0.198656	0.3597	0.312271	0.314433	0.191655	0.0543626	-0.10189	0.00434171	-0.212402	0.23343	-0.0116667	mod9
ENSG00000100138	NHP2L1	-0.308582	0.166686	-0.457757	-0.379557	-0.10786	0.0935321	0.420014	0.470616	0.464802	0.214401	0.446138	-0.0299169	0.042958	mod6
ENSG00000140320	BAHD1	-0.13511	0.329988	0.090968	-0.0914345	-0.120072	-0.204578	-0.106548	-0.356741	0.0553583	0.230708	0.08776	-0.448922	0.0653888	mod2
ENSG00000102924	CBLN1	-0.265578	0.374447	-0.211447	-0.123715	-0.0032714	-0.170189	0.000258551	-0.104954	0.259281	0.133782	0.184612	-0.305031	0.082685	mod2
ENSG00000133195	SLC39A11	0.209206	-0.0369129	0.372415	0.0160305	-0.0729208	-0.103951	-0.283939	-0.237808	-0.285206	-0.0474791	-0.0552593	-0.0698836	-0.0706172	mod3
ENSG00000196911	KPNA5	-0.0752137	-0.0190137	0.024255	0.0236036	0.125715	0.114782	0.127166	-0.17141	-0.00878047	0.0553291	0.0502767	-0.0950743	0.0323193	mod0
ENSG00000176907	C8orf4	-0.0879321	0.0424687	-0.0220395	-0.112188	-0.16092	-0.0519156	-0.0351439	0.0296524	0.0250796	0.308521	0.0524251	-0.0752679	0.298954	mod0
ENSG00000125740	FOSB	-0.193897	0.138708	-0.377812	-0.197168	-0.0149554	-0.0538403	0.29213	0.192797	0.374554	-0.151858	0.232517	-0.156146	-0.308744	mod6
ENSG00000117477	C1orf114	-0.1164	0.00588623	-0.272909	-0.306816	-0.208754	0.329741	0.424001	0.399892	0.223485	-0.144862	0.307535	0.113228	-0.137644	mod8
ENSG00000152931	PART1	-0.342706	0.312462	-0.209534	-0.41107	-0.232256	-0.234314	0.0511521	0.207937	0.365201	0.256515	0.479967	-0.160314	0.169973	mod1
ENSG00000167085	PHB	0.303819	-0.364419	0.133704	0.352965	0.270347	0.21194	-0.0209732	-0.00689068	-0.262037	-0.143197	-0.385788	0.348862	-0.0780982	mod5
ENSG00000243859	CTD.2331D11.1	-0.0323225	-0.255249	0.00662023	0.0214091	-0.0229978	0.200019	0.101672	0.0859935	-0.0814628	0.28078	-0.1046	0.248063	0.396206	mod0
ENSG00000187240	DYNC2H1	0.0494384	-0.0542382	-0.218403	-0.116086	-0.127475	0.145694	0.252842	0.281788	0.193484	-0.246219	0.0877683	0.150904	-0.208759	mod0
ENSG00000169213	RAB3B	-0.174149	0.35201	-0.39892	-0.353676	-0.219583	0.0526433	0.412283	0.260528	0.60507	0.077334	0.375485	-0.227603	0.0667411	mod6
ENSG00000115350	POLE4	0.163996	-0.297348	-0.255551	0.212985	0.118429	0.250906	0.273977	0.459802	0.154055	-0.282637	-0.208194	0.531849	-0.0863937	mod4
ENSG00000128578	STRIP2	-0.257032	0.413573	-0.157222	-0.291208	-0.186658	-0.355112	-0.0846156	-0.0140457	0.246545	0.321613	0.329343	-0.39887	0.0654194	mod2
ENSG00000197712	FAM114A1	0.422891	-0.562165	0.248401	0.504543	0.341019	0.345682	0.0277215	-0.126025	-0.364233	-0.240713	-0.532148	0.430893	-0.146116	mod4
ENSG00000139644	TMBIM6	0.646724	-0.232571	0.260704	0.600062	0.340272	0.153349	-0.1046	-0.336579	-0.28196	-0.00453614	-0.558644	0.0761227	0.186505	mod7
ENSG00000118412	CASP8AP2	0.100833	-0.170802	-0.00327958	-0.0198583	-0.011525	0.417768	0.357279	0.118639	0.0619694	0.00487469	0.00997951	0.163485	0.111886	mod9
ENSG00000164494	PDSS2	0.174898	-0.193016	0.0795429	0.0865254	0.0720071	0.0661025	-0.0381473	0.13459	-0.101389	-0.116161	-0.120373	0.219714	0.0375173	mod0
ENSG00000226666	HSPA9P1	-0.195537	0.340442	-0.14192	-0.0756956	-0.0529229	-0.0932822	0.106782	-0.120706	0.291167	0.552714	0.154489	-0.427008	0.343128	mod12
ENSG00000168329	CX3CR1	-0.0935324	0.113079	0.0116288	0.0716694	0.495783	-0.180779	-0.174494	-0.078676	0.0416037	0.213141	-0.0358844	-0.0876215	0.130976	mod0
ENSG00000149485	FADS1	0.485072	-0.387856	0.31854	0.194546	-0.160565	0.482817	0.209605	-0.15756	-0.275398	-0.229234	-0.248205	0.220084	0.0300808	mod9
ENSG00000196405	EVL	-0.0953375	0.240366	-0.13739	-0.489779	-0.354742	-0.0521201	0.0694171	0.221707	0.195052	-0.292962	0.411269	-0.097593	-0.331627	mod1
ENSG00000048471	SNX29	0.354174	-0.134196	0.252298	0.391074	0.284676	-0.140434	-0.312293	-0.295177	-0.268861	0.041272	-0.396322	0.0663457	0.216296	mod5
ENSG00000160049	DFFA	0.0608129	-0.0389466	-0.018836	-0.0751964	-0.288162	0.394789	0.406513	0.130251	0.164688	-0.138463	0.0120277	0.0674631	0.0765738	mod8
ENSG00000115107	STEAP3	0.289251	-0.174233	0.125828	0.528285	0.533364	-0.10816	-0.20886	-0.240536	-0.162716	0.00234648	-0.440809	0.136605	0.133327	mod5
ENSG00000267422	CTD.2554C21.1	0.0293163	0.0663882	0.344752	-0.0143382	-0.0675528	-0.0954723	-0.280263	-0.338595	-0.28888	0.347251	-0.0635223	-0.248701	0.140898	mod3
ENSG00000078403	MLLT10	0.00276373	0.115506	-0.15348	-0.170453	-0.316299	0.0652007	0.186976	0.236672	0.182988	0.0789221	0.18556	-0.0382097	-0.0749011	mod0
ENSG00000080573	COL5A3	0.336622	0.0362378	0.0337172	-0.167778	-0.287593	0.0208165	-0.0361352	0.0438535	-0.0268108	-0.0935252	0.110315	-0.0319226	0.0669475	mod7
ENSG00000178927	C17orf62	0.260549	-0.441109	0.0533454	0.615189	0.425712	0.308439	0.119562	-0.0646306	-0.182738	0.0278265	-0.537817	0.324621	0.24842	mod5
ENSG00000064995	TAF11	-0.0938627	0.0560056	-0.153785	-0.202615	-0.17136	0.226386	0.302261	0.174523	0.168584	0.131603	0.246064	0.0361989	0.299446	mod8
ENSG00000260822	GS1.358P8.4	-0.369475	0.487506	-0.337699	-0.490826	-0.32537	-0.295485	0.134662	0.335926	0.555867	0.0683745	0.568896	-0.220234	0.0604575	mod1
ENSG00000156968	MPV17L	0.0586317	0.0449336	0.00342245	-0.170051	-0.182092	-0.0148789	-0.0118701	0.14556	0.0251534	0.0977321	0.0809474	0.00903769	0.0480733	mod0
ENSG00000164031	DNAJB14	-0.257854	0.361155	-0.106712	-0.368502	-0.197401	-0.271203	-0.109762	0.088891	0.124305	0.0565466	0.417735	-0.268076	-0.121367	mod1
ENSG00000139675	HNRNPA1L2	-0.0736503	-0.0154115	-0.0332544	0.0267211	0.0610943	0.150915	0.066352	0.0242258	-0.0684587	0.150733	0.055074	-0.0262716	0.142074	mod0
ENSG00000177479	ARIH2	-0.245036	0.151379	0.137391	-0.423571	-0.401216	0.0067524	0.0296458	0.0358126	0.0109153	0.138881	0.375767	-0.177468	0.0265941	mod1
ENSG00000177519	RPRM	-0.30061	0.449046	-0.284952	-0.230738	-0.0746089	-0.267155	0.038982	0.167452	0.454932	-0.0426718	0.339556	-0.260347	-0.0541932	mod2
ENSG00000187123	LYPD6	0.110761	0.224363	-0.144483	-0.138207	-0.103382	-0.210785	-0.0825114	0.055749	0.197072	0.059142	0.179063	-0.117105	0.0732302	mod0
ENSG00000151320	AKAP6	-0.302274	0.420205	-0.075305	-0.283878	-0.192285	-0.195156	0.0733722	-0.047414	0.335741	0.0881789	0.327813	-0.333209	0.138008	mod2
ENSG00000105976	MET	-0.241427	0.221535	-0.285966	-0.237639	-0.200552	-0.0380633	0.176017	0.176447	0.293934	0.146783	0.295186	-0.143499	0.0951021	mod0
ENSG00000104825	NFKBIB	0.071779	-0.4101	0.281801	0.156843	0.0442351	0.430343	0.121139	-0.0851147	-0.313016	-0.0314111	-0.199839	0.231287	0.142137	mod9
ENSG00000077782	FGFR1	0.388821	-0.195259	0.0764925	0.395649	0.216551	0.171979	0.0718863	-0.255224	-0.103248	-0.0218993	-0.435105	0.0308098	0.107397	mod5
ENSG00000100225	FBXO7	0.204358	-0.235393	0.59709	0.267735	0.160013	-0.115277	-0.478902	-0.264997	-0.478381	-0.0038266	-0.37313	0.137586	-0.0473552	mod3
ENSG00000181722	ZBTB20	0.49178	-0.430733	0.196136	0.467414	0.226446	0.615776	0.307955	-0.172474	-0.219298	-0.16966	-0.430086	0.287753	0.114617	mod7
ENSG00000160072	ATAD3B	0.108642	-0.390191	-0.0856398	0.207185	0.0530672	0.318125	0.24486	0.200428	-0.078979	-0.362074	-0.193772	0.383386	-0.117209	mod4
ENSG00000107954	NEURL	-0.406017	0.705687	-0.611459	-0.556785	-0.36011	-0.255759	0.314628	0.366855	0.815587	0.267681	0.648407	-0.411125	0.252768	mod6
ENSG00000188735	TMEM120B	-0.377785	0.157914	-0.295946	-0.484056	-0.334978	0.0169792	0.251281	0.334616	0.287918	0.0998954	0.520392	-0.0623184	-0.00415785	mod1
ENSG00000145020	AMT	0.352679	-0.229078	0.256541	0.193984	0.0568276	0.20851	-0.0316744	-0.214343	-0.353605	0.133701	-0.186908	0.0595694	-0.0157518	mod0
ENSG00000112562	SMOC2	-0.128858	0.0662543	0.0831964	-0.202523	0.0122429	-0.213597	-0.210997	0.0100064	-0.0584603	-0.0803406	0.146401	-0.065529	-0.261395	mod0
ENSG00000138311	ZNF365	-0.330521	0.396326	-0.0562424	-0.563019	-0.472183	-0.182796	0.0282633	0.0548072	0.173927	0.0605165	0.607943	-0.376212	-0.242123	mod1
ENSG00000197937	ZNF347	0.0513072	-0.0877584	0.0972397	0.0733617	-0.057314	0.0634899	0.0231314	-0.0884258	-0.0802757	-0.0875827	-0.0728058	0.0241513	0.0509883	mod0
ENSG00000171858	RPS21	0.184357	-0.552483	0.0175208	0.476542	0.491201	0.165835	-0.00320453	0.228766	-0.221781	-0.212466	-0.439498	0.673791	-0.136179	mod4
ENSG00000171793	CTPS1	-0.284865	0.171821	-0.32279	-0.202576	-0.073008	0.121578	0.332164	0.226933	0.327607	0.174578	0.279462	-0.10423	0.142655	mod6
ENSG00000106400	ZNHIT1	0.435005	-0.592939	-0.0155779	0.524744	0.248723	0.4148	0.213801	0.239357	-0.143206	-0.199948	-0.5154	0.636953	0.34403	mod4
ENSG00000206560	ANKRD28	-0.0779106	0.141488	0.280159	-0.173937	-0.0589044	-0.217862	-0.254552	-0.361816	-0.184153	0.127151	0.0744647	-0.344942	-0.0834567	mod3
ENSG00000135164	DMTF1	0.0105226	0.00226678	0.232798	0.0395843	-0.095101	-0.0672722	-0.159629	-0.215477	-0.182551	0.125187	-0.078722	-0.118235	-0.0169687	mod0
ENSG00000146416	AIG1	-0.153046	0.0208098	0.104862	-0.287535	-0.176742	-0.0159453	0.0291277	0.158002	0.0280755	-0.0109294	0.270331	0.0729112	-0.0222564	mod0
ENSG00000167799	NUDT8	0.129957	-0.193048	0.0702429	0.0711551	-0.128549	0.0572631	0.0607231	0.163106	-0.0525259	-0.086927	-0.0682345	0.269307	-0.0605923	mod0
ENSG00000231764	DLX6.AS1	-0.141557	0.228538	-0.533182	-0.301672	-0.170301	0.111757	0.505048	0.399364	0.594456	0.0512337	0.379949	-0.0259153	0.133082	mod6
ENSG00000162129	CLPB	0.105454	-0.0191848	-0.18238	0.275892	0.255688	0.0845964	0.148532	-0.0456736	0.168842	0.122937	-0.20173	0.0225921	0.185077	mod0
ENSG00000154832	CXXC1	-0.184505	0.101046	0.201957	-0.192615	-0.0519938	-0.0100464	-0.175947	-0.130854	-0.197674	0.0975007	0.164091	-0.209957	-0.166739	mod0
ENSG00000165113	GKAP1	0.161654	-0.327695	-0.0720526	0.10623	-0.1058	0.412372	0.324321	0.294273	0.0277441	-0.18545	-0.132499	0.367576	0.0842731	mod9
ENSG00000124772	CPNE5	-0.312138	0.55781	-0.51073	-0.254464	-0.112845	-0.212315	0.256787	0.0425173	0.634842	0.0581783	0.369623	-0.438788	0.00433023	mod6
ENSG00000138642	HERC6	0.00974239	-0.00394972	-0.192068	0.124545	0.0953722	0.146548	0.226764	0.106482	0.182215	0.0251968	0.0181518	-0.00792721	0.090553	mod0
ENSG00000069966	GNB5	-0.182416	0.261137	-0.293078	-0.512284	-0.208197	-0.151461	0.0706657	0.293665	0.23563	-0.0557866	0.548431	-0.0916188	0.0347573	mod1
ENSG00000114812	VIPR1	-0.427705	0.600823	-0.364827	-0.505416	-0.209062	-0.369065	0.00564705	0.20284	0.460598	0.30172	0.642443	-0.393277	0.12719	mod2
ENSG00000172939	OXSR1	0.0376316	0.189682	0.301018	-0.149585	-0.31217	-0.119344	-0.254563	-0.329617	-0.216998	0.11438	0.0731349	-0.401157	-0.132179	mod3
ENSG00000111331	OAS3	0.236052	-0.0956566	-0.00863532	0.574641	0.513615	-0.110108	-0.226782	-0.386837	-0.155358	0.156933	-0.478446	-0.0535132	0.187872	mod5
ENSG00000049883	PTCD2	0.194923	0.0601745	-0.095603	0.299945	0.0371836	0.0207753	0.0582671	-0.161909	0.0781955	0.156675	-0.17048	-0.120091	0.305703	mod5
ENSG00000068885	IFT80	-0.297821	0.413117	0.113098	-0.363439	-0.126686	-0.312892	-0.269087	-0.168385	0.0885851	0.195846	0.29394	-0.374159	-0.015457	mod2
ENSG00000111907	TPD52L1	0.680853	-0.352645	0.143716	0.495363	0.186819	0.174805	-0.108191	-0.0392762	-0.290763	-0.183906	-0.448051	0.315211	0.0195914	mod7
ENSG00000165966	PDZRN4	-0.13221	-0.0312196	0.235162	-0.212387	0.0141463	0.0591333	-0.107553	-0.150711	-0.189018	-0.083353	0.112102	-0.0617184	-0.121749	mod0
ENSG00000106484	MEST	0.214753	-0.100916	-0.189355	0.323881	0.242422	0.139422	0.208858	0.0037546	0.146634	-0.0269185	-0.278907	0.0934061	0.128926	mod5
ENSG00000141696	LEPREL4	0.304867	-0.0901463	-0.33638	0.25178	0.022133	0.17506	0.334086	0.137228	0.272959	-0.00695351	-0.18698	0.0623073	0.109455	mod8
ENSG00000115252	PDE1A	-0.32284	0.450257	-0.155596	-0.329047	-0.0304528	-0.331549	0.000626893	-0.0128789	0.423936	-0.00431719	0.348951	-0.320752	-0.0537979	mod2
ENSG00000173868	PHOSPHO1	-0.451997	0.0291416	-0.0920776	-0.493783	-0.327338	0.136041	0.237325	0.210259	0.0442165	0.0801639	0.504947	-0.0464462	-0.120182	mod1
ENSG00000068724	TTC7A	0.345066	-0.347485	0.271385	0.532765	0.445642	0.0202779	-0.232903	-0.192108	-0.3457	-0.0419611	-0.447879	0.212811	-0.0456887	mod5
ENSG00000143158	MPC2	-0.245135	-0.00474548	-0.322056	-0.133032	0.0755242	-0.0231744	0.179422	0.477012	0.258738	-0.0982713	0.22896	0.257168	-0.0792643	mod10
ENSG00000006451	RALA	0.0467558	-0.124748	0.0793697	0.00207509	0.0412304	0.13143	0.0621925	0.0982826	0.000275068	-0.24758	-0.0587947	0.16498	0.0133648	mod0
ENSG00000110075	PPP6R3	0.0605952	-0.0616772	0.294621	-0.196032	-0.313597	0.094768	-0.0797401	0.00729603	-0.176147	-0.0691337	0.145801	0.0279267	-0.091303	mod0
ENSG00000154511	FAM69A	-0.0301658	0.103977	0.249682	-0.109492	-0.176147	-0.0781037	-0.168416	-0.146786	-0.0950081	-0.0820598	0.0456408	-0.0956772	0.0835639	mod0
ENSG00000198862	LTN1	-0.0702719	0.0338886	0.0286296	-0.0294894	-0.0394136	-0.0913655	-0.0213302	-0.0293551	0.0046725	0.0628716	0.008827	-0.0609144	-0.00752623	mod0
ENSG00000168092	PAFAH1B2	-0.198599	0.010591	-0.0461304	-0.368012	-0.259956	0.245687	0.377178	0.246386	0.188217	0.0914132	0.344031	0.00872195	0.0401002	mod1
ENSG00000059378	PARP12	0.361665	-0.497013	0.0762196	0.588611	0.4675	0.306168	0.0605053	-0.138908	-0.301968	-0.0415915	-0.47601	0.325093	0.056357	mod5
ENSG00000183527	PSMG1	-0.186922	0.0340155	-0.207674	-0.315758	-0.230695	0.0466795	0.155678	0.281281	0.0895331	-0.0701806	0.349743	-0.00519843	-0.237759	mod1
ENSG00000101246	ARFRP1	-0.00548464	-0.0525146	-0.117399	0.0607563	-0.0304906	0.219811	0.29258	0.0915592	0.140331	0.0864659	0.0120802	0.0624985	0.135219	mod0
ENSG00000165525	NEMF	-0.0418387	-0.323391	-0.168525	-0.00979179	-0.0243726	0.810174	0.692386	0.287058	0.0853722	0.0525974	0.0389699	0.303444	0.237047	mod9
ENSG00000124098	FAM210B	0.0739824	-0.180075	0.02631	0.0474322	0.05349	0.359358	0.195186	0.0356831	-0.153961	-0.134245	0.0329032	0.130427	-0.13726	mod9
ENSG00000105122	RASAL3	0.185269	-0.190519	-0.00379651	0.515637	0.753935	0.0393699	-0.0628343	-0.144399	-0.0763213	-0.0252688	-0.45183	0.145013	0.0670512	mod11
ENSG00000205771	CATSPER2P1	0.177377	-0.204826	-0.226477	0.0246322	-0.0377607	0.30901	0.405717	0.343699	0.198553	-0.271559	-0.00413101	0.312097	-0.18924	mod8
ENSG00000231799	RP13.93L13.2	0.0829814	-0.26851	0.0149857	0.111283	0.0559968	0.311056	0.167955	0.149824	-0.0575961	-0.259079	-0.193628	0.281268	-0.18591	mod0
ENSG00000144230	GPR17	0.346734	-0.0517146	0.369342	0.193361	0.25593	-0.233193	-0.421939	-0.291368	-0.278854	-0.114664	-0.247888	-0.0195243	-0.176512	mod3
ENSG00000167770	OTUB1	-0.44408	0.473282	-0.548556	-0.459755	-0.166724	-0.0818629	0.333697	0.285759	0.555876	0.102962	0.63248	-0.353059	-0.19362	mod6
ENSG00000109861	CTSC	0.0542516	-0.394976	-0.0636023	0.407544	0.601508	0.120803	0.0212511	0.241841	-0.0945293	-0.200954	-0.30086	0.4517	-0.110626	mod4
ENSG00000159267	HLCS	0.00472153	0.0483635	0.183023	-0.112338	-0.15988	-0.108521	-0.0752583	-0.132601	-0.0606545	-0.066165	0.0217404	-0.0893347	-0.0885637	mod0
ENSG00000100154	TTC28	0.219327	-0.125341	0.231512	0.250243	0.237059	-0.00928688	-0.165388	-0.246481	-0.187196	-0.10227	-0.269462	0.0627364	-0.113388	mod0
ENSG00000225706	RP11.75C9.1	-0.0799227	0.246844	0.180976	-0.383109	-0.562786	-0.0523141	0.0365339	-0.0447485	0.054877	0.0629616	0.326719	-0.258195	-0.00738143	mod1
ENSG00000178764	ZHX2	0.544668	-0.264297	0.55999	0.317078	-0.0122342	0.160938	-0.238718	-0.344049	-0.454781	-0.0773687	-0.392553	0.137297	0.0769514	mod3
ENSG00000086758	HUWE1	0.0313612	0.228652	0.0712223	-0.0174515	-0.203372	0.0408941	0.0893065	-0.162851	0.118691	0.0914402	0.0850396	-0.235792	0.223723	mod0
ENSG00000119509	INVS	-0.00593393	0.0616621	-0.325154	-0.0765388	-0.055193	0.0717952	0.227001	0.26976	0.257129	0.0857589	0.142187	0.0257653	0.23639	mod0
ENSG00000119446	RBM18	-0.0611992	0.160666	-0.186606	0.0400236	0.0782647	-0.184896	-0.118041	0.0585895	0.119635	0.213925	0.0116576	-0.0896058	0.23601	mod0
ENSG00000168385	2014-09-02	0.661973	-0.396465	0.586916	0.412376	0.247237	-0.0190303	-0.487979	-0.300084	-0.622749	-0.209055	-0.478647	0.31545	-0.0977686	mod3
ENSG00000177613	CSTF2T	-0.113086	0.058007	0.456068	-0.148576	-0.0317382	-0.197939	-0.428684	-0.433946	-0.415785	0.291559	0.0449407	-0.295419	0.0234691	mod3
ENSG00000255098	RP11.481A20.11	-0.210835	-0.00167612	-0.380094	-0.191922	-0.0318692	-0.0366489	0.213744	0.515562	0.311631	0.000928812	0.292569	0.194706	0.0737569	mod10
ENSG00000198931	APRT	0.287852	-0.411335	-0.257941	0.483289	0.360536	0.265168	0.264281	0.286183	0.103964	-0.128429	-0.451927	0.514991	0.291561	mod5
ENSG00000084463	WBP11	-0.143502	0.155345	0.146681	-0.0278839	0.0150648	-0.142992	-0.207488	-0.283372	-0.0933386	0.273673	0.0290614	-0.311895	0.117479	mod0
ENSG00000042429	MED17	-0.208733	0.0706638	-0.0141346	-0.091524	-0.0745815	-0.126277	-0.00828331	-0.0751786	0.0529338	0.0752889	0.0441881	-0.142809	0.0978191	mod0
ENSG00000065183	WDR3	-0.18046	0.107379	0.092468	0.0354217	0.0211776	-0.150911	-0.154194	-0.200775	-0.0386516	0.173055	-0.0550955	-0.178521	0.185076	mod0
ENSG00000111144	LTA4H	0.0339593	-0.0347626	-0.0194687	0.122878	0.196386	-0.0338948	-0.0857663	0.0216571	-0.0237683	-0.144908	-0.102152	0.0696248	-0.061299	mod0
ENSG00000100926	TM9SF1	0.27612	-0.243507	0.00632655	0.341912	0.321834	0.0818722	0.0437502	0.0102793	-0.0611243	-0.0850768	-0.257468	0.237337	0.0912039	mod5
ENSG00000256802	RP11.680F8.1	-0.042851	-0.0820787	-0.176043	0.128691	0.14007	0.1885	0.240967	0.148124	0.123698	-0.0285168	-0.0800269	0.113995	-0.107848	mod0
ENSG00000255384	RP11.770J1.4	-0.306055	0.0897474	-0.13329	-0.181485	-0.0858118	0.0323271	0.0899455	0.0795573	0.0679216	0.0751932	0.236134	-0.102334	-0.0764576	mod0
ENSG00000198756	GLT25D2	-0.0347641	0.153683	0.283444	-0.0530872	-0.142218	-0.16762	-0.142935	-0.232869	0.0224611	0.0493028	-0.0541904	-0.220518	-0.0337106	mod0
ENSG00000147588	PMP2	0.785853	-0.518625	0.447882	0.568227	0.344029	0.178142	-0.285044	-0.302105	-0.560134	-0.200508	-0.612846	0.35273	-0.0149874	mod7
ENSG00000197921	HES5	0.234871	0.13667	-0.108458	-0.119601	-0.197892	-0.180872	-0.0375182	0.212251	0.209041	-0.156644	0.066388	0.0406895	-0.0217777	mod0
ENSG00000175662	TOM1L2	0.122318	0.381437	0.361521	-0.121676	-0.193573	-0.38475	-0.46661	-0.431308	-0.174769	-0.00952033	0.0684395	-0.426337	-0.0620299	mod2
ENSG00000129197	RPAIN	-0.0393384	-0.0358177	-0.0243513	-0.143803	-0.303003	0.0643058	0.0494189	0.336588	0.0439168	0.137911	0.125838	0.172636	0.257136	mod0
ENSG00000131788	PIAS3	-0.205867	0.307355	0.263868	-0.28367	-0.142943	-0.419583	-0.457154	-0.289926	-0.178031	0.204319	0.176042	-0.371447	-0.0974967	mod2
ENSG00000213015	ZNF580	0.116618	-0.0100593	-0.228527	-0.0428948	-0.157502	0.0770178	0.196832	0.335275	0.259338	-0.188356	0.0501534	0.182546	0.0565744	mod0
ENSG00000151611	MMAA	0.20179	0.027923	-0.0569219	0.117398	-0.107979	0.236876	0.232256	-0.0882086	0.0393899	0.0738149	-0.0403689	-0.0910017	0.0978191	mod0
ENSG00000196914	ARHGEF12	0.0389307	0.370657	-0.237531	-0.0647615	-0.026474	-0.428252	-0.0870275	0.101771	0.401923	0.179434	0.132038	-0.211358	0.233247	mod2
ENSG00000184486	POU3F2	0.253953	0.0343917	-0.0673767	0.0913723	-0.125502	0.0347106	0.0699124	-0.0915036	0.0130174	-0.0459191	-0.0103326	-0.0591241	0.0411494	mod0
ENSG00000230629	RPS23P8	0.285605	-0.556372	0.127733	0.358702	0.280866	0.155809	-0.114586	0.14855	-0.336281	-0.243471	-0.440025	0.612662	0.023212	mod4
ENSG00000165410	CFL2	0.127053	-0.265281	0.756923	0.246087	0.0800778	0.00902009	-0.419099	-0.457735	-0.585396	-0.0251481	-0.35797	0.096457	-0.0534147	mod3
ENSG00000140319	SRP14	0.235582	-0.233617	0.21079	0.218734	0.179367	-0.0884378	-0.387803	-0.00901379	-0.407677	-0.16491	-0.203157	0.30667	-0.142377	mod0
ENSG00000249353	RP11.65F13.1	-0.0693554	-0.161052	0.0220514	0.00431257	-0.0639038	0.33986	0.120655	0.145509	-0.157991	0.00145318	0.0793665	0.141459	0.0170291	mod9
ENSG00000173653	RCE1	-0.12638	-0.00508925	-0.000543995	-0.065238	-0.0377145	0.0856197	0.0442864	-0.0823633	-0.0867398	0.241023	0.0915829	-0.0798248	0.093022	mod0
ENSG00000125968	ID1	0.550523	-0.512578	0.1368	0.646041	0.407901	0.236481	-0.0419201	-0.0501066	-0.38491	-0.352369	-0.540703	0.446883	-0.0993901	mod5
ENSG00000133789	SWAP70	0.273555	-0.280296	0.129316	0.310351	0.280848	0.261845	0.0362084	-0.273019	-0.286099	0.0489215	-0.275264	0.0847184	-0.0755869	mod0
ENSG00000154114	TBCEL	-0.110251	0.026389	0.175621	-0.19617	-0.228445	-0.0557285	-0.113404	-0.129421	-0.105501	-0.0379143	0.0619815	-0.131555	-0.120013	mod0
ENSG00000255823	MTRNR2L8	0.132328	-0.0469445	0.0913035	-0.0142728	-0.148129	0.0347123	-0.0312649	-0.0385961	-0.131265	0.0787965	-0.0141465	0.0309405	0.124968	mod0
ENSG00000132313	MRPL35	-0.000378327	0.158016	-0.0822835	-0.196341	-0.229681	0.00892998	0.144974	0.102675	0.261198	-0.0352904	0.166995	-0.124839	0.0938539	mod0
ENSG00000182379	NXPH4	-0.370004	0.387591	-0.0688665	-0.357074	-0.325052	-0.21961	0.0252135	0.0374456	0.256631	0.0855911	0.391615	-0.273301	0.00356162	mod1
ENSG00000164898	C7orf55	0.200846	-0.329457	-0.105027	0.149732	0.0305019	0.0853466	0.152782	0.391645	0.0735442	-0.0486468	-0.191452	0.423781	-0.00748734	mod4
ENSG00000186591	UBE2H	0.359798	-0.201263	0.1623	0.386805	0.181842	0.272988	0.051079	-0.287413	-0.19945	-0.067259	-0.328125	0.0242092	0.0413665	mod5
ENSG00000231770	TMEM44.AS1	0.0647683	-0.227631	0.344113	-0.0117178	-0.0533807	-0.0746121	-0.226066	0.0251441	-0.299165	-0.10575	-0.0907518	0.2798	-0.093888	mod3
ENSG00000152078	TMEM56	0.0133859	0.0920381	-0.299957	-0.0795321	-0.0609483	-0.111046	0.195749	0.177326	0.268242	-0.0230037	0.142696	-0.0216432	0.0197973	mod0
ENSG00000167081	PBX3	-0.139199	-0.0661546	0.245836	0.0415027	0.114338	-0.0255482	-0.19743	-0.217227	-0.239701	-0.060687	-0.102987	-0.0694913	-0.157109	mod0
ENSG00000197901	SLC22A6	0.33578	-0.191965	0.0580048	-0.0196824	-0.12842	0.0557807	-0.0650733	0.196873	-0.134171	-0.142441	-0.0470021	0.225593	-0.0888815	mod0
ENSG00000133313	CNDP2	0.184385	-0.167321	0.504819	0.41354	0.353399	-0.11459	-0.412866	-0.543599	-0.416439	0.195809	-0.460079	-0.0712121	0.108126	mod3
ENSG00000160305	DIP2A	-0.130287	0.0768832	0.0218753	-0.106902	-0.133233	-0.0653329	0.0303329	-0.0696141	0.0424664	0.00299979	0.0128369	-0.118413	0.113676	mod0
ENSG00000109610	SOD3	0.828357	-0.45477	0.16928	0.583364	0.23955	0.24213	-0.0848936	-0.110109	-0.378698	-0.258323	-0.524514	0.363379	-0.122267	mod7
ENSG00000042753	AP2S1	-0.150898	-0.135292	-0.483056	-0.10215	0.0089407	0.219432	0.44204	0.733268	0.416209	0.0282342	0.165293	0.406981	0.118641	mod10
ENSG00000147255	IGSF1	0.505966	-0.305613	0.168489	0.353223	0.281011	0.0789902	-0.174486	-0.0759947	-0.286699	-0.141814	-0.364107	0.286874	0.0369066	mod7
ENSG00000126464	PRR12	-0.265454	0.583599	0.126926	-0.439886	-0.356001	-0.309351	-0.201038	-0.320597	0.100949	0.12163	0.402886	-0.611366	-0.047796	mod2
ENSG00000125843	AP5S1	-0.24185	0.138049	-0.18051	-0.258216	-0.16946	0.00424297	0.199788	0.147804	0.215655	0.031505	0.270756	-0.0793198	0.102591	mod0
ENSG00000179091	CYC1	-0.197292	0.0383068	-0.261568	-0.28943	-0.10892	-0.0734511	0.0756746	0.484161	0.192917	0.252162	0.334031	0.100946	0.013267	mod1
ENSG00000119777	TMEM214	-0.278845	0.160928	-0.267269	-0.0608676	0.100422	-0.0369363	0.163051	0.17626	0.274037	0.0448164	0.0873878	-0.0772471	0.0418248	mod0
ENSG00000143603	KCNN3	0.388572	-0.286582	-0.0305048	0.333373	0.203285	0.302625	0.225211	0.00906344	0.0299876	-0.309302	-0.37284	0.278372	0.000481771	mod5
ENSG00000160948	VPS28	0.0789572	-0.338701	-0.18006	0.281148	0.269854	0.263865	0.234563	0.279546	0.0140537	0.0675297	-0.152821	0.355754	0.21949	mod4
ENSG00000128524	ATP6V1F	0.0988876	-0.237553	-0.112093	0.0908453	0.142285	-0.0224328	-0.0887337	0.393968	-0.0839841	-0.298772	-0.0722095	0.442112	-0.199146	mod4
ENSG00000161021	MAML1	-0.202552	0.138899	0.331947	-0.202652	-0.0500049	-0.167927	-0.281695	-0.341377	-0.235663	-0.025824	0.0721438	-0.270948	-0.138319	mod3
ENSG00000156232	WHAMM	0.0730379	-0.0646862	-0.197368	0.0185858	-0.0962912	0.174624	0.22496	0.163725	0.140689	0.0142017	0.0370379	0.0493931	0.0200585	mod0
ENSG00000176125	UFSP1	0.0361915	-0.0844162	-0.0644081	0.0216401	-0.0787524	-0.00387618	0.0318892	0.128781	0.0305235	0.135629	-0.0531194	0.0648015	0.112764	mod0
ENSG00000121060	TRIM25	-0.0615179	0.0879522	-0.156974	0.0238741	0.08326	0.0079962	0.132159	0.02853	0.19583	0.125929	0.0279154	-0.0833824	0.288531	mod0
ENSG00000218227	RP11.889L3.1	0.219449	-0.361833	0.106547	0.267649	0.169895	0.150367	-0.126672	0.129184	-0.254653	0.210564	-0.31231	0.426094	0.412389	mod4
ENSG00000134121	CHL1	-0.203466	0.546876	-0.371574	-0.193429	-0.0656299	-0.542579	-0.0169599	0.0429391	0.584966	0.0931598	0.250986	-0.388462	0.0347839	mod2
ENSG00000047365	ARAP2	0.0651683	-0.201686	0.346246	0.214211	0.0937944	0.0593919	-0.0863242	-0.249781	-0.263906	-0.00506916	-0.256327	0.0391947	0.070278	mod3
ENSG00000166863	TAC3	-0.107608	0.177324	-0.257799	-0.262444	-0.110525	-0.0239204	0.0544389	0.150572	0.134549	0.180828	0.332482	-0.131507	0.080159	mod1
ENSG00000170581	STAT2	0.163815	-0.200392	0.216382	0.332441	0.0475881	0.248275	0.0549369	-0.24684	-0.158073	0.0868659	-0.338633	0.0707858	0.20938	mod5
ENSG00000187653	TMSB4XP8	0.116721	-0.403915	0.0103261	0.354196	0.483713	0.0826061	-0.101696	0.0730732	-0.208234	-0.240106	-0.33294	0.455254	-0.0516952	mod4
ENSG00000132970	WASF3	0.0760347	0.349433	0.140065	-0.23275	-0.172511	-0.486656	-0.423134	-0.186107	-0.070215	0.247135	0.144855	-0.339083	-0.0214086	mod2
ENSG00000100083	GGA1	-0.206737	0.191418	0.0741845	-0.0323816	0.0116491	-0.119255	-0.0936228	-0.242131	0.0351218	0.24264	-0.00571854	-0.288535	0.00396229	mod0
ENSG00000167695	FAM57A	0.00717248	0.0389446	-0.171354	0.0333037	-0.00178224	0.0496531	0.170274	-0.0496955	0.0539309	0.108979	0.0264899	-0.1195	0.00714953	mod0
ENSG00000225190	PLEKHM1	0.116045	0.0635423	0.210506	0.223634	0.036231	-0.0292116	-0.158895	-0.378165	-0.110613	0.00647994	-0.277766	-0.236929	-0.0275857	mod0
ENSG00000196793	ZNF239	0.0433268	-0.122394	0.0529463	0.177987	0.189962	0.0491152	-0.142502	-0.134787	-0.197004	0.0318078	-0.194841	0.0167529	0.0383481	mod0
ENSG00000006611	USH1C	0.0702704	-0.189543	0.438998	-0.168435	-0.13239	0.158393	-0.10259	-0.0868499	-0.374411	-0.188386	0.0538117	0.0977079	-0.247154	mod3
ENSG00000143157	POGK	0.0609355	0.0178785	0.533541	-0.0143443	-0.197613	-0.058927	-0.364818	-0.413292	-0.441418	0.136327	-0.0656662	-0.143428	0.142216	mod3
ENSG00000167968	DNASE1L2	-0.177591	0.146806	-0.0135549	-0.149271	-0.109616	-0.143598	-0.0916186	0.0663967	0.0597096	0.109663	0.121218	-0.0807957	0.0790827	mod0
ENSG00000007237	GAS7	-0.562882	0.710954	0.0629384	-0.509979	-0.237151	-0.445499	-0.179908	-0.363917	0.250275	0.381449	0.488094	-0.795976	0.0189105	mod2
ENSG00000065609	SNAP91	-0.433387	0.572952	-0.361811	-0.486254	-0.297735	-0.370491	0.0515465	0.267006	0.508016	0.0173004	0.609253	-0.359256	-0.0706327	mod1
ENSG00000107362	FAM108B1	0.0857646	-0.143837	0.449668	0.0628303	-0.0202117	-0.0200572	-0.327097	-0.191096	-0.373666	-0.11838	-0.185693	0.074959	-0.133927	mod3
ENSG00000198482	ZNF808	-0.162917	0.309237	-0.239875	-0.10106	0.0488619	-0.288468	-0.0714798	0.0934023	0.281159	-0.0272193	0.12852	-0.216679	-0.0854882	mod2
ENSG00000116213	WRAP73	-0.0291448	-0.0532175	0.120755	0.0129441	0.0197629	-0.137635	-0.155579	-0.0318257	-0.120239	0.000206298	-0.0761754	0.0783074	-0.081586	mod0
ENSG00000225138	CTD.2228K2.7	-0.292762	0.270954	-0.0915615	-0.359754	-0.450225	-0.127229	0.0268969	0.110971	0.129948	0.0336418	0.322668	-0.155061	-0.00119	mod1
ENSG00000136158	SPRY2	0.239239	0.106275	0.0487115	0.0703194	-0.0611533	-0.299084	-0.28897	-0.214519	-0.080187	0.110729	-0.130118	-0.233879	-0.0447023	mod0
ENSG00000147813	NAPRT1	-0.13813	-0.0465344	-0.253742	-0.0427081	-0.0065639	0.168997	0.243535	0.341409	0.185596	-0.0162989	0.0601969	0.128314	-0.0319107	mod10
ENSG00000130775	THEMIS2	-0.0230318	-0.31106	0.546331	0.300541	0.341391	-0.0306978	-0.350104	-0.263236	-0.485964	0.0300962	-0.329103	0.21525	0.0638745	mod3
ENSG00000163848	ZNF148	-0.0287979	0.160472	-0.0893666	-0.0505525	-0.126893	0.0187475	0.091443	0.0525112	0.128359	0.0766714	0.130914	-0.0994346	0.21151	mod0
ENSG00000119953	SMNDC1	-0.0845247	-0.173165	-0.242022	0.0636528	0.0593764	0.134082	0.1839	0.271535	0.0563842	-0.0113999	-0.0536688	0.171641	-0.00998633	mod0
ENSG00000144061	NPHP1	0.0881728	-0.140172	-0.117102	0.213196	0.0735419	0.363119	0.272251	0.00113224	0.00197209	0.105192	-0.116027	0.0714116	0.334122	mod9
ENSG00000042286	AIFM2	0.187619	-0.1374	-0.00152075	0.334418	0.114678	0.144233	0.132957	-0.139835	-0.00436273	-0.0151054	-0.267943	0.108393	0.185445	mod5
ENSG00000242028	HYPK	-0.0710227	0.0468203	-0.148853	-0.17821	-0.234911	0.172278	0.230926	0.143872	0.15713	0.0553185	0.145231	-0.0564939	0.0307681	mod0
ENSG00000250461	RP11.631M6.2	0.110212	-0.242036	-0.078607	0.136251	0.0634811	0.512868	0.34815	0.166698	0.0512264	-0.260168	-0.142481	0.258599	-0.0881243	mod9
ENSG00000082438	COBLL1	-0.218002	0.185736	0.122899	-0.0481068	-0.0134322	-0.161137	-0.194078	-0.292894	-0.0942296	0.105855	0.0312583	-0.221032	0.120728	mod0
ENSG00000114982	KANSL3	0.0730113	-0.0489116	0.082141	0.083422	-0.00457805	0.0881319	-0.00941448	-0.189095	-0.11365	0.0466379	-0.105522	-0.0568136	0.0770684	mod0
ENSG00000133639	BTG1	0.168168	-0.170514	0.0057841	0.29818	0.236668	-0.145963	-0.11803	-0.0379684	-0.0899885	-0.104498	-0.303441	0.155787	-0.149291	mod5
ENSG00000143147	GPR161	-0.101666	-0.0202723	-0.13531	-0.0241693	0.0393068	-0.103184	-0.0467287	0.125766	-0.00422359	0.202351	0.0941312	0.0120992	0.114287	mod0
ENSG00000125814	NAPB	-0.459175	0.556991	-0.484095	-0.605463	-0.367564	-0.153132	0.363937	0.376123	0.685378	0.0301576	0.732793	-0.338517	-0.0942837	mod1
ENSG00000225830	ERCC6	-0.0372022	0.0717459	-0.0471004	0.0685536	0.0383857	0.0121558	0.0268399	-0.0569509	0.0934946	0.250021	0.00740307	-0.118257	0.252452	mod0
ENSG00000007384	RHBDF1	0.400011	-0.166771	0.264947	0.256714	0.167944	-0.0520566	-0.305297	-0.335363	-0.379387	-0.20035	-0.280224	0.020961	-0.203759	mod0
ENSG00000162552	WNT4	-0.0478599	0.303006	-0.273655	-0.142565	-0.162167	-0.270257	-0.0135816	0.0727117	0.320609	0.16278	0.156382	-0.211898	0.212941	mod2
ENSG00000204564	C6orf136	-0.500504	0.33561	-0.126179	-0.605598	-0.433253	-0.209884	0.0292003	0.171077	0.229138	0.0835972	0.574896	-0.277689	-0.139415	mod1
ENSG00000160828	AC004166.7	-0.012262	-0.0815444	-0.294861	-0.152706	-0.121219	0.341319	0.427424	0.320128	0.238841	-0.160818	0.105712	0.168603	0.00433327	mod8
ENSG00000204525	HLA.C	0.144712	-0.18059	0.0114297	0.444081	0.530472	0.0129142	-0.148408	-0.247477	-0.213331	0.145039	-0.295188	0.0376027	0.126519	mod11
ENSG00000110025	SNX15	-0.134434	0.0253441	0.27337	0.0786184	0.152412	-0.211879	-0.414881	-0.337456	-0.324688	0.18763	-0.0849552	-0.157945	0.0376492	mod0
ENSG00000101126	ADNP	0.0193598	0.324975	-0.0969468	-0.215394	-0.290275	-0.0127381	0.201181	-0.118115	0.313681	0.110857	0.211284	-0.367736	0.0911806	mod2
ENSG00000132702	HAPLN2	0.0491712	-0.347216	0.779482	0.0491245	0.0102357	0.131291	-0.332656	-0.322099	-0.637092	-0.272461	-0.214869	0.159702	-0.367615	mod3
ENSG00000180769	WDFY3.AS2	0.222701	0.0466772	-0.0176086	0.0876245	0.0532945	0.0691216	0.0479987	-0.114081	-0.0219854	0.110222	-0.0665022	-0.107991	0.0743498	mod0
ENSG00000160445	ZER1	-0.154037	0.471977	-0.345467	-0.165621	-0.175576	-0.348768	0.0816709	0.0826168	0.495368	-0.022275	0.241931	-0.274689	0.0471197	mod2
ENSG00000198932	GPRASP1	-0.273763	0.362697	-0.10686	-0.413082	-0.244812	-0.0907524	0.0771872	0.00852957	0.150807	0.254435	0.544742	-0.306742	0.17188	mod1
ENSG00000129925	TMEM8A	0.0918789	-0.168574	0.0298243	0.325594	0.254737	0.0899924	-0.0467026	-0.101166	-0.133123	-0.135534	-0.338308	0.142957	-0.0835032	mod5
ENSG00000228305	AC016734.2	-0.0746343	-0.104599	-0.162871	-0.0960351	-0.102485	0.0685237	0.240457	0.362895	0.243906	-0.384736	0.0952085	0.298194	-0.135767	mod10
ENSG00000092964	DPYSL2	0.288035	0.0777906	0.23721	0.178958	-0.0449439	-0.106736	-0.213049	-0.252058	-0.115563	0.142743	-0.13864	-0.145803	0.145829	mod0
ENSG00000091490	SEL1L3	0.188073	0.0150547	0.0795152	0.146091	0.15552	-0.091514	-0.209102	-0.190218	-0.156542	0.235111	-0.133852	-0.087676	0.114353	mod0
ENSG00000148842	CNNM2	-0.139312	0.395897	-0.115626	-0.291505	-0.340002	-0.120282	0.159415	-0.12261	0.281259	-0.0206474	0.23147	-0.372735	-0.0723027	mod2
ENSG00000108773	KAT2A	-0.20218	0.252861	-0.251386	-0.20157	-0.170388	0.0177241	0.205316	0.119789	0.32359	0.162263	0.228539	-0.175229	0.244635	mod6
ENSG00000168439	STIP1	-0.0629488	-0.186181	-0.0394872	0.174698	0.0848621	0.265027	0.13936	0.0565873	-0.0828969	0.254403	-0.161441	0.0956076	0.157701	mod0
ENSG00000255302	EID1	0.0394624	-0.0725478	-0.150289	-0.169446	-0.212148	0.0948395	0.149228	0.388933	0.0788679	-0.0769516	0.177744	0.21281	0.0059133	mod10
ENSG00000068120	COASY	0.0188789	-0.358009	-0.0993968	0.28475	0.359738	0.150947	0.0581959	0.279072	-0.0444081	0.0497298	-0.251902	0.4491	0.261423	mod4
ENSG00000197858	GPAA1	0.0214481	0.025226	-0.0423458	0.106345	0.168363	-0.114547	-0.13119	-0.0381441	-0.0222322	0.0962062	-0.130258	0.0155354	0.0940306	mod0
ENSG00000077238	IL4R	0.181951	-0.439629	0.184743	0.60405	0.58093	0.131484	-0.13521	-0.219886	-0.347736	-0.122216	-0.542818	0.307967	0.037603	mod11
ENSG00000104522	TSTA3	-0.273823	-0.165627	-0.220819	-0.184121	-0.0515745	0.234848	0.331802	0.346167	0.156302	0.10356	0.152552	0.231557	0.066291	mod10
ENSG00000124788	ATXN1	-0.181942	0.531486	-0.130924	-0.481688	-0.461456	-0.319605	-0.0922225	0.028141	0.231387	0.16905	0.501117	-0.432148	0.0378769	mod2
ENSG00000175787	ZNF169	-0.280391	0.186437	0.000682197	-0.368399	-0.151809	-0.178005	-0.0779096	0.0894288	0.074523	0.0158264	0.317653	-0.0822897	-0.157265	mod1
ENSG00000183060	LYSMD4	-0.317827	0.317924	-0.205249	-0.431286	-0.372169	0.0670595	0.288323	0.16468	0.312421	0.110375	0.515536	-0.244816	0.0526904	mod1
ENSG00000169085	C8orf46	-0.238938	0.365868	-0.229045	-0.427524	-0.246314	-0.18951	0.0979419	0.279606	0.406552	-0.0196322	0.406476	-0.12573	0.129627	mod1
ENSG00000162522	KIAA1522	-0.300242	0.581961	-0.348486	-0.389611	-0.21427	-0.464056	-0.108708	0.140241	0.477254	0.0634929	0.425931	-0.345468	0.0190044	mod2
ENSG00000072952	MRVI1	0.719833	-0.387897	0.207567	0.570995	0.334046	0.148715	-0.081838	-0.229926	-0.260055	-0.211597	-0.542219	0.290884	-0.00223492	mod7
ENSG00000145911	N4BP3	-0.478931	0.518526	-0.359494	-0.70349	-0.554043	-0.0970833	0.290083	0.279869	0.500517	0.301033	0.718373	-0.368222	0.266811	mod1
ENSG00000112200	ZNF451	0.140496	-0.182055	0.0977564	0.247169	0.16501	-0.0583676	-0.170023	-0.0474401	-0.148077	-0.159922	-0.261661	0.147055	-0.107066	mod0
ENSG00000100311	PDGFB	-0.257915	0.127435	-0.174888	-0.0123812	0.192523	-0.192402	0.0317664	-0.0507354	0.216308	0.11823	0.00340077	-0.121619	0.0865896	mod0
ENSG00000248835	AL357673.1	0.135303	0.219046	0.01186	0.0748602	0.0117446	0.0269547	-0.0159323	-0.298221	0.013661	0.169378	-0.0310759	-0.322804	0.0991321	mod0
ENSG00000148950	IMMP1L	-0.128751	-0.118536	-0.0532677	-0.207357	-0.0987326	0.110629	0.0498853	0.258658	-0.0596128	-0.254793	0.132421	0.188572	-0.25739	mod0
ENSG00000182180	MRPS16	-0.0830053	-0.0249074	-0.202171	-0.183467	-0.284352	0.213249	0.310236	0.311791	0.190931	0.13035	0.168787	0.0680509	0.116364	mod8
ENSG00000130477	UNC13A	-0.540697	0.802342	-0.232623	-0.752973	-0.435313	-0.383785	0.0681637	0.0247825	0.547328	0.208673	0.781697	-0.665103	0.0836507	mod1
ENSG00000186787	SPIN2B	-0.153401	0.134963	-0.225276	-0.280453	-0.292634	0.0202233	0.219178	0.297683	0.242132	-0.180543	0.325027	0.0478224	-0.154409	mod1
ENSG00000066777	ARFGEF1	-0.260981	0.163805	-0.176478	-0.0490221	-0.218778	0.0477324	0.241746	0.0599161	0.261517	0.222168	0.144192	-0.148708	0.27762	mod0
ENSG00000080819	CPOX	-0.0667281	0.0651798	0.341173	0.022224	-0.0213831	-0.245265	-0.360156	-0.335155	-0.241311	0.197118	-0.0827075	-0.21834	0.0386032	mod3
ENSG00000110628	SLC22A18	-0.024219	0.112669	-0.176327	0.0849372	0.184839	-0.0848902	0.0513511	0.0398678	0.192056	0.0283616	0.0126665	-0.0624429	0.116171	mod0
ENSG00000124422	USP22	-0.239786	0.578914	0.162843	-0.442471	-0.445562	-0.36872	-0.194071	-0.295907	0.199433	0.204105	0.348236	-0.586455	0.00351901	mod2
ENSG00000107021	TBC1D13	-0.138361	0.422538	-0.178059	-0.308263	-0.25931	-0.257762	0.0168521	0.14085	0.406144	-0.0457033	0.280177	-0.256147	-0.178526	mod2
ENSG00000132694	ARHGEF11	-0.431187	0.636014	-0.10316	-0.632573	-0.435385	-0.400933	-0.11484	0.0214511	0.297376	0.272707	0.667298	-0.50799	0.0941309	mod1
ENSG00000140983	RHOT2	-0.298191	0.230684	-0.0116629	-0.358328	-0.279747	-0.0463275	0.0141081	0.0991778	0.116712	0.168819	0.316637	-0.200135	0.0167126	mod1
ENSG00000182247	UBE2E2	-0.175435	0.228792	-0.0254599	-0.206855	-0.0780796	-0.336639	-0.22407	0.098743	0.108726	0.101813	0.204428	-0.0575205	0.0605852	mod0
ENSG00000119912	IDE	0.245328	-0.318708	-0.0425651	0.205732	0.221341	0.266247	0.218028	0.090802	-0.0288753	-0.0717387	-0.181542	0.295913	0.130904	mod4
ENSG00000160606	TLCD1	0.653304	-0.242256	0.0613134	0.21696	-0.0670269	0.100456	0.00972611	0.0726718	-0.09116	-0.21539	-0.194267	0.258809	-0.0127938	mod7
ENSG00000167645	YIF1B	-0.0963123	-0.270386	0.121798	0.0538515	0.0643751	0.117021	-0.0247068	0.071426	-0.285142	0.0191768	-0.0581678	0.245913	-0.016088	mod0
ENSG00000235162	C12orf75	0.2139	-0.0786599	0.0435368	0.311825	0.299183	-0.0312007	-0.200498	-0.118588	-0.0930245	0.0140695	-0.331397	0.110103	0.109335	mod5
ENSG00000073969	NSF	-0.446136	0.682397	-0.457829	-0.489897	-0.249392	-0.414394	0.142786	0.313659	0.694367	0.181413	0.625836	-0.373358	0.150191	mod2
ENSG00000119283	TRIM67	-0.059249	0.263562	-0.162632	-0.171663	-0.177667	-0.0561356	0.131997	0.0518432	0.240515	0.066951	0.181783	-0.204348	0.000410794	mod0
ENSG00000137288	MNF1	0.283351	-0.492556	-0.273682	0.286578	0.15309	0.506243	0.509453	0.525871	0.139438	-0.204761	-0.241908	0.65801	0.151831	mod4
ENSG00000127463	EMC1	-0.351884	0.317022	-0.204522	-0.422883	-0.339451	-0.0547883	0.244899	0.120421	0.35343	0.417092	0.454448	-0.280806	0.178499	mod1
ENSG00000149262	INTS4	0.122932	-0.0960098	0.0734225	0.303323	0.218471	0.0775661	-0.0531992	-0.249713	-0.126595	0.0227861	-0.267671	0.037253	0.0424256	mod5
ENSG00000128335	APOL2	-0.000293845	-0.314311	-0.186611	0.307018	0.264226	0.501178	0.42452	0.0843001	0.0111748	0.115064	-0.139433	0.170916	0.100464	mod9
ENSG00000121988	ZRANB3	-0.247621	0.297609	-0.225936	-0.212112	-0.140828	-0.120818	0.118949	0.0166813	0.361043	0.134081	0.210678	-0.241969	0.188621	mod0
ENSG00000168005	C11orf84	-0.309152	0.314124	-0.33352	-0.328408	-0.233347	-0.0793059	0.15099	0.267769	0.337414	0.130956	0.328575	-0.184872	-0.0167102	mod1
ENSG00000147669	POLR2K	-0.0372583	-0.127303	0.00844702	-0.158222	-0.116397	0.0174804	-0.098098	0.33646	-0.102854	-0.132947	0.138092	0.255901	-0.106741	mod0
ENSG00000178445	GLDC	0.263563	0.0674836	-0.205098	0.252525	0.0609659	-0.115916	-0.0135956	0.0346672	0.0835434	0.12793	-0.0955773	-0.0287385	0.189357	mod0
ENSG00000078061	ARAF	0.593412	-0.415312	0.208592	0.572075	0.328772	0.215147	-0.0596411	-0.215337	-0.326986	-0.0500137	-0.587536	0.233254	0.0212647	mod7
ENSG00000155393	HEATR3	-0.109719	0.119957	-0.0834564	-0.072212	-0.185879	-0.234846	-0.143807	0.136213	0.0609419	0.090976	0.0931776	-0.0595729	-0.0456333	mod0
ENSG00000107147	KCNT1	-0.574229	0.665822	-0.342464	-0.651292	-0.427853	-0.220104	0.194126	0.146826	0.474494	0.216015	0.806921	-0.504778	0.0637949	mod1
ENSG00000147576	ADHFE1	0.449008	0.00787826	0.0133627	0.223241	0.114202	-0.243067	-0.191619	-0.00081786	-0.0230331	-0.110116	-0.170412	0.0835495	0.0150522	mod7
ENSG00000214297	ALDOAP2	-0.263326	0.387819	-0.164984	-0.113137	-0.0965464	-0.0883705	0.0737784	-0.0782151	0.22417	0.884805	0.223997	-0.444191	0.525843	mod12
ENSG00000128274	A4GALT	0.256042	-0.336117	0.0741736	0.46945	0.385489	0.0334907	-0.165303	-0.113842	-0.289713	0.00230107	-0.393538	0.258019	0.0728153	mod5
ENSG00000110651	CD81	0.738654	-0.484995	0.471001	0.700748	0.483631	0.0475083	-0.41126	-0.396387	-0.584133	-0.196645	-0.698678	0.344472	-0.0228322	mod7
ENSG00000215217	C5orf49	0.264433	-0.111838	-0.253735	0.403971	0.30834	0.0492286	0.0623548	0.0779617	0.076672	-0.213084	-0.255302	0.243828	-0.0204472	mod5
ENSG00000070476	ZXDC	0.0854072	0.0369261	0.364364	0.0289507	-0.0837257	-0.0644068	-0.278548	-0.305823	-0.241988	-0.00972014	-0.126501	-0.139618	0.00086457	mod3
ENSG00000167220	HDHD2	-0.258866	0.285577	0.105221	-0.208791	-0.121566	-0.241869	-0.163322	-0.186157	-0.0217926	0.27073	0.17895	-0.301342	0.201728	mod2
ENSG00000086848	ALG9	-0.0549974	0.0432677	-0.122206	0.231619	0.0984179	0.0846896	0.136372	-0.0754221	0.0943925	0.213162	-0.112287	-0.0336349	0.277434	mod0
ENSG00000130158	DOCK6	0.125985	-0.0104332	0.129334	0.188756	0.260983	-0.148774	-0.24337	-0.19473	-0.0973486	-0.185295	-0.239611	-0.00605327	-0.107184	mod0
ENSG00000217130	RP3.375P9.2	0.0522561	-0.243626	-0.122534	0.159196	0.0732434	0.17345	0.185458	0.227804	0.0889797	0.186177	-0.248359	0.279974	0.270318	mod0
ENSG00000196683	TOMM7	0.333465	-0.539987	0.0327933	0.215199	0.229324	0.315768	0.106926	0.375745	-0.188036	-0.192812	-0.22251	0.684034	-0.0132926	mod4
ENSG00000156482	RPL30	0.33244	-0.577536	0.25511	0.429507	0.381013	0.182348	-0.219023	0.0136153	-0.516779	-0.376428	-0.473606	0.586489	-0.29403	mod4
ENSG00000023041	ZDHHC6	-0.152292	0.238465	0.0244702	0.0655338	0.200945	-0.333799	-0.256585	-0.231393	0.0631667	0.327645	-0.109828	-0.245502	0.289824	mod0
ENSG00000152689	RASGRP3	0.00649443	-0.259935	0.629254	0.0749242	-0.0145105	0.256038	-0.155237	-0.398496	-0.518157	-0.00320021	-0.20921	0.00649746	0.00831461	mod3
ENSG00000134910	STT3A	0.329101	-0.303232	0.285096	0.332067	0.251723	0.159707	-0.127187	-0.263651	-0.389478	0.00320492	-0.318422	0.114994	0.0165964	mod5
ENSG00000185418	TARSL2	0.0203225	-0.271773	0.518607	0.029894	-0.0963805	0.137668	-0.167966	-0.209313	-0.413669	-0.21508	-0.171588	0.168903	-0.170619	mod3
ENSG00000125611	CHCHD5	0.161246	-0.365132	-0.0585856	0.119441	0.0509831	0.244107	0.206847	0.275912	-0.0776656	-0.233154	-0.123084	0.452399	-0.0133631	mod4
ENSG00000182103	FAM181B	0.816023	-0.466751	0.425945	0.608984	0.180524	0.188945	-0.226656	-0.35745	-0.548607	-0.234364	-0.613628	0.267958	-0.0735396	mod7
ENSG00000112282	MED23	0.00444448	0.183935	0.241059	-0.133344	-0.239425	-0.239848	-0.299604	-0.282134	-0.165843	0.125778	0.0429941	-0.257364	0.051595	mod0
ENSG00000221866	PLXNA4	-0.310393	0.563545	-0.417037	-0.264339	-0.0536272	-0.180538	0.217946	-0.010166	0.543227	0.257085	0.418581	-0.491536	0.203855	mod2
ENSG00000140006	WDR89	-0.0823399	0.0381666	0.0111718	-0.132619	-0.0671574	0.135456	0.175619	-0.0854584	0.0846545	0.0169516	0.100139	-0.113485	0.0607982	mod0
ENSG00000117616	C1orf63	0.215452	-0.128656	0.456998	0.0525571	-0.0674949	-0.19807	-0.511407	-0.194904	-0.450829	-0.230678	-0.196235	0.0771317	-0.294147	mod3
ENSG00000255112	CHMP1B	-0.220508	0.424403	0.0075023	-0.35109	-0.282284	-0.347614	-0.211173	-0.155231	0.101374	0.196334	0.354758	-0.43045	-0.105	mod2
ENSG00000059804	SLC2A3	-0.33156	0.265324	-0.368348	-0.197671	-0.150416	-0.0392909	0.273869	0.0830248	0.378246	0.00372193	0.287359	-0.270708	-0.10553	mod6
ENSG00000185485	SDHAP1	-0.221483	-0.0319505	-0.0625349	-0.138663	-0.0359277	-0.0677836	0.0106419	0.27741	0.0753229	-0.0167834	0.133753	0.17825	-0.0481599	mod0
ENSG00000139722	VPS37B	0.207873	0.146453	0.10508	0.0152241	-0.20481	0.0113265	-0.0576335	-0.253476	-0.0152377	-0.0614408	-0.115216	-0.218149	0.0616091	mod0
ENSG00000170142	UBE2E1	0.106185	-0.304289	0.129576	0.291682	0.211726	0.076399	-0.0358439	-0.0289824	-0.198752	0.0899647	-0.255236	0.232371	0.144428	mod0
ENSG00000034152	MAP2K3	0.154908	-0.465737	-0.113253	0.427885	0.392749	0.239127	0.14349	0.100381	-0.109206	-0.0143566	-0.373181	0.38295	0.151653	mod4
ENSG00000116205	TCEANC2	0.103248	-0.226146	0.139871	0.145626	0.0825448	0.290102	0.154189	-0.137091	-0.143149	0.0909607	-0.176996	0.107988	0.175616	mod0
ENSG00000157766	ACAN	0.0287019	-0.143837	-0.0349439	0.311566	0.357883	-0.0995732	-0.132805	-0.0129772	-0.1138	-0.0979296	-0.19464	0.17386	-0.105425	mod11
ENSG00000166704	ZNF606	0.0172376	-0.0381167	0.267855	-0.118667	-0.0583629	0.166126	-0.0101879	-0.191561	-0.216896	0.129769	0.0571926	-0.0437714	0.0722489	mod0
ENSG00000163528	CHCHD4	-0.282617	0.253503	-0.182463	-0.294886	-0.295776	-0.0803223	0.0766135	0.280059	0.199679	0.0160716	0.366632	0.0253499	0.135847	mod1
ENSG00000162244	RPL29	0.389995	-0.622916	0.0789137	0.571372	0.464415	0.226852	-0.0354058	0.199233	-0.279459	-0.481645	-0.596333	0.748089	-0.0775931	mod4
ENSG00000183580	FBXL7	0.564107	-0.381552	0.426404	0.520926	0.29226	0.0873789	-0.225685	-0.370713	-0.440899	-0.217963	-0.542062	0.218013	-0.095985	mod7
ENSG00000080845	DLGAP4	-0.213657	0.503213	-0.547973	-0.343672	-0.240477	-0.102384	0.350279	0.271712	0.718434	0.115411	0.375275	-0.319794	0.242941	mod6
ENSG00000204435	CSNK2B	0.20641	-0.43202	-0.0932543	0.292067	0.174361	0.402564	0.235302	0.255763	-0.133875	-0.212847	-0.239143	0.474629	-0.0245276	mod4
ENSG00000109270	LAMTOR3	-0.217304	0.328913	-0.238455	-0.323834	-0.196787	-0.0935092	0.0918314	0.182546	0.260999	0.14442	0.383051	-0.184003	0.067051	mod1
ENSG00000100124	ANKRD54	-0.196749	0.207843	-0.111369	-0.486643	-0.251909	-0.136374	-0.00309517	0.250687	0.144205	-0.00529907	0.507101	-0.0910051	0.044118	mod1
ENSG00000152022	LIX1L	0.387437	-0.333016	0.3212	0.392129	0.204988	-0.0330318	-0.246468	-0.155167	-0.252554	-0.166785	-0.47283	0.300567	0.0541672	mod5
ENSG00000185507	IRF7	0.447514	-0.500297	0.163113	0.713571	0.498778	0.273255	-0.0902417	-0.144296	-0.356692	-0.125058	-0.606548	0.393492	0.0738961	mod5
ENSG00000051825	MPHOSPH9	-0.0681095	0.0726152	-0.15135	-0.168016	-0.260225	-0.0115329	0.177488	0.351052	0.236127	-0.113123	0.212715	0.0986375	0.0544548	mod10
ENSG00000188243	COMMD6	0.393254	-0.381311	0.0300773	0.548094	0.321551	0.0629315	-0.112333	0.101756	-0.205441	-0.0507308	-0.494153	0.522015	0.365453	mod5
ENSG00000242498	C15orf38	-0.0007101	-0.0681548	-0.0198851	0.0604617	0.0207275	0.232944	0.217729	0.037047	0.0485444	-0.0245839	-0.0131414	-0.0156113	-0.0205034	mod0
ENSG00000177614	PGBD5	-0.463343	0.802744	-0.260235	-0.650619	-0.441586	-0.520496	-0.0994201	0.0499347	0.466701	0.146364	0.692321	-0.596978	-0.0846939	mod2
ENSG00000172007	RAB33B	-0.120077	0.20702	-0.02572	-0.105781	-0.146958	-0.0906052	-0.0130364	0.0159514	0.11007	0.0416978	0.0922709	-0.15368	0.0997188	mod0
ENSG00000138433	CIR1	-0.0382627	-0.380084	-0.0344452	-0.00862467	-0.0147079	0.621405	0.373234	0.239867	-0.16666	-0.107457	0.0621407	0.319921	-0.0978854	mod9
ENSG00000169896	ITGAM	0.244132	-0.22209	0.0730438	0.40677	0.690209	0.0235976	-0.143734	-0.149701	-0.149605	-0.0921809	-0.408736	0.177066	-0.124452	mod11
ENSG00000151376	ME3	-0.402096	0.407431	-0.532876	-0.353984	-0.0638878	-0.195408	0.219748	0.392061	0.581669	0.230239	0.441399	-0.178648	0.115527	mod6
ENSG00000243660	ZNF487P	0.0867215	-0.19379	0.213986	0.170565	0.215573	0.0677554	-0.0552981	-0.185777	-0.223977	0.0872329	-0.153809	0.0986339	0.138218	mod0
ENSG00000138399	FASTKD1	-0.421309	0.340022	-0.0598186	-0.362405	-0.173236	-0.228708	-0.00232451	-0.0145733	0.183853	0.122732	0.384453	-0.295749	-0.000638915	mod1
ENSG00000266037	Metazoa_SRP	-0.0700651	0.119277	-0.242625	-0.179385	-0.212236	-0.151899	0.0391105	0.29381	0.226162	-0.0104593	0.161635	0.022042	-0.0112937	mod10
ENSG00000165526	RPUSD4	-0.314146	0.170774	-0.0508364	-0.175409	-0.0723034	-0.0392735	0.04861	0.00826228	0.0696376	0.27662	0.257474	-0.154644	0.111062	mod0
ENSG00000085231	TAF9	-0.200141	0.334982	-0.287257	-0.222201	-0.0909687	-0.263833	0.00643185	0.303243	0.3851	0.022689	0.300133	-0.119889	0.0563643	mod6
ENSG00000082805	ERC1	0.22879	0.170073	-0.0664274	0.162604	0.225247	-0.227626	-0.178029	-0.16234	0.0757475	0.1007	-0.141324	-0.205106	0.0137648	mod0
ENSG00000094914	AAAS	0.0783925	-0.266124	0.413932	-0.020758	-0.149881	0.221871	-0.0937466	-0.0580059	-0.383931	0.0365917	-0.101409	0.194912	0.0567368	mod3
ENSG00000100151	PICK1	-0.505925	0.295167	-0.0565411	-0.629389	-0.444031	-0.0888683	0.0844599	0.247674	0.209322	0.0107883	0.585939	-0.242975	-0.255191	mod1
ENSG00000155897	ADCY8	0.291244	-0.127624	0.165693	-0.0355078	-0.211863	0.252333	0.074932	-0.0334451	-0.150484	-0.142897	0.00575267	0.0667781	-0.0320052	mod7
ENSG00000154640	BTG3	0.159745	-0.0852165	-0.020208	0.181758	-0.0146963	0.135253	0.0424271	-0.124422	-0.0931191	0.0336898	-0.160041	-0.0267215	0.131292	mod0
ENSG00000171817	ZNF540	-0.152851	0.105952	-0.228005	-0.196206	-0.137226	0.077592	0.304921	0.215354	0.364519	-0.0937506	0.223253	0.0201909	0.0814763	mod6
ENSG00000164934	DCAF13	0.0553496	-0.164231	0.150174	0.328615	0.243236	0.25607	0.0415747	-0.204721	-0.195048	0.175981	-0.27465	0.0578509	0.289167	mod5
ENSG00000144677	CTDSPL	0.432435	-0.210483	0.0204705	0.320798	0.16031	0.267645	0.0941877	-0.00824215	-0.0661253	-0.00397067	-0.270996	0.165796	0.182322	mod7
ENSG00000099250	NRP1	0.284985	-0.168199	-0.135235	0.369452	0.158705	0.000664746	0.046649	0.0520853	0.025501	0.0272764	-0.294611	0.159996	0.147379	mod5
ENSG00000157933	SKI	0.161527	0.202429	0.211479	0.0970309	0.079187	-0.289192	-0.335732	-0.492687	-0.14894	0.112795	-0.120106	-0.306674	0.150985	mod0
ENSG00000182890	GLUD2	0.478996	-0.00188414	0.156713	0.114078	-0.0517094	-0.0257818	-0.140824	-0.172984	-0.138114	-0.0205431	-0.157587	-0.0388906	0.0863804	mod0
ENSG00000260563	RP13.516M14.1	0.112881	-0.0127182	-0.0239715	-0.18726	-0.314118	0.106025	0.124321	0.216466	0.076552	-0.0950272	0.157445	0.0380643	-0.178017	mod0
ENSG00000109390	NDUFC1	0.27123	-0.200326	-0.0242253	0.303478	0.00473805	0.103371	-0.0298243	0.219678	-0.100382	0.0565126	-0.17895	0.330869	0.331922	mod4
ENSG00000244045	TMEM199	-0.0523257	-0.0133261	-0.080421	-0.175215	-0.114724	0.0524915	0.188411	0.233972	0.166048	-0.0857723	0.0926478	0.0658835	-0.0890134	mod0
ENSG00000197982	C1orf122	0.399754	-0.639632	0.15571	0.391146	0.19591	0.261781	0.0327326	0.219579	-0.289976	-0.393993	-0.464051	0.698111	-0.0732984	mod4
ENSG00000059377	TBXAS1	0.172297	-0.313224	0.0901735	0.4183	0.704681	0.00157341	-0.194015	-0.0923532	-0.238405	-0.230914	-0.378706	0.301495	-0.177841	mod11
ENSG00000009844	VTA1	-0.00158419	0.324011	-0.189642	0.165437	0.070077	-0.213144	-0.0606232	-0.193845	0.205648	0.166009	-0.0528869	-0.319144	0.162973	mod2
ENSG00000163050	ADCK3	-0.0901097	0.11643	-0.1185	-0.152402	-0.273614	0.16591	0.22432	0.0870916	0.118753	0.267435	0.174362	-0.0903342	0.297884	mod0
ENSG00000162378	ZYG11B	-0.270669	0.218842	-0.452299	-0.383015	-0.143953	0.166136	0.539158	0.354829	0.569341	-0.0874267	0.375989	-0.0178468	0.181043	mod6
ENSG00000198909	MAP3K3	-0.0650575	-0.13222	0.0956034	0.138823	0.255302	-0.0257836	-0.0680668	-0.108371	-0.137336	0.0118753	-0.126022	0.135567	-0.023927	mod0
ENSG00000102226	USP11	-0.352821	0.590191	-0.213781	-0.416469	-0.264961	-0.139673	0.107233	-0.103231	0.323938	0.183867	0.481528	-0.577794	-0.176791	mod2
ENSG00000086589	RBM22	0.252979	-0.281926	-0.161297	0.425029	0.296236	0.194019	0.221071	0.193607	0.112967	-0.0864883	-0.357027	0.345205	0.112207	mod5
ENSG00000122126	OCRL	-0.4559	0.651446	-0.295957	-0.437119	-0.230087	-0.350838	0.0529361	0.0218288	0.464164	0.230832	0.532562	-0.524063	-0.0515309	mod2
ENSG00000148120	C9orf3	-0.0612312	-0.0883285	0.36064	-0.0438832	4.71019e-05	-0.0636989	-0.293847	-0.1448	-0.335799	-0.237333	-0.068428	-0.00410465	-0.446585	mod3
ENSG00000213859	KCTD11	0.35784	-0.367972	0.27038	0.422125	0.296443	0.00542535	-0.209245	-0.0810029	-0.353832	-0.0387327	-0.454525	0.346314	0.140655	mod5
ENSG00000120526	NUDCD1	0.0235447	0.00349058	0.0192339	0.153625	-0.0207344	-0.0726856	-0.14734	-0.140739	-0.0625693	0.206284	-0.196783	-0.0801032	0.253133	mod0
ENSG00000125482	TTF1	0.0401224	-0.417605	-0.146436	0.124336	0.0942337	0.67323	0.54853	0.29933	0.0232133	-0.169551	-0.0864012	0.415008	0.0926887	mod9
ENSG00000139116	KIF21A	-0.285557	0.125169	-0.21587	-0.41144	-0.342078	0.485882	0.612385	0.278332	0.349274	0.000238423	0.400462	-0.0438284	0.175261	mod1
ENSG00000092108	SCFD1	0.0855018	0.0556442	-0.0232829	-0.0106624	0.0370177	-0.196306	-0.15569	-0.0516477	-0.0406295	0.121315	0.0460955	-0.0220298	0.0769755	mod0
ENSG00000125170	DOK4	-0.386314	0.490928	-0.223149	-0.512972	-0.287848	-0.230867	0.0816868	0.292342	0.487628	0.205464	0.52844	-0.274197	0.0770437	mod1
ENSG00000102908	NFAT5	0.0660234	-0.0565696	0.0496279	0.0254838	-0.143759	0.214633	0.155736	-0.155342	-0.112297	0.197882	0.0116227	-0.113628	0.113703	mod0
ENSG00000173020	ADRBK1	-0.483345	0.652702	-0.274326	-0.624765	-0.326089	-0.428464	-0.0701828	0.0624115	0.347567	0.101784	0.651268	-0.521729	-0.324557	mod1
ENSG00000130522	JUND	0.168747	-0.00442071	0.15459	-0.0980211	-0.255267	0.275521	0.165057	0.00186649	-0.0267722	-0.15906	0.105346	-0.0329544	-0.0773896	mod0
ENSG00000241935	HOGA1	0.35071	0.0147696	0.258468	0.164801	0.0294382	-0.137564	-0.321759	-0.238293	-0.255806	-0.0268406	-0.164179	-0.0388416	0.0679802	mod0
ENSG00000005022	SLC25A5	0.0973824	-0.0378827	0.0591064	-0.113368	-0.0559033	-0.309523	-0.304378	0.148773	-0.162585	-0.122104	0.049561	0.0976231	-0.275758	mod0
ENSG00000257647	RP11.701H24.3	-0.102472	-0.0478015	-0.164285	-0.252835	-0.206572	0.502586	0.522431	0.296315	0.166294	-0.0435002	0.326967	0.0921214	-0.00782514	mod1
ENSG00000160014	CALM3	-0.500781	0.658165	-0.254252	-0.596993	-0.264506	-0.303883	-0.0142453	0.132861	0.419876	0.293738	0.647031	-0.509162	0.0327415	mod1
ENSG00000137776	SLTM	-0.0393104	-0.263984	-0.0717545	-0.0996153	-0.159644	0.711667	0.62364	0.273427	0.166152	-0.0965924	0.0349118	0.204619	0.0464835	mod9
ENSG00000138386	NAB1	0.0361407	-0.270119	-0.037464	0.178574	0.10651	0.351495	0.322734	0.128468	-0.000342135	-0.0463901	-0.152335	0.325043	0.18409	mod4
ENSG00000263753	LINC00667	-0.0733592	-0.07946	0.278768	0.0113794	-0.0293454	0.0487735	-0.15535	-0.203256	-0.309695	0.191909	-0.0196646	-0.0648717	0.211536	mod0
ENSG00000235859	AC006978.6	-0.0394418	-0.109088	-0.205779	0.00176134	0.0730635	0.24021	0.343696	0.208367	0.228768	-0.0512934	-0.00598692	0.170788	0.00419017	mod8
ENSG00000106351	AGFG2	0.0738911	0.0316324	-0.0227868	0.115733	-0.0428277	0.0211684	0.0422546	-0.123798	-0.020021	0.030104	-0.0490631	-0.124618	-0.128416	mod0
ENSG00000155846	PPARGC1B	-0.335103	0.271352	-0.284508	-0.316031	-0.162411	-0.22451	0.185763	0.191292	0.387175	-0.00256312	0.394683	-0.162135	0.000720355	mod1
ENSG00000167395	ZNF646	-0.0962933	0.258984	0.237409	0.0943494	0.0812402	-0.292687	-0.34703	-0.480298	-0.161503	0.327545	-0.0999958	-0.388306	0.116421	mod0
ENSG00000106355	LSM5	0.218655	-0.158545	0.0163155	0.222035	-0.0556981	0.0996602	0.056882	0.128132	-0.0305019	0.089066	-0.194064	0.248496	0.237314	mod0
ENSG00000066027	PPP2R5A	0.505403	-0.400049	0.225873	0.381249	0.118359	0.311826	0.0472762	-0.161208	-0.209574	-0.38327	-0.488115	0.312224	-0.0783684	mod7
ENSG00000126106	TMEM53	-0.118353	-0.0577447	-0.105433	-0.205804	-0.0399363	0.0745895	0.111003	0.300222	0.136832	-0.263799	0.126436	0.19416	-0.347773	mod10
ENSG00000128602	SMO	0.618945	-0.284571	0.143912	0.375274	0.192573	0.00305429	-0.251052	-0.0993471	-0.336923	-0.197615	-0.423039	0.231863	-0.0924933	mod7
ENSG00000102904	TSNAXIP1	-0.144681	0.0766803	-0.213628	-0.270664	-0.274784	0.207251	0.342203	0.292729	0.250321	-0.00349944	0.319494	0.010449	0.107608	mod1
ENSG00000139496	NUPL1	-0.0692494	0.0101267	0.183241	-0.0927781	-0.111946	0.0945359	0.0398512	-0.232786	-0.0862805	-0.184264	0.0345806	-0.161729	-0.166169	mod0
ENSG00000060718	COL11A1	0.0574153	-0.0796617	0.0923867	-0.103475	-0.149755	0.073499	-0.0408415	-0.0910501	-0.165641	0.0700005	0.0554749	-0.0149096	0.0567837	mod0
ENSG00000107960	OBFC1	-0.13386	-0.10428	-0.118887	0.00521136	-0.0437907	0.145123	0.156851	0.308298	0.0899995	-0.121013	0.0315209	0.273113	-0.109597	mod0
ENSG00000107290	SETX	0.136584	-0.174557	0.548581	0.126995	-0.00628696	-0.169925	-0.418234	-0.364523	-0.455611	-0.0569954	-0.219259	0.0309084	-0.0786869	mod3
ENSG00000226243	RPL37AP1	-0.0149967	-0.0501658	-0.0095506	0.0259161	0.00455798	-0.125638	-0.157072	0.117152	-0.0358776	0.420748	-0.0928541	0.215186	0.568742	mod0
ENSG00000178982	EIF3K	-0.136493	-0.245829	-0.1213	-0.0924631	-0.0303315	0.238316	0.221556	0.412778	-0.0132573	0.0706402	0.139641	0.37778	0.268399	mod4
ENSG00000087263	OGFOD1	0.074824	-0.168952	-0.10939	0.211827	0.0518269	0.389086	0.366017	0.0662347	0.0468644	-0.104697	-0.0815309	0.0998818	0.0447717	mod9
ENSG00000197170	PSMD12	-0.246321	0.238256	0.062253	-0.425812	-0.313432	-0.174705	-0.115558	0.0877092	-0.0109604	0.117478	0.432423	-0.182097	-0.0460925	mod1
ENSG00000173692	PSMD1	-0.189273	0.0426119	-0.479962	-0.10059	-0.0213826	0.465132	0.709065	0.302452	0.512959	0.0590333	0.209585	-0.0375976	0.204674	mod8
ENSG00000152133	CCDC75	-0.0206888	-0.165426	-0.15118	-0.0117185	0.0729025	0.420167	0.45782	0.228303	0.164152	-0.0966856	0.000433625	0.22799	0.142719	mod9
ENSG00000243554	AC004967.7	0.224807	-0.301303	0.0326617	0.307829	0.247195	0.24168	0.0726176	0.0286383	-0.129542	-0.224372	-0.292901	0.276547	-0.0602447	mod5
ENSG00000143376	SNX27	0.0522182	0.339527	0.2441	-0.118283	-0.118516	-0.361013	-0.345495	-0.257536	-0.0146051	0.325098	0.106445	-0.392402	0.0639849	mod2
ENSG00000257103	LSM14A	0.216041	-0.0576609	0.56397	0.144015	0.130973	-0.10759	-0.449627	-0.454406	-0.461824	0.0664004	-0.219423	-0.123583	-0.0981463	mod3
ENSG00000125266	EFNB2	0.160928	-0.0317579	-0.255975	0.154946	0.150863	0.218727	0.35202	-0.0406619	0.290675	0.0635771	-0.124029	-0.0651757	0.178816	mod8
ENSG00000139636	LMBR1L	-0.255948	0.198878	-0.295729	-0.0906629	-0.0348002	0.0861898	0.27759	0.107445	0.328392	0.0737732	0.156137	-0.21433	0.0513195	mod6
ENSG00000112078	KCTD20	0.140998	-0.107244	-0.161383	0.289952	0.273428	0.0088913	0.0647793	0.0139763	0.064898	-0.00745682	-0.2858	0.122887	0.131421	mod5
ENSG00000184156	KCNQ3	-0.200541	0.4719	-0.448704	-0.3161	-0.285696	-0.243728	0.218357	0.22269	0.569126	0.0490779	0.376498	-0.274469	0.227286	mod6
ENSG00000050438	SLC4A8	-0.320912	0.569212	-0.203012	-0.36564	-0.269876	-0.262136	0.0744209	-0.0648566	0.393418	0.357464	0.415629	-0.517629	0.28873	mod2
ENSG00000005889	ZFX	0.105618	-0.055314	0.204844	-0.0262954	-0.294768	0.0489154	-0.0458496	-0.13138	-0.130901	0.090666	-0.0697405	-0.0538989	0.128617	mod0
ENSG00000141985	SH3GL1	-0.0874634	0.215923	-0.152675	-0.040709	0.115414	-0.241372	-0.100199	-0.107153	0.10145	-0.120781	0.0955035	-0.233218	-0.244449	mod0
ENSG00000100918	REC8	0.109724	-0.119217	0.0189668	0.160798	0.00103243	0.0905524	0.0754142	0.0956729	0.0615014	-0.137866	-0.17685	0.153189	-0.0744976	mod0
ENSG00000128253	RFPL2	-0.313477	0.205473	-0.274765	-0.263646	-0.0989027	-0.176297	0.0639986	0.24127	0.267288	-0.0552525	0.297735	-0.0510919	-0.252051	mod0
ENSG00000006283	CACNA1G	-0.382206	0.701666	-0.301679	-0.614028	-0.611253	-0.316872	0.110749	0.0613441	0.498008	0.192038	0.666907	-0.623908	0.125431	mod2
ENSG00000138468	SENP7	-0.174101	0.0463864	-0.0115622	-0.141091	-0.105776	-0.162325	-0.120747	0.00578477	-0.0582046	0.0698884	0.10001	-0.0847727	-0.0547924	mod0
ENSG00000126012	KDM5C	-0.239174	0.558863	-0.0478583	-0.16615	-0.135596	-0.293635	-0.13002	-0.306177	0.143419	0.343297	0.273911	-0.630474	0.0583849	mod2
ENSG00000108774	RAB5C	0.481135	-0.344487	0.262402	0.394192	0.161931	0.117922	-0.204243	-0.191375	-0.39708	-0.149867	-0.419775	0.189884	-0.195729	mod7
ENSG00000156959	LHFPL4	-0.395084	0.630653	-0.00378907	-0.468072	-0.297885	-0.291522	-0.109457	-0.151127	0.203002	0.30786	0.503645	-0.524437	0.0494953	mod2
ENSG00000163013	FBXO41	-0.281682	0.778156	-0.379897	-0.499798	-0.360996	-0.430361	0.0412721	0.161879	0.604058	0.130463	0.605589	-0.490203	0.11085	mod2
ENSG00000157693	C9orf91	-0.509447	0.357912	-0.314708	-0.45244	-0.259057	-0.074274	0.321877	0.306141	0.474625	0.0642196	0.610457	-0.187609	-0.0226911	mod1
ENSG00000182831	C16orf72	-0.0427642	0.195684	-0.051958	-0.0594166	-0.214277	-0.159024	-0.0521713	-0.115865	0.0135234	0.183773	0.116849	-0.275639	0.0265378	mod0
ENSG00000121417	ZNF211	-0.0656273	-0.0584904	0.0534582	-0.0610307	-0.0212351	0.050427	0.048604	-0.0124228	-0.051909	0.0751873	0.093096	-0.0453717	0.0524144	mod0
ENSG00000115041	KCNIP3	-0.387753	0.455832	-0.102658	-0.739004	-0.607547	-0.264975	0.0265389	0.1828	0.282125	-0.0346697	0.660563	-0.31342	-0.0563397	mod1
ENSG00000261824	LINC00662	-0.259067	0.130878	-0.00566114	-0.187439	-0.0267051	-0.0705709	-0.0572998	0.00750141	-0.0271499	0.107859	0.207571	-0.115923	0.137591	mod0
ENSG00000108591	DRG2	-0.101552	-0.113667	0.039961	-0.0967422	-0.0258969	0.0398783	0.0197816	0.0281865	-0.0826881	-0.0629216	0.083414	0.165321	0.0339008	mod0
ENSG00000144320	KIAA1715	-0.15631	0.146981	-0.190426	-0.219786	-0.0800279	-0.0274965	0.113473	0.170303	0.181217	0.123125	0.248187	-0.0702757	-0.00897517	mod0
ENSG00000205364	MT1M	0.67897	-0.43783	-0.00213548	0.656159	0.390751	0.24401	0.0395322	-0.055316	-0.198383	-0.160635	-0.543576	0.392374	0.128008	mod5
ENSG00000234742	AC144530.1	-0.0854402	-0.113684	0.173384	0.271064	0.230687	-0.0745854	-0.224044	-0.135127	-0.256857	0.0919665	-0.232082	0.0967459	0.00866431	mod0
ENSG00000173171	MTX1	-0.173322	0.0818852	-0.0805283	-0.21921	-0.164433	-0.0857096	-0.00813805	0.119841	0.0364502	-7.16272e-05	0.209575	-0.0745354	-0.161048	mod0
ENSG00000048707	VPS13D	-0.0323272	0.435813	0.0501164	-0.186295	-0.134564	-0.329864	-0.136155	-0.316775	0.173578	0.140503	0.199779	-0.449299	0.0849087	mod2
ENSG00000103051	COG4	0.188307	-0.14549	0.0757263	0.197681	0.0474136	0.181503	0.0803711	0.00704474	-0.0315083	0.128111	-0.178872	0.1157	0.195652	mod0
ENSG00000053372	MRTO4	-0.298345	0.0328962	-0.375801	-0.387112	-0.27307	0.259561	0.497378	0.501008	0.438423	-0.123192	0.397176	0.15552	0.0912357	mod8
ENSG00000159873	CCDC117	0.0299217	-0.141544	-0.0807037	0.253802	0.0901135	0.120153	0.11492	0.0315806	0.0152418	0.0533008	-0.189175	0.13505	0.128534	mod0
ENSG00000168748	CA7	-0.391937	0.381947	-0.138708	-0.553422	-0.507949	-0.0638955	0.171757	0.11985	0.224525	0.0373327	0.623247	-0.265441	-0.122697	mod1
ENSG00000198721	ECI2	0.261608	-0.40874	0.210293	0.142093	0.0536978	0.207517	0.0119551	-0.00311332	-0.296472	-0.148409	-0.146618	0.32841	-0.0577944	mod4
ENSG00000163931	TKT	0.297177	-0.254913	0.00301887	0.599323	0.370524	0.101437	-0.012097	-0.0871758	-0.128394	-0.0424389	-0.499785	0.221739	0.154947	mod5
ENSG00000053501	USE1	-0.0561175	-0.196347	-0.165543	-0.140761	-0.11595	0.19994	0.192838	0.57263	0.051241	0.0354148	0.167355	0.408488	0.169612	mod4
ENSG00000188690	UROS	-0.111872	-0.140817	-0.439533	-0.185748	-0.0511111	0.337242	0.498742	0.57029	0.310378	-0.142621	0.233264	0.342317	0.0489088	mod8
ENSG00000131165	CHMP1A	0.172137	-0.0136121	-0.13771	0.339601	0.32295	-0.11615	0.000781687	-0.0819722	0.232242	0.00332262	-0.381408	0.0324546	0.163406	mod5
ENSG00000101457	DNTTIP1	-0.095994	-0.0902616	-0.180124	-0.0422757	0.0202337	0.0286367	0.104466	0.213643	0.0705303	-0.144705	0.0743832	0.153226	-0.131455	mod0
ENSG00000143442	POGZ	-0.162448	0.167272	0.0444444	0.00122792	0.0234853	-0.205149	-0.115135	-0.134113	0.0573993	0.185921	0.0280832	-0.163647	0.125073	mod0
ENSG00000169562	GJB1	0.0338411	-0.247223	0.839911	-0.0364383	-0.0754526	0.0740822	-0.38501	-0.442763	-0.665013	-0.0790461	-0.135591	-0.00812106	-0.167034	mod3
ENSG00000133805	AMPD3	0.147367	-0.23619	0.511623	0.192728	0.0703913	0.0442806	-0.298781	-0.455372	-0.539805	-0.115972	-0.275878	0.00255108	-0.180908	mod3
ENSG00000254682	RP11.660L16.2	0.154655	0.0825641	0.0350378	-0.0300318	-0.28948	-0.0954579	-0.00134695	-0.0488087	0.035746	0.00811846	0.0354076	-0.124457	-0.0844727	mod0
ENSG00000174903	RAB1B	0.079098	-0.211641	0.229551	0.160985	0.204101	0.109052	-0.200766	-0.191348	-0.392556	-0.221295	-0.174143	0.113427	-0.320854	mod0
ENSG00000073905	VDAC1P1	-0.300304	0.302691	-0.3102	-0.144301	-0.078424	-0.143388	0.107383	0.162041	0.345495	0.0645633	0.248267	-0.154198	0.0568836	mod6
ENSG00000197451	HNRNPAB	-0.0324017	-0.118335	0.107169	0.12402	0.102509	-0.0739209	-0.178609	-0.0142934	-0.226609	0.213403	-0.144074	0.0730654	0.131435	mod0
ENSG00000170144	HNRNPA3	-0.0941228	-0.0725991	0.032953	-0.0488581	-0.00864995	0.135528	0.150541	0.0139519	0.00323782	-0.223604	0.0828281	0.0282766	-0.272331	mod0
ENSG00000140025	EFCAB11	-0.314973	0.077301	-0.254069	-0.364477	-0.276772	0.20793	0.495769	0.375424	0.385085	-0.170945	0.345597	0.0605152	-0.0816998	mod6
ENSG00000169891	REPS2	-0.488813	0.500481	-0.285591	-0.57393	-0.350366	-0.295084	0.0860892	0.295117	0.470519	0.00693975	0.604758	-0.247598	-0.100364	mod1
ENSG00000144730	IL17RD	0.601759	-0.143041	0.154819	0.378667	0.0316491	0.0600233	-0.0653608	-0.165409	-0.0993747	-0.112086	-0.357449	0.101368	0.129293	mod7
ENSG00000158850	B4GALT3	-0.174833	0.0898153	-0.216012	-0.112213	-0.193106	-0.0373949	0.152905	0.23331	0.293371	0.230346	0.11846	-0.0326437	0.0958297	mod0
ENSG00000115053	NCL	-0.106886	-0.132879	0.2921	-0.164962	-0.192545	0.471327	0.205625	-0.177869	-0.257465	0.176127	0.139001	-0.0863255	0.0889598	mod3
ENSG00000123575	FAM199X	0.0387093	0.181689	0.0928745	-0.0936248	-0.200089	-0.0265002	-0.0451782	-0.2627	-0.0766915	0.100143	0.123281	-0.298527	0.00990425	mod0
ENSG00000174059	CD34	0.0168714	0.0277791	0.294957	0.22111	0.36742	-0.125515	-0.343257	-0.4115	-0.311591	0.116317	-0.172418	-0.128371	0.0654801	mod3
ENSG00000173207	CKS1B	0.0740443	-0.244846	-0.0418168	0.0815331	0.10283	0.104915	0.0670072	0.235747	-0.026125	-0.185808	-0.141987	0.301956	-0.132216	mod4
ENSG00000147853	AK3	0.373922	-0.165717	0.253248	0.222396	0.180237	-0.112153	-0.24888	-0.144898	-0.213377	0.0294209	-0.254555	0.162166	0.149318	mod0
ENSG00000133985	TTC9	-0.246682	0.464572	-0.252001	-0.268822	-0.163243	-0.275209	-0.0696507	0.0764567	0.27948	0.310589	0.355006	-0.370463	0.12528	mod2
ENSG00000137843	PAK6	-0.361243	0.655793	-0.498105	-0.517413	-0.327385	-0.455915	0.111582	0.33767	0.68618	0.205212	0.587236	-0.375447	0.122803	mod2
ENSG00000165389	SPTSSA	0.00906495	-0.0346884	0.0862163	0.163415	0.245408	-0.171264	-0.2124	-0.177012	-0.143032	0.0219115	-0.210761	-0.0776578	-0.168709	mod0
ENSG00000129103	SUMF2	0.155765	-0.226557	0.0816638	0.159332	0.0048132	0.110174	0.116523	0.0496699	0.0091006	-0.281833	-0.190967	0.216278	-0.126693	mod0
ENSG00000168216	LMBRD1	-0.0135816	0.118627	0.491652	-0.068294	-0.247454	-0.28023	-0.477616	-0.40775	-0.328437	0.144178	-0.0590245	-0.204595	0.0830101	mod3
ENSG00000164022	AIMP1	0.15269	-0.553115	-0.0202559	0.211821	0.0669683	0.721586	0.490391	0.162993	-0.176013	-0.211954	-0.195223	0.406607	-0.132202	mod9
ENSG00000128708	HAT1	0.154013	-0.396595	0.106558	0.0921031	-0.0369373	0.322475	0.127072	0.153277	-0.224656	-0.0790013	-0.103315	0.371299	-0.123211	mod4
ENSG00000137185	ZNF193	-0.100689	0.248668	0.127422	-0.107616	-0.213863	-0.0852191	-0.117781	-0.293148	-0.146608	0.302386	0.213905	-0.38133	0.0735286	mod0
ENSG00000013306	SLC25A39	0.278472	-0.276527	0.0493682	0.420886	0.202476	0.139048	-0.0354085	-0.0150906	-0.149686	0.0856479	-0.415512	0.20651	0.134287	mod5
ENSG00000134575	ACP2	-0.16222	0.241403	-0.441423	-0.0959035	-0.0371672	-0.017761	0.324555	0.249553	0.483648	0.172863	0.216638	-0.104438	0.236367	mod6
ENSG00000167178	ISLR2	-0.40857	0.591305	-0.201425	-0.45821	-0.470684	-0.21225	0.138571	0.0760982	0.520345	0.0716513	0.470057	-0.416265	0.0656374	mod2
ENSG00000155868	MED7	-0.121818	0.0199747	-0.096253	-0.149131	-0.126834	0.136143	0.26109	0.116328	0.201218	-0.00786747	0.153331	-0.0232389	0.0767105	mod0
ENSG00000153237	CCDC148	0.00276703	-0.111884	-0.426925	0.0625445	0.0475352	0.344418	0.489094	0.422593	0.388789	-0.0748492	-0.0606075	0.261763	0.125008	mod8
ENSG00000122376	FAM35A	-0.064751	0.0495437	0.0117651	-0.10703	-0.0898653	-0.0372046	-0.0217131	-0.0254436	-0.00488186	-0.210441	0.0669933	-0.0718133	-0.207181	mod0
ENSG00000160050	CCDC28B	0.243744	-0.137317	-0.390059	-0.122598	-0.281246	0.315866	0.439615	0.532239	0.235283	-0.0822832	0.185886	0.244604	-0.0206902	mod10
ENSG00000075826	SEC31B	-0.0346637	0.206667	0.126013	-0.105838	-0.0825527	-0.113826	-0.168235	-0.1129	-0.0238577	0.185358	0.114379	-0.207171	0.0132137	mod0
ENSG00000128581	RABL5	-0.031041	0.0960786	-0.396094	-0.0111848	0.132552	-0.0840847	0.227458	0.286743	0.468352	-0.046542	0.0293824	0.0948404	0.126877	mod6
ENSG00000109654	TRIM2	-0.12749	0.075976	0.120264	-0.129901	-0.140543	0.0545689	0.152566	-0.0902345	0.0860417	-0.0603297	0.139359	-0.0838204	-0.0293692	mod0
ENSG00000186162	CIDECP	-0.177886	0.0386026	-0.268727	-0.31164	-0.184208	0.0627424	0.161408	0.424943	0.178642	0.0134336	0.355739	0.118764	-0.00233155	mod1
ENSG00000170854	MINA	0.0108161	-0.0568978	0.239943	0.0857847	0.182848	-0.0954256	-0.225235	-0.243974	-0.172467	0.0455681	-0.192404	-0.00908607	0.0642837	mod0
ENSG00000214063	TSPAN4	0.349004	-0.357154	0.0256416	0.385892	0.343223	0.0906107	-0.0183703	0.00913276	-0.0780578	-0.313529	-0.40947	0.400059	-0.0429039	mod5
ENSG00000138449	SLC40A1	0.0761306	-0.082995	0.145232	-0.0196687	0.255484	-0.113366	-0.235726	-0.0528239	-0.145976	0.0473066	-0.116814	0.104556	-0.00245202	mod0
ENSG00000118418	HMGN3	0.445215	-0.333172	0.167427	0.355859	0.106829	0.1726	-0.132761	-0.0155324	-0.367937	0.0791559	-0.301533	0.294284	0.0369781	mod7
ENSG00000123684	LPGAT1	-0.366548	0.366824	0.000360204	-0.527971	-0.40244	-0.222372	0.0164117	0.0916759	0.234312	0.118695	0.496172	-0.29314	0.0509488	mod1
ENSG00000117362	APH1A	0.602509	-0.272969	0.244457	0.439783	0.20619	-0.0304656	-0.204323	-0.247826	-0.278999	-0.139578	-0.51866	0.14369	-0.0304746	mod7
ENSG00000175931	UBE2O	-0.547129	0.643226	-0.263554	-0.478559	-0.241315	-0.325472	0.103775	-0.0547916	0.482848	0.240747	0.556925	-0.584053	0.0555127	mod2
ENSG00000151490	PTPRO	-0.336697	0.451286	-0.451188	-0.434249	-0.107032	-0.135975	0.276574	0.238417	0.564778	0.114659	0.498691	-0.30707	0.0349514	mod6
ENSG00000180964	TCEAL8	-0.0729061	-0.189378	-0.221736	-0.116771	-0.142101	0.41492	0.546117	0.353925	0.257197	-0.143383	0.132155	0.287045	0.0782634	mod8
ENSG00000063176	SPHK2	-0.30349	0.362902	0.061188	-0.426403	-0.334819	-0.164854	-0.124705	-0.110674	0.00415235	0.102028	0.372126	-0.373567	-0.167666	mod1
ENSG00000084733	RAB10	0.214755	-0.195837	0.199055	0.59385	0.500937	-0.0776168	-0.291686	-0.409319	-0.287228	0.0693695	-0.535799	0.043817	0.119306	mod5
ENSG00000145526	CDH18	-0.336084	0.408144	-0.417631	-0.463972	-0.288449	-0.0681282	0.340073	0.376659	0.55766	-0.0577112	0.56256	-0.147215	-0.0149517	mod1
ENSG00000198576	ARC	-0.245381	0.191363	-0.12417	-0.514563	-0.394444	-0.0690272	0.117958	0.243917	0.2111	-0.142428	0.426949	-0.142292	-0.15195	mod1
ENSG00000213965	NUDT19	-0.295125	0.286518	-0.0459148	-0.373754	-0.359916	-0.252488	-0.142339	0.168067	0.0949792	0.0364288	0.337263	-0.197459	-0.18889	mod1
ENSG00000162738	VANGL2	0.42812	-0.176755	0.375477	0.384983	0.0302903	0.176138	-0.15045	-0.474161	-0.367876	-0.0223862	-0.377052	-0.0128168	0.0657643	mod3
ENSG00000054523	KIF1B	-0.0453758	0.353605	0.0848844	-0.170914	-0.200064	-0.193844	-0.0168922	-0.201394	0.249959	0.0130222	0.0669577	-0.327744	0.0660585	mod2
ENSG00000172824	CES4A	-0.102852	-0.00905675	0.361465	0.0184186	-0.0264207	-0.107262	-0.343824	-0.205024	-0.285697	0.063168	-0.0900485	-0.0588467	-0.135907	mod3
ENSG00000120049	KCNIP2	-0.312316	0.512208	-0.281551	-0.566439	-0.368553	-0.266997	0.0225793	0.248027	0.294532	0.194483	0.677406	-0.327309	-0.0641592	mod1
ENSG00000214391	RP11.121L10.3	-0.26737	0.399224	-0.158275	-0.153981	-0.129133	-0.22686	-0.029304	-0.0497094	0.239321	0.76914	0.228967	-0.395749	0.421581	mod12
ENSG00000187961	KLHL17	-0.432224	0.450094	-0.0848896	-0.506087	-0.410349	-0.142202	0.0638915	0.103332	0.218364	0.230171	0.557273	-0.421228	-0.165831	mod1
ENSG00000188343	FAM92A1	-0.225878	0.254555	-0.152015	-0.237653	-0.211914	-0.0181029	0.118227	0.133926	0.232999	0.0228283	0.29987	-0.150327	-0.0195804	mod1
ENSG00000188321	ZNF559	-0.192399	0.094665	-0.0761405	-0.121612	0.128724	-0.151262	-0.00508271	0.0991558	0.173122	-0.0658362	0.0733566	-0.0105443	-0.133728	mod0
ENSG00000144152	FBLN7	-0.420861	0.243272	-0.221628	-0.67785	-0.496915	0.0320635	0.243717	0.338396	0.242361	0.0583689	0.706914	-0.193087	-0.0810375	mod1
ENSG00000177105	RHOG	0.379307	-0.527784	0.737984	0.535311	0.430818	0.17605	-0.375256	-0.467412	-0.721202	-0.227129	-0.621388	0.278034	-0.232536	mod3
ENSG00000126950	TMEM35	-0.394678	0.446454	-0.200844	-0.543734	-0.378549	-0.14055	0.0943265	0.232275	0.313033	0.0433283	0.62437	-0.262151	-0.204171	mod1
ENSG00000185813	PCYT2	-0.169995	0.213784	-0.0183894	-0.402132	-0.461422	0.116689	0.269279	0.131625	0.217041	0.0708428	0.360231	-0.145762	0.0305965	mod1
ENSG00000011143	MKS1	0.194998	-0.268102	0.0502222	0.175994	0.0375738	0.132357	0.0679206	-0.00198167	-0.112438	-0.0466269	-0.148332	0.160504	-0.0397689	mod0
ENSG00000157510	AFAP1L1	0.01417	-0.0215402	0.081393	0.0920689	0.109011	-0.122159	-0.210811	-0.0872564	-0.146859	-0.0903555	-0.0827245	0.0166455	-0.0194895	mod0
ENSG00000205517	RGL3	0.347337	-0.393555	0.268896	0.334115	0.160826	0.207157	-0.0522815	-0.141819	-0.307356	-0.131075	-0.3613	0.253734	-0.0086404	mod0
ENSG00000206561	COLQ	-0.272421	0.228431	-0.0933191	-0.291785	-0.153776	-0.0983991	-0.00474549	0.189733	0.161618	0.0742322	0.337591	-0.0676912	0.108468	mod1
ENSG00000117600	LPPR4	-0.351231	0.647608	-0.352883	-0.386479	-0.198227	-0.35199	0.0633088	-0.0162576	0.526092	0.270598	0.458884	-0.516202	0.126302	mod2
ENSG00000179889	PDXDC1	0.0425663	0.0747097	0.0795687	0.08303	-0.0411421	-0.169529	-0.096975	-0.285766	-0.00492216	0.193799	-0.151167	-0.194766	0.175515	mod0
ENSG00000131584	ACAP3	-0.334979	0.581614	-0.086633	-0.615505	-0.372893	-0.246465	-0.0113577	-0.0301536	0.311611	0.0842053	0.571117	-0.495839	-0.0823545	mod2
ENSG00000167642	SPINT2	-0.254935	0.352126	-0.366127	-0.392888	-0.149534	-0.289193	0.0252568	0.311606	0.394965	0.101906	0.490198	-0.14507	-0.00253736	mod1
ENSG00000266962	RP11.400F19.6	-0.232519	0.0754068	0.00553338	-0.192062	-0.0581388	-0.0151934	0.014997	-0.153522	-0.0967104	0.119141	0.155948	-0.158385	-0.0877688	mod0
ENSG00000186205	2014-03-01	0.385237	-0.166567	-0.0188111	0.19359	0.0291221	0.100036	0.0430017	-0.0670205	-0.150282	0.0396455	-0.16445	0.0649342	0.0822314	mod7
ENSG00000141013	GAS8	-0.300681	0.253571	-0.0682146	-0.431462	-0.165374	-0.228191	-0.170121	0.0779478	-0.0374929	0.0708857	0.429874	-0.22339	-0.172898	mod1
ENSG00000145194	ECE2	-0.173417	0.310093	-0.174049	-0.145705	-0.0286852	-0.176087	-0.0846843	-0.0469656	0.135182	0.272464	0.186439	-0.265905	0.0737644	mod2
ENSG00000100146	SOX10	0.258104	-0.0979329	0.796238	0.180515	0.110431	-0.143254	-0.574234	-0.571729	-0.608272	-0.0588625	-0.312859	-0.0995595	-0.181653	mod3
ENSG00000226210	ABC7.42389800N19.1	-0.0923226	0.132115	-0.0400285	-0.190943	-0.155924	0.0865518	0.166022	0.0956467	0.136481	-0.0802456	0.200835	-0.0845815	-0.0653103	mod0
ENSG00000119231	SENP5	-0.128221	0.247151	-0.22125	-0.232735	-0.242062	-0.00388241	0.231833	0.209041	0.380724	0.119168	0.334714	-0.182275	0.209566	mod6
ENSG00000180440	SERTM1	-0.220483	0.311971	-0.389921	-0.334183	-0.128153	-0.0129622	0.267734	0.155092	0.474333	0.133364	0.377409	-0.240784	0.134133	mod6
ENSG00000080822	CLDND1	0.224998	-0.264138	0.804039	0.298383	0.219628	-0.0523724	-0.529249	-0.519856	-0.688583	-0.075612	-0.377801	0.0788834	-0.124659	mod3
ENSG00000167615	LENG8	-0.0694882	0.20837	0.391453	-0.0379582	-0.0638313	-0.298666	-0.456498	-0.420917	-0.282895	0.275027	-0.0111764	-0.358916	0.0814758	mod3
ENSG00000164024	METAP1	-0.361224	0.46804	-0.219616	-0.489345	-0.343181	-0.194946	0.111455	0.0962132	0.390103	0.2881	0.479065	-0.400573	0.112676	mod1
ENSG00000187773	FAM69C	0.488324	-0.23651	0.541817	0.00643322	-0.178208	0.0760364	-0.23799	-0.222957	-0.42616	-0.235401	-0.134021	0.074974	-0.270842	mod3
ENSG00000176463	SLCO3A1	0.0902006	-0.291974	0.660506	0.123481	0.0581914	0.270233	-0.118406	-0.472434	-0.50058	-0.0879044	-0.32089	0.00372801	-0.10085	mod3
ENSG00000142611	PRDM16	0.474484	-0.148491	0.208245	0.127221	-0.0963641	-0.07065	-0.155371	-0.17139	-0.252824	-0.289594	-0.199327	0.112918	-0.180796	mod0
ENSG00000139291	TMEM19	-0.275083	-0.0710812	-0.331719	-0.193176	0.0644281	0.251915	0.41127	0.325202	0.278959	-0.123837	0.179294	0.110772	-0.12676	mod8
ENSG00000132329	RAMP1	0.730678	-0.575775	-0.0531938	0.61213	0.347914	0.262177	0.0546056	0.186736	-0.249224	-0.270013	-0.543867	0.620475	-0.0831479	mod7
ENSG00000167797	CDK2AP2	0.512688	-0.544392	0.348325	0.599587	0.33456	0.314187	-0.165195	-0.121103	-0.520495	-0.0629697	-0.623266	0.443122	0.130089	mod5
ENSG00000173269	MMRN2	-0.0109756	0.011695	0.334111	0.131178	0.130998	-0.243595	-0.423729	-0.442457	-0.310526	0.007613	-0.205093	-0.140773	0.0517975	mod3
ENSG00000173566	NUDT18	-0.41853	0.390119	-0.406898	-0.568127	-0.35956	-0.14778	0.313794	0.430568	0.569344	0.0934445	0.604464	-0.18849	-0.052052	mod1
ENSG00000125966	MMP24	-0.364164	0.674983	-0.0867261	-0.612646	-0.508037	-0.398868	-0.150639	-0.000997977	0.25657	0.14	0.61938	-0.526394	-0.00951054	mod2
ENSG00000061918	GUCY1B3	-0.373258	0.5146	-0.323261	-0.523351	-0.356292	-0.290105	0.139832	0.234754	0.553968	0.0445166	0.570536	-0.294714	-0.0785518	mod1
ENSG00000196730	DAPK1	-0.2905	0.520327	-0.129324	-0.402596	-0.18761	-0.321282	-0.0758453	-0.103848	0.248711	0.151193	0.445217	-0.483753	0.0320644	mod2
ENSG00000198331	HYLS1	-0.0654056	0.28379	-0.135202	-0.226698	-0.246783	-0.182232	-0.0760981	0.017363	0.0619645	0.094926	0.287509	-0.270428	-0.105749	mod0
ENSG00000169379	ARL13B	0.0569819	-0.235328	-0.0352103	0.0543695	0.00433335	0.499634	0.407771	0.150724	0.0904863	-0.131449	-0.104895	0.226489	0.165217	mod9
ENSG00000198252	STYX	0.0567467	-0.237426	0.272985	0.134102	-0.0206274	0.120734	-0.100461	-0.0235637	-0.227161	-0.318911	-0.241911	0.203616	-0.298529	mod0
ENSG00000166592	RRAD	0.05901	-0.179722	0.144648	-0.10733	-0.160377	-0.0411242	-0.0756861	0.0574561	-0.130026	-0.308144	-0.0240809	0.177647	-0.261972	mod0
ENSG00000064607	SUGP2	-0.37191	0.488908	-0.184476	-0.377097	-0.230775	-0.264901	-0.00584096	-0.0409704	0.316418	0.251379	0.451837	-0.481015	0.0953158	mod2
ENSG00000205189	ZBTB10	0.128389	0.0775615	0.271805	-0.0865248	-0.268484	-0.166463	-0.238552	-0.156642	-0.136288	-0.0454235	0.0136376	-0.131911	-0.134657	mod0
ENSG00000174669	SLC29A2	-0.138564	0.279331	-0.160646	-0.226292	-0.249753	-0.0985764	0.0691814	0.145002	0.238042	0.103693	0.244838	-0.126834	0.15227	mod0
ENSG00000004866	ST7	0.202306	-0.148931	-0.195664	0.236096	0.109764	-0.0190409	0.0763216	0.195068	0.063695	-0.0655435	-0.10231	0.243956	0.0334904	mod0
ENSG00000186648	LRRC16B	-0.0788558	0.458778	-0.261588	-0.301728	-0.35661	-0.163553	0.0621011	0.103235	0.411959	0.165247	0.309347	-0.331486	0.309983	mod2
ENSG00000165478	HEPACAM	0.679148	-0.183383	0.505332	0.310753	-0.0546044	0.0778953	-0.310561	-0.374944	-0.458461	-0.0991852	-0.366268	0.0307603	0.0225909	mod3
ENSG00000163961	RNF168	-0.116222	-0.177325	0.122514	-0.173019	-0.0644037	0.432174	0.281259	0.0214689	-0.124464	0.0868005	0.123434	0.0408936	-0.0367367	mod9
ENSG00000138942	RNF185	0.0854774	-0.255043	0.100835	0.197818	0.305554	0.229952	0.0590048	-0.0343513	-0.155353	-0.187243	-0.236571	0.231956	-0.0341105	mod0
ENSG00000160200	CBS	0.651754	-0.234939	0.40626	0.330228	0.0156603	0.151974	-0.136023	-0.363305	-0.346314	-0.121414	-0.362066	0.0455473	0.026424	mod7
ENSG00000166579	NDEL1	-0.492042	0.58161	-0.306609	-0.506174	-0.25163	-0.422175	-0.100155	0.218416	0.328354	0.362286	0.561831	-0.378081	0.0861909	mod1
ENSG00000234825	RP13.507I23.2	-0.137416	0.0500017	-0.156044	-0.0922535	-0.109782	0.0251565	0.125696	0.140159	0.139736	0.19303	0.141825	-0.0829788	0.0356698	mod0
ENSG00000225137	RP11.56A21.4	0.118144	-0.429771	0.122954	0.323251	0.263618	0.581822	0.385549	-0.0406895	-0.130011	-0.124534	-0.302566	0.317024	0.0773528	mod9
ENSG00000087903	RFX2	0.470779	-0.355297	0.366325	0.32135	0.15066	0.169777	-0.198829	-0.205921	-0.445603	-0.252272	-0.370806	0.302115	-0.113129	mod3
ENSG00000168243	GNG4	-0.129585	0.444112	-0.378439	-0.287276	-0.160364	-0.188037	0.175616	0.167809	0.562657	-0.0581248	0.266066	-0.279487	-0.0480565	mod6
ENSG00000160051	IQCC	-0.401292	0.39996	-0.148971	-0.473838	-0.337145	-0.174161	0.096872	0.141748	0.323751	0.23623	0.468717	-0.307282	0.170705	mod1
ENSG00000183010	PYCR1	0.37245	-0.181089	0.192957	0.328625	0.0849282	0.188746	-0.0738571	-0.262732	-0.262545	-0.00181292	-0.357377	0.0359356	0.0723964	mod5
ENSG00000176715	ACSF3	-0.0546805	-0.285837	0.0383424	-0.0271747	0.0188135	0.330073	0.243106	0.141569	-0.102363	-0.343662	-0.0389804	0.317532	-0.246503	mod4
ENSG00000099956	SMARCB1	-0.0695874	0.10553	-0.201642	-0.267285	-0.147927	-0.00232343	0.077201	0.191496	0.122579	-0.00121352	0.292469	-0.108797	-0.0940903	mod0
ENSG00000138670	RASGEF1B	0.0521271	-0.0949922	-0.0972112	0.162852	0.186055	0.142223	0.0634116	-0.012666	-0.00192091	0.0439636	-0.159253	0.0155072	0.0441479	mod0
ENSG00000091409	ITGA6	0.44955	-0.23908	0.240053	0.463099	0.333718	-0.0348279	-0.29093	-0.37684	-0.412422	-0.119756	-0.435191	0.055984	-0.145923	mod7
ENSG00000051620	HEBP2	0.616177	-0.520751	0.187906	0.666908	0.315211	0.198935	-0.11805	-0.103114	-0.382648	-0.179571	-0.601546	0.453023	0.0181504	mod5
ENSG00000125869	LAMP5	-0.186887	0.183091	-0.573869	-0.164725	0.00310192	0.0355403	0.456802	0.410867	0.555847	-0.026781	0.294733	-0.0102414	-0.109477	mod6
ENSG00000187796	CARD9	0.0669789	-0.379049	-0.0116308	0.307945	0.54686	0.202492	0.0741086	0.0973766	-0.128483	-0.189829	-0.261122	0.352235	-0.175748	mod4
ENSG00000106536	POU6F2	-0.291806	0.255586	-0.0696165	-0.321416	-0.119766	-0.176098	-0.0157555	0.0506677	0.101516	0.167802	0.411631	-0.219455	0.00307976	mod1
ENSG00000174405	LIG4	-0.167761	0.396507	-0.0155642	-0.169465	-0.267999	-0.126244	0.0134361	-0.226094	0.151729	0.108484	0.214421	-0.434289	0.166213	mod2
ENSG00000149260	CAPN5	-0.0266328	0.189224	-0.214983	0.142181	0.199488	-0.149474	0.0499829	-0.152692	0.259657	-0.0343707	-0.0716204	-0.178366	-0.00621494	mod0
ENSG00000260917	RP11.57H14.4	-0.272545	0.444683	-0.0774232	-0.284128	-0.13768	-0.370655	-0.206479	-0.112415	0.132833	0.317969	0.277099	-0.358963	0.253503	mod2
ENSG00000197930	ERO1L	-0.0911998	-0.102445	-0.174849	-0.0354414	0.0033301	0.117659	0.162028	0.100926	0.0208345	-0.00959726	0.0889121	0.0750069	-0.0922773	mod0
ENSG00000130558	OLFM1	-0.240814	0.566076	-0.216423	-0.489008	-0.391489	-0.481064	-0.214102	0.146377	0.317628	0.128797	0.545748	-0.403129	-0.028264	mod2
ENSG00000146007	ZMAT2	-0.365166	0.260334	-0.344603	-0.31307	-0.0532377	0.0993922	0.302156	0.237881	0.361154	0.171042	0.386394	-0.220306	-0.0304909	mod6
ENSG00000206145	P2RX6P	0.213473	-0.104432	0.00443114	0.0359541	-0.23704	0.124231	0.12704	0.187464	-0.00979588	-0.0884779	0.0284327	0.176492	0.00764108	mod0
ENSG00000229689	FLJ14082	-0.109795	-0.00480706	-0.0448597	-0.0519723	-0.0290415	0.114462	0.138005	-0.0697481	0.0131948	-0.188053	0.0604766	-0.0739401	-0.242199	mod0
ENSG00000106086	PLEKHA8	-0.231993	0.138545	-0.1367	-0.178955	-0.0596382	-0.117017	0.0147004	0.0997146	0.135516	-0.0213832	0.184328	-0.117085	-0.032981	mod0
ENSG00000151952	TMEM132D	-0.433296	0.609725	-0.398966	-0.461897	-0.143817	-0.363025	0.0499078	0.134495	0.477298	0.340016	0.60116	-0.446887	0.239426	mod2
ENSG00000143033	MTF2	-0.0285775	0.0603197	-0.280424	-0.084618	-0.121628	0.266868	0.460204	0.184741	0.371403	0.113439	0.121596	0.000487072	0.250775	mod8
ENSG00000185742	C11orf87	-0.493091	0.542253	-0.430406	-0.609409	-0.313627	-0.240838	0.184943	0.350023	0.488494	0.0374754	0.771485	-0.289208	-0.118383	mod1
ENSG00000136938	ANP32B	0.357538	-0.627102	0.573073	0.415119	0.201134	0.546819	-0.0619839	-0.287538	-0.687683	-0.155622	-0.473759	0.373395	-0.0667564	mod9
ENSG00000214694	ARHGEF33	-0.204348	0.0672985	-0.369769	-0.171615	0.0893298	-0.0665347	0.15879	0.304394	0.271027	-0.169617	0.144391	0.0686008	-0.2081	mod0
ENSG00000100347	SAMM50	-0.163185	-0.00686507	-0.20184	-0.122508	-0.0845882	0.225841	0.373315	0.183684	0.259964	0.058687	0.143808	0.0387316	0.109842	mod8
ENSG00000105514	RAB3D	-0.0799706	0.116813	-0.0990164	-0.0104958	-0.116205	0.16633	0.214747	-0.0274525	0.181083	0.217222	0.0807591	-0.178943	0.28422	mod0
ENSG00000104872	PIH1D1	-0.167214	-0.0393428	-0.380932	-0.149055	0.098287	0.0785002	0.301988	0.524913	0.384097	0.212413	0.184618	0.217779	0.334755	mod10
ENSG00000197217	ENTPD4	-0.379123	0.302398	-0.124994	-0.290481	-0.173314	0.0135673	0.177867	0.00444235	0.2015	0.196794	0.422883	-0.301727	0.0833326	mod1
ENSG00000137364	TPMT	-0.238892	0.0722615	-0.436748	-0.439345	-0.301135	0.297523	0.584412	0.484759	0.447005	-0.050502	0.505688	0.0610163	-0.0109955	mod8
ENSG00000129990	SYT5	-0.406871	0.5947	-0.400694	-0.489017	-0.398303	-0.0843411	0.259758	0.200245	0.52259	0.211883	0.663551	-0.455232	0.0997008	mod1
ENSG00000116954	RRAGC	0.160034	-0.305494	-0.0907967	0.366468	0.251319	0.354835	0.280355	-0.0842796	-0.0335367	-0.180915	-0.33154	0.195864	-0.0802234	mod5
ENSG00000188242	CTD.2228K2.5	-0.164248	0.18903	0.0619962	-0.318994	-0.180506	-0.212583	-0.104993	-0.0590609	-0.00957473	-0.0470261	0.249974	-0.149487	-0.156053	mod0
ENSG00000173402	DAG1	0.637238	-0.160862	0.343823	0.314325	0.0656388	-0.0113642	-0.225374	-0.337228	-0.265316	-0.101508	-0.374164	0.0387024	-0.0388859	mod7
ENSG00000176261	ZBTB8OS	0.00735875	-0.288828	0.0865237	0.00421774	0.0159982	0.137474	-0.000997772	0.259566	-0.214214	-0.0842172	-0.00166924	0.365123	0.0188284	mod4
ENSG00000148356	LRSAM1	-0.114538	0.195634	-0.183996	-0.142	-0.277666	0.0984449	0.191277	0.0189469	0.191873	0.121277	0.2105	-0.164913	0.0750336	mod0
ENSG00000133661	SFTPD	-0.164157	0.152381	-0.262172	-0.169631	-0.0368995	0.0770217	0.234867	0.0922721	0.245448	0.107778	0.235525	-0.11951	0.0772957	mod0
ENSG00000239672	NME1	-0.260666	-0.111189	-0.399992	-0.389739	-0.246584	0.242716	0.499348	0.664978	0.349498	-0.109608	0.439881	0.289547	-0.0543979	mod10
ENSG00000175213	ZNF408	0.17919	-0.191572	0.0135031	0.196644	0.095444	0.229763	0.181856	0.0978232	0.0271026	-0.191681	-0.213424	0.230584	0.00745392	mod0
ENSG00000166189	HPS6	-0.122873	0.300743	-0.105761	-0.228633	-0.354303	-0.154319	-0.00225111	0.10182	0.151294	0.406187	0.311573	-0.228189	0.312364	mod12
ENSG00000182749	PAQR7	0.0344843	0.0471585	-0.0721921	0.0951013	0.0173281	0.0867621	0.146637	-0.0048679	0.131497	0.240168	-0.0829078	-0.0787666	0.285637	mod0
ENSG00000103342	GSPT1	0.244039	-0.18081	-0.0368618	0.173881	0.0246644	0.248146	0.212067	-0.0794282	0.0175263	-0.105127	-0.152601	0.0396802	-0.0670592	mod0
ENSG00000146216	TTBK1	-0.358905	0.653649	-0.240315	-0.428017	-0.328217	-0.243544	0.13692	-0.0542529	0.50237	0.198197	0.442816	-0.516315	0.172629	mod2
ENSG00000013392	RWDD2A	-0.127286	0.159028	-0.187763	-0.312095	-0.126175	-0.0193469	0.126139	0.318605	0.257146	-0.00967547	0.326775	0.0469347	0.10648	mod1
ENSG00000163607	GTPBP8	-0.188999	0.264445	-0.127519	-0.329135	-0.294142	-0.13972	0.0683434	0.141214	0.24514	-0.0854127	0.202604	-0.168986	-0.112049	mod0
ENSG00000138771	SHROOM3	0.0715827	0.0595384	-0.183354	0.0508242	0.0907066	-0.0212699	0.0944375	0.0139326	0.199325	0.084154	-0.0231843	-0.0222664	0.252855	mod0
ENSG00000107537	PHYH	0.241284	-0.254438	0.0530791	0.158961	-0.0306429	0.0596965	-0.0956257	0.0345115	-0.291538	0.0547531	-0.150383	0.189237	-0.0367263	mod0
ENSG00000130520	LSM4	0.169724	-0.147966	-0.256176	0.0473918	-0.144509	0.131758	0.217439	0.508498	0.223066	-0.146161	-0.0226406	0.406339	0.256639	mod10
ENSG00000102316	MAGED2	-0.173418	0.0177414	-0.176196	-0.132394	-0.0907389	-0.0368761	0.0174939	0.255204	-0.0113004	0.267832	0.209727	0.0950298	0.217024	mod0
ENSG00000171813	PWWP2B	-0.406084	0.566335	-0.523816	-0.490794	-0.281122	-0.389778	0.121986	0.252655	0.573027	0.0372006	0.52978	-0.376841	-0.188704	mod2
ENSG00000139410	SDSL	0.20559	-0.471665	-0.162996	0.465664	0.251885	0.415104	0.352358	0.228004	-0.0205241	-0.0658724	-0.333958	0.476877	0.231662	mod4
ENSG00000152382	TADA1	-0.411266	0.542336	0.00680525	-0.431735	-0.308191	-0.356905	-0.169734	-0.130199	0.205344	0.105771	0.41794	-0.460306	-0.104946	mod2
ENSG00000151917	BEND6	-0.114618	0.00652562	-0.313677	-0.147169	-0.10986	0.200507	0.418328	0.298832	0.261446	-0.101208	0.261596	0.102543	-0.111699	mod8
ENSG00000163728	TTC14	-0.0222209	-0.0244073	0.0115127	-0.153931	-0.169395	0.242099	0.152479	0.0134488	-0.0458013	0.0590382	0.115477	-0.0214655	-0.0122317	mod0
ENSG00000153107	ANAPC1	-0.29391	0.319022	-0.242493	-0.324196	-0.140788	-0.114399	0.159349	0.166516	0.367566	0.0329744	0.405325	-0.227285	-0.0665533	mod1
ENSG00000142549	IGLON5	-0.302049	0.447895	-0.211091	-0.435235	-0.173627	-0.134899	0.0376672	0.102092	0.237343	0.214599	0.536485	-0.312172	-0.0268662	mod1
ENSG00000015153	YAF2	0.0151551	-0.109973	-0.506546	-0.000471919	-0.0370205	0.519083	0.729751	0.463384	0.48175	-0.20952	0.0889638	0.228337	0.0708493	mod8
ENSG00000117242	PINK1.AS	-0.200284	0.237918	-0.00610718	-0.309862	-0.235103	-0.133695	-0.0478793	0.0703351	0.110058	0.0446312	0.273593	-0.157371	-0.00421435	mod0
ENSG00000138434	SSFA2	0.237177	-0.18491	0.405905	0.332098	0.314773	-0.208435	-0.542758	-0.410761	-0.489656	0.0521575	-0.435804	0.0239967	-0.0503433	mod3
ENSG00000226742	HSBP1L1	0.16494	-0.147283	-0.183296	-0.0335565	-0.082791	0.0620407	0.135141	0.315824	0.0550279	-0.31282	-0.00723843	0.259313	-0.187019	mod0
ENSG00000221946	FXYD7	-0.140507	0.134117	-0.331023	-0.421919	-0.32585	0.0491916	0.274	0.520725	0.32354	-0.224155	0.478332	0.0758944	-0.231367	mod1
ENSG00000168484	SFTPC	-0.166867	0.0862788	0.302235	-0.189144	-0.269557	-0.0517091	-0.0891459	-0.0282191	-0.0308003	-0.0833788	0.0736713	-0.0276327	-0.0939797	mod0
ENSG00000179761	PIPOX	0.694366	-0.249112	0.135281	0.318474	0.0635805	0.0987772	-0.047712	-0.0647559	-0.160931	-0.163269	-0.357153	0.217236	0.0448024	mod7
ENSG00000131730	CKMT2	0.24155	0.0344458	0.152488	0.0340421	-0.0376505	-0.278364	-0.347807	-0.0948125	-0.231525	0.0606438	-0.0344687	-0.0400587	-0.104785	mod0
ENSG00000111911	HINT3	0.0326173	-0.0716686	0.182009	0.173752	0.121163	-0.0591056	-0.136179	-0.148046	-0.0819141	-0.0756316	-0.254095	0.0831953	0.0398811	mod0
ENSG00000185986	SDHAP3	-0.10292	0.310122	-0.0219825	-0.181027	-0.17842	-0.181049	-0.156479	-0.0235451	0.0953175	0.113126	0.199216	-0.224285	-0.0185339	mod2
ENSG00000009694	TENM1	-0.0915978	0.219335	-0.217153	-0.211764	-0.119242	0.0152158	0.218132	0.100604	0.312779	-0.121613	0.258991	-0.114555	-0.0566915	mod0
ENSG00000183199	HSP90AB3P	-0.292881	0.32604	-0.26157	-0.297169	-0.308702	-0.036451	0.227165	0.215105	0.430605	0.375254	0.331175	-0.212211	0.407805	mod1
ENSG00000109819	PPARGC1A	-0.0947871	0.197943	-0.034249	-0.362229	-0.313538	-0.0449712	0.0994018	0.0960764	0.0933784	0.109326	0.410236	-0.139977	0.115113	mod1
ENSG00000127415	IDUA	-0.0741793	-0.00124027	-0.124959	-0.0319902	0.0967643	-0.0388493	-0.00721185	0.0224216	0.034266	0.0393704	0.0431879	-0.00893379	0.0100749	mod0
ENSG00000166435	XRRA1	-0.0166283	-0.154296	-0.0204216	-0.0489615	-0.0787442	0.13778	0.179873	0.119349	-0.0159495	-0.269851	0.00265905	0.178568	-0.286296	mod0
ENSG00000240950	RP11.372E1.1	-0.100516	0.245192	-0.0178034	0.0297294	0.00937877	-0.118734	-0.0708863	-0.265381	0.0452421	0.833708	0.0206358	-0.368971	0.598675	mod12
ENSG00000166681	NGFRAP1	-0.0825285	0.0937354	-0.137465	-0.187085	-0.105146	-0.130352	-0.0470448	0.283362	0.0846859	0.120939	0.271522	0.0711033	0.0969405	mod0
ENSG00000196935	SRGAP1	0.551234	-0.232051	0.0524616	0.498254	0.244129	0.154615	0.00790924	-0.13737	-0.114311	-0.164921	-0.501124	0.167469	0.0133869	mod7
ENSG00000158792	SPATA2L	-0.453497	0.246085	-0.190911	-0.687139	-0.458242	-0.124301	0.14439	0.319864	0.302135	0.0535258	0.586818	-0.171262	-0.0495672	mod1
ENSG00000069122	GPR116	-0.0787774	0.000518923	-0.00442872	0.0198964	0.0708897	0.14264	0.123055	-0.196332	0.0220703	0.166752	-0.0231297	-0.122533	0.18514	mod0
ENSG00000140459	CYP11A1	0.5156	-0.219178	0.0642149	0.251041	0.0587486	0.162891	0.000659883	-0.015925	-0.0999952	-0.264194	-0.278582	0.198923	-0.0424664	mod7
ENSG00000090661	CERS4	0.118934	-0.351236	0.299484	0.154299	-0.0164038	0.0896028	-0.0918872	0.0213321	-0.22939	-0.21348	-0.330446	0.371358	-0.0191348	mod4
ENSG00000133114	KIAA1704	-0.124266	0.187022	-0.256998	-0.3253	-0.248892	0.148012	0.307642	0.236028	0.256587	0.0991392	0.335964	-0.127418	0.0517282	mod1
ENSG00000138796	HADH	0.373938	-0.10672	0.275911	0.375158	0.218518	-0.0830624	-0.343621	-0.393199	-0.348679	0.130598	-0.4233	-0.0204968	0.130294	mod5
ENSG00000213654	GPSM3	0.214888	-0.372495	-0.0616132	0.570744	0.804058	0.0226629	-0.0968587	-0.000902609	-0.141856	-0.204718	-0.485299	0.365136	-0.104396	mod11
ENSG00000130429	ARPC1B	0.0612908	-0.344201	-0.0302747	0.572553	0.817953	0.219874	0.0668397	0.00258504	-0.133056	-0.0573703	-0.411959	0.333916	-0.0515569	mod11
ENSG00000013523	ANGEL1	-0.166226	0.395584	0.0983339	-0.272173	-0.176903	-0.402099	-0.300089	-0.102813	0.133268	-0.0708064	0.173518	-0.309292	-0.14279	mod2
ENSG00000171282	BAHCC1	-0.325702	0.551595	0.188658	-0.340927	-0.265966	-0.387908	-0.290286	-0.386874	0.0979422	0.25055	0.228352	-0.59059	0.0602237	mod2
ENSG00000108107	RPL28	0.376579	-0.638242	0.181462	0.490128	0.400094	0.365014	0.0296252	0.110433	-0.386704	-0.574413	-0.484454	0.69886	-0.232004	mod4
ENSG00000108406	DHX40	0.167208	-0.239861	0.232466	0.114405	0.0780896	0.11091	-0.149297	-0.19881	-0.420968	-0.0981525	-0.134565	0.0863102	-0.383484	mod0
ENSG00000254615	RP11.395G23.3	-0.102045	0.18576	-0.243342	-0.172713	-0.10743	-0.0587508	0.156998	0.190195	0.332401	0.0741076	0.187677	-0.0546237	0.113711	mod6
ENSG00000169813	HNRNPF	0.439067	-0.367691	0.504675	0.532091	0.26378	0.0389471	-0.41525	-0.456716	-0.625199	-0.00897017	-0.529252	0.13943	-0.0303883	mod3
ENSG00000188352	FOCAD	-0.401353	0.492198	-0.264118	-0.362445	-0.326869	-0.207479	0.124765	0.106432	0.362321	0.182601	0.515127	-0.370853	0.153157	mod1
ENSG00000112280	COL9A1	-0.0211717	0.253883	-0.0014144	-0.131556	0.0444334	-0.211007	-0.203901	-0.0623077	0.0740545	0.193418	0.0741352	-0.184634	0.17486	mod0
ENSG00000119522	DENND1A	0.0614582	0.23131	-0.164184	-0.129344	-0.154136	-0.0964787	0.0688811	0.0225403	0.29859	0.0475871	0.0918902	-0.135381	0.181335	mod0
ENSG00000072121	ZFYVE26	0.228321	-0.0760864	0.143232	0.264913	0.11424	0.125578	-0.0420214	-0.430063	-0.203421	0.0637206	-0.289553	-0.108713	0.16004	mod0
ENSG00000151806	GUF1	0.0323041	-0.0572883	0.0106355	0.066946	0.144519	-0.0955438	-0.0740405	0.0637153	0.049967	-0.048263	-0.0962842	0.141433	0.158008	mod0
ENSG00000164776	PHKG1	0.465455	-0.344911	0.131067	0.438156	0.476783	0.242992	-0.073522	-0.170452	-0.341405	-0.206771	-0.396905	0.232249	-0.0375966	mod5
ENSG00000008517	IL32	0.0393203	-0.341439	0.111244	0.288398	0.34916	0.248357	0.0303889	-0.0570552	-0.267181	-0.183947	-0.259716	0.209862	-0.134717	mod0
ENSG00000119042	SATB2	-0.310998	0.685013	-0.329523	-0.38793	-0.217309	-0.275557	0.0674496	-0.0293424	0.40989	0.26661	0.529481	-0.59999	-0.0129042	mod2
ENSG00000236852	RP11.3D23.1	-0.12259	-0.227487	-0.00753427	0.0266111	0.135428	0.337836	0.210698	0.0114043	-0.115395	0.0348284	-0.0629828	0.124312	0.00806286	mod9
ENSG00000145832	SLC25A48	0.642487	-0.20132	0.3052	0.173584	-0.0844777	0.0908005	-0.194177	-0.0810258	-0.279766	-0.161138	-0.23718	0.194517	0.0853728	mod3
ENSG00000135547	HEY2	0.436793	-0.394298	0.452842	0.30405	0.0875517	0.152484	-0.181499	-0.267146	-0.451715	-0.114864	-0.444343	0.226808	-0.121235	mod3
ENSG00000188811	NHLRC3	-0.235611	0.0738784	-0.0420212	-0.202914	-0.116298	-0.0945435	0.0103274	0.193986	0.101667	0.0783911	0.165411	-0.00210529	0.0619825	mod0
ENSG00000103199	ZNF500	-0.30795	0.150685	-0.0992119	-0.407986	-0.27772	0.0803604	0.269711	0.115081	0.203049	0.104487	0.324134	-0.182093	-0.0269543	mod1
ENSG00000147180	ZNF711	-0.394089	0.46412	-0.171685	-0.31429	-0.145126	-0.382104	-0.0689519	0.0351055	0.344015	0.0819918	0.357654	-0.313027	0.0172625	mod2
ENSG00000162769	FLVCR1	-0.187717	0.18474	-0.319111	-0.0212144	-0.0557652	0.0961816	0.292191	0.128404	0.333411	-0.00396257	0.143256	-0.154348	-0.014872	mod6
ENSG00000171877	FRMD5	-0.161561	0.07342	0.431436	-0.137528	-0.144161	-0.257551	-0.349996	-0.340452	-0.30513	0.136419	0.0499742	-0.221414	-0.162959	mod3
ENSG00000123989	CHPF	-0.0920568	0.328803	-0.113465	-0.1025	-0.105887	-0.255189	-0.0694093	-0.100277	0.269418	0.13289	0.0751407	-0.354813	0.116906	mod2
ENSG00000224126	UBE2SP2	-0.0926812	0.0838095	-0.0642431	-0.247409	-0.221149	-0.0580288	0.0539145	0.177446	0.172344	-0.0382345	0.156467	-0.0292125	-0.030064	mod0
ENSG00000113460	BRIX1	-0.116433	-0.108971	-0.101459	0.0475493	-0.0409284	0.208431	0.175537	0.0824936	-0.0236576	0.0272278	-0.0791473	0.112112	0.0623237	mod0
ENSG00000091137	SLC26A4	-0.218243	0.310243	-0.417495	-0.274373	-0.144901	-0.122562	0.253209	0.278525	0.545031	-0.0949981	0.26729	-0.079567	0.0922524	mod6
ENSG00000172613	RAD9A	0.016474	-0.189524	-0.124556	-0.0575127	-0.0388544	0.122054	0.204285	0.225099	0.116135	-0.24671	-0.0207469	0.272812	0.0493368	mod0
ENSG00000174482	LINGO2	-0.0643924	0.342345	-0.468037	-0.256451	-0.218464	-0.075957	0.247624	0.248812	0.428933	0.0646129	0.372747	-0.195759	0.015314	mod6
ENSG00000178162	AC140481.1	-0.169933	0.0679538	-0.208291	-0.103904	-0.00173674	0.208786	0.34602	0.182342	0.260797	-0.171582	0.156086	0.0059058	-0.0676937	mod8
ENSG00000261088	RP11.61A14.3	-0.142814	0.194332	-0.238129	-0.347893	-0.383849	0.0909955	0.316866	0.339403	0.397586	0.0579144	0.345417	-0.0829378	0.0928445	mod1
ENSG00000143466	IKBKE	0.261446	-0.255667	0.0544437	0.4573	0.332338	0.09993	-0.0371756	-0.109908	-0.140529	-0.0460525	-0.434978	0.166897	-0.0573235	mod5
ENSG00000120925	RNF170	-0.0903831	0.204424	-0.253479	-0.231096	-0.310274	-0.0270487	0.321317	0.240509	0.414337	0.124848	0.232442	-0.0778587	0.244823	mod6
ENSG00000152092	ASTN1	-0.280051	0.75596	-0.0993562	-0.441873	-0.258192	-0.690083	-0.372508	-0.162415	0.323761	0.419413	0.443569	-0.67594	0.176751	mod2
ENSG00000233111	RAB1C	-0.242647	0.460193	-0.100566	-0.241941	-0.233197	-0.108111	0.0501437	-0.181784	0.192729	0.573089	0.310822	-0.489448	0.437709	mod12
ENSG00000116991	SIPA1L2	-0.100719	0.0689313	-0.2579	-0.118547	-0.0240338	0.00698592	0.208242	0.205027	0.258445	0.0898622	0.209488	0.0015164	0.252943	mod0
ENSG00000032444	PNPLA6	-0.219603	0.251974	0.0651691	-0.0838035	0.0233546	-0.0894459	-0.0607042	-0.251282	0.0532192	0.231003	0.0568021	-0.369719	0.0268759	mod0
ENSG00000028203	VEZT	0.0404596	-0.0747893	0.127016	-0.0158452	0.0263431	-0.153904	-0.214755	-0.0899998	-0.140742	-0.0930669	-0.0681982	0.0624019	-0.131352	mod0
ENSG00000103089	FA2H	0.0157324	3.11982e-05	0.829838	-0.0906902	-0.15379	-0.156935	-0.528038	-0.49529	-0.533436	-0.0563341	-0.101566	-0.185262	-0.177697	mod3
ENSG00000167110	GOLGA2	-0.248896	0.273232	-0.184259	-0.354873	-0.342962	0.263707	0.455125	0.135556	0.370545	0.198221	0.352727	-0.25396	0.173818	mod1
ENSG00000235711	ANKRD34C	-0.345343	0.332997	-0.229739	-0.544701	-0.318067	-0.120024	0.185571	0.247464	0.350434	0.0585093	0.577351	-0.168604	-0.0079707	mod1
ENSG00000162062	C16orf59	-0.444077	0.311229	-0.246453	-0.590202	-0.258357	-0.17208	0.144044	0.316115	0.402021	0.0546744	0.568456	-0.150889	-0.0275855	mod1
ENSG00000163660	CCNL1	0.00726566	-0.0747964	0.167318	0.0421877	0.0540127	-0.0628924	-0.179258	-0.0134956	-0.185991	0.00572753	-0.0353325	0.0812876	-0.107772	mod0
ENSG00000259787	CTB.85P21.2	-0.261731	0.514851	-0.360286	-0.512545	-0.342396	-0.190076	0.167848	0.194114	0.467291	-0.0216966	0.581628	-0.390179	-0.112017	mod1
ENSG00000173545	ZNF622	-0.00979805	-0.233705	-0.131035	-0.0318787	-0.0934208	0.46493	0.419488	0.330042	0.113371	-0.0280853	0.0382934	0.245011	0.121398	mod9
ENSG00000174437	ATP2A2	-0.225361	0.656259	-0.0175129	-0.40758	-0.405418	-0.354125	-0.112439	-0.307011	0.229675	0.178235	0.468987	-0.706594	-0.0223138	mod2
ENSG00000131795	RBM8A	0.210905	-0.345016	-0.0550968	0.344474	0.262066	0.270009	0.234876	-0.0212094	-0.0435348	-0.267724	-0.289429	0.235346	-0.177743	mod0
ENSG00000160789	LMNA	0.534333	-0.782795	0.446608	0.775665	0.468251	0.421013	-0.0638157	-0.205992	-0.612028	-0.276789	-0.757913	0.596617	-0.0661179	mod5
ENSG00000203805	PPAPDC1A	0.452345	-0.404667	0.131521	0.55555	0.319404	0.141992	-0.0730675	0.00685161	-0.181363	-0.214328	-0.547541	0.399653	-0.0140652	mod5
ENSG00000043143	PHF15	-0.424636	0.466443	-0.102524	-0.433307	-0.213064	-0.2011	-0.00729843	-0.0982964	0.191693	0.280396	0.43102	-0.486744	-0.0265423	mod2
ENSG00000126261	UBA2	-0.146505	0.12246	-0.0157182	-0.190337	-0.107059	-0.108022	-0.120525	-0.0556274	-0.0298644	0.116154	0.194392	-0.155758	0.000479353	mod0
ENSG00000137106	GRHPR	0.291922	-0.233832	0.583815	0.0896753	-0.0288936	-0.019449	-0.398656	-0.156447	-0.526479	-0.0665425	-0.178426	0.167188	-0.0975892	mod3
ENSG00000161558	TMEM143	0.0352316	0.129374	-0.004328	-0.2099	-0.280313	-0.139049	-0.0764333	-0.0228111	0.0440676	0.0936946	0.112327	-0.16776	0.125235	mod0
ENSG00000178074	C2orf69	-0.0376552	0.0900643	-0.183554	0.0726276	-0.0212655	0.166222	0.297326	0.00985025	0.237	0.0348683	0.00775267	-0.0783191	0.113665	mod8
ENSG00000228328	RP11.516A11.1	-0.192713	0.165387	-0.070233	-0.128344	-0.0738951	-0.269868	-0.156323	0.0690565	0.0976732	0.602584	0.149704	-0.172183	0.254116	mod12
ENSG00000140522	RLBP1	0.607335	-0.26615	0.0433578	0.197929	-0.0825	0.13362	0.0728025	0.0236468	-0.080026	-0.133011	-0.216196	0.222984	0.028695	mod7
ENSG00000120805	ARL1	-0.223913	0.384295	-0.149512	-0.336788	-0.196484	-0.315893	-0.133471	0.151893	0.236806	0.236455	0.362443	-0.21769	0.17465	mod2
ENSG00000123810	B9D2	-0.428264	0.385536	-0.367197	-0.441987	-0.220428	-0.213207	0.145206	0.345653	0.397106	0.0378139	0.503857	-0.156659	0.000229311	mod1
ENSG00000161149	TUBA3FP	-0.260833	0.0240709	0.0672549	-0.0362289	0.0891593	0.0868676	0.036039	-0.129478	-0.0411741	0.167373	-0.00894211	-0.0896871	0.0947195	mod0
ENSG00000166261	ZNF202	-0.139102	-0.0152155	-0.0552809	-0.0916731	0.0138176	0.128069	0.149142	0.0841138	0.0747903	-0.0301986	0.104052	0.0449866	-0.0682875	mod0
ENSG00000213190	MLLT11	-0.492809	0.576871	-0.567317	-0.532198	-0.309487	-0.252528	0.295089	0.457372	0.730479	-0.0241314	0.64276	-0.258003	-0.0127651	mod6
ENSG00000114127	XRN1	-0.0943244	0.0787545	-0.293884	-0.167758	-0.218468	0.115094	0.28911	0.325596	0.251663	0.00267494	0.233155	0.0367779	0.0374621	mod10
ENSG00000102595	UGGT2	-0.0713643	-0.0193883	0.0486839	0.0262477	0.0722655	-0.143762	-0.18772	0.0221449	-0.0789404	0.120944	0.0345066	-0.00640774	-0.0804092	mod0
ENSG00000120738	EGR1	-0.273537	0.283393	-0.125734	-0.486184	-0.375497	-0.0632066	0.145903	0.0897639	0.201493	0.0121712	0.466952	-0.345579	-0.131656	mod1
ENSG00000177374	HIC1	0.264869	-0.371811	0.372653	0.349775	0.136967	0.0713462	-0.277618	-0.250541	-0.507619	0.0652395	-0.395944	0.176259	-0.0545305	mod3
ENSG00000099954	CECR2	0.0858995	-0.0130794	0.106017	0.177978	0.141255	0.0969839	0.0144492	-0.220757	-0.0780275	0.190405	-0.163926	-0.0816013	0.133511	mod0
ENSG00000235453	TOPORS.AS1	0.454115	-0.239908	0.00855093	0.279066	0.00252999	0.0113405	-0.0964352	0.18722	-0.132923	-0.244973	-0.2699	0.358835	0.0379428	mod7
ENSG00000069275	NUCKS1	0.0363964	-0.282862	-0.284422	-0.014656	-0.0481444	0.730436	0.778153	0.40735	0.300408	-0.130951	0.0595241	0.337729	0.124391	mod8
ENSG00000258429	PDF	-0.166785	0.113071	0.00130256	-0.217424	-0.24097	-0.0685703	-0.0321102	0.125031	0.0316512	-0.0321076	0.218732	-0.0698559	-0.234982	mod0
ENSG00000169814	BTD	0.330657	-0.0284539	0.185871	0.175372	0.0640835	0.0120576	-0.114491	-0.30436	-0.158163	0.0429729	-0.19884	-0.0701243	0.163348	mod0
ENSG00000260244	RP11.588K22.2	-0.0547294	0.320854	-0.135173	-0.136625	0.0451053	-0.314983	-0.189032	-0.119253	0.174262	-0.0286604	0.0606732	-0.298642	-0.0698697	mod2
ENSG00000266282	RP11.443G13.3	-0.182507	0.29413	0.0191014	-0.217782	-0.180433	-0.291099	-0.204728	-0.0677203	0.106327	0.644071	0.193667	-0.311955	0.549781	mod12
ENSG00000140391	TSPAN3	0.306633	0.117987	0.129298	0.215621	0.0751453	-0.267817	-0.366438	-0.218433	-0.163112	6.26591e-05	-0.123943	-0.162091	0.0700568	mod0
ENSG00000169223	LMAN2	0.326839	-0.605705	-0.0252341	0.427304	0.311853	0.356477	0.197783	0.233773	-0.159905	-0.254527	-0.436938	0.563692	-0.0927017	mod4
ENSG00000017373	SRCIN1	-0.284479	0.354398	0.406748	-0.555573	-0.504527	-0.0529447	-0.108945	-0.287695	-0.0449852	-0.0167156	0.370191	-0.46117	-0.235097	mod1
ENSG00000172531	PPP1CA	-0.0291896	0.0760527	0.0165386	-0.00913123	0.0601994	-0.143516	-0.153752	0.0161187	0.00634433	0.313401	-0.0379936	-0.0638842	0.437951	mod0
ENSG00000100099	HPS4	-0.0774712	0.187281	0.013538	0.0941458	0.0513516	-0.278969	-0.248311	-0.0343041	0.0132653	0.227656	-0.0356257	-0.0490195	0.247318	mod0
ENSG00000196305	IARS	-0.235368	0.178762	0.0944648	-0.244739	-0.206431	-0.112305	-0.151697	-0.0630552	-0.000399166	0.0840788	0.229884	-0.19861	0.0258814	mod0
ENSG00000233223	AC113189.5	0.0698689	-0.228393	0.0782499	0.00586854	-0.0480843	0.0190314	-0.0458217	0.291582	-0.099388	-0.344737	-0.0544052	0.307465	-0.423919	mod4
ENSG00000164209	SLC25A46	-0.151341	0.0896569	-0.182325	0.126403	0.17961	-0.154432	0.0104051	0.062876	0.182179	-0.120783	-0.0382463	0.0330854	-0.144742	mod0
ENSG00000168710	AHCYL1	0.700357	-0.418503	0.182863	0.569276	0.295011	0.355252	0.0218133	-0.208987	-0.360599	-0.240236	-0.444733	0.271923	-0.0715494	mod7
ENSG00000198265	HELZ	0.23548	0.0642824	0.00243629	0.302535	0.194598	-0.0687876	-0.0612727	-0.186437	0.0418012	0.0960112	-0.201811	-0.121526	0.0425962	mod5
ENSG00000128654	MTX2	-0.0947896	0.161268	0.00355771	-0.0826652	-0.0565672	-0.202133	-0.181035	0.0183215	-0.0170998	-0.00513825	0.154794	-0.0780928	-0.0404344	mod0
ENSG00000135709	KIAA0513	-0.511591	0.799465	-0.334738	-0.525975	-0.295021	-0.519974	-0.0125357	0.0746071	0.590875	0.30822	0.649924	-0.582035	0.185086	mod2
ENSG00000177301	KCNA2	-0.401493	0.597503	-0.0977186	-0.689244	-0.559698	-0.342794	-0.0478727	0.0840126	0.257126	0.171221	0.750559	-0.495839	-0.0697898	mod1
ENSG00000185728	YTHDF3	-0.140774	0.239577	-0.25932	-0.0434666	-0.0176641	-0.0673108	0.254498	0.0799365	0.450877	0.0975246	0.122473	-0.169721	0.244039	mod6
ENSG00000173517	PEAK1	-0.130716	0.23226	0.114942	-0.0603939	0.0546689	-0.331015	-0.237126	-0.171608	0.0263771	0.0723062	-0.000547272	-0.175217	0.0708354	mod0
ENSG00000132669	RIN2	0.543578	-0.355527	0.331337	0.391845	0.190725	0.181915	-0.103357	-0.305772	-0.349982	0.021668	-0.39395	0.148483	0.150443	mod7
ENSG00000198830	HMGN2	0.277236	-0.0256618	0.214092	0.250524	0.0567391	-0.131996	-0.282523	-0.234186	-0.223495	-0.174063	-0.209732	-0.030142	-0.118294	mod0
ENSG00000204682	C10orf114	0.471253	-0.184061	-0.206083	0.496598	0.121219	0.119417	0.144363	0.0816365	0.0831893	-0.14005	-0.377246	0.226931	0.151268	mod7
ENSG00000069696	DRD4	-0.22184	0.157439	0.184288	-0.424685	-0.400235	0.0196983	-0.054725	-0.0541267	-0.0763437	-0.242235	0.307307	-0.191425	-0.34533	mod1
ENSG00000113593	PPWD1	-0.0772989	0.314044	0.0579494	-0.141366	-0.109351	-0.168101	-0.189059	-0.173564	-0.0211069	0.336728	0.181663	-0.36644	0.0827514	mod2
ENSG00000142546	NOSIP	0.0911876	-0.561223	-0.102896	0.159551	0.0405536	0.510628	0.397148	0.548445	-0.0528886	-0.429972	-0.174235	0.738262	-0.147413	mod4
ENSG00000165060	FXN	-0.0622782	-0.0102232	-0.235111	0.0946056	-0.0103594	-0.0600836	0.065132	0.206468	0.155851	-0.0437419	-0.0362402	0.0857941	-0.0601433	mod0
ENSG00000172346	CSDC2	-0.244021	0.265918	-0.153475	-0.466334	-0.404275	-0.0643249	0.143801	0.203436	0.21622	-0.0407478	0.511838	-0.156005	-0.11702	mod1
ENSG00000127554	GFER	-0.18585	-0.186981	0.139076	-0.0896712	0.0129954	0.0143003	-0.103632	0.130531	-0.21253	0.103834	0.0478138	0.144483	-0.0892264	mod0
ENSG00000108557	RAI1	-0.402088	0.606935	-0.0564024	-0.586136	-0.551565	-0.323661	-0.0584301	-0.0708856	0.256938	0.103267	0.563932	-0.56484	-0.124281	mod2
ENSG00000100320	RBFOX2	-0.450668	0.801641	-0.385309	-0.700341	-0.431686	-0.371492	0.0982334	0.143338	0.580445	0.29445	0.760374	-0.639684	0.0773852	mod2
ENSG00000112769	LAMA4	0.202565	-0.494218	-0.0304319	0.157661	0.0845786	0.323411	0.142534	0.309579	-0.202965	-0.33431	-0.182882	0.53261	-0.121209	mod4
ENSG00000122824	NUDT10	-0.151896	0.249466	-0.313145	-0.132359	-0.211558	-0.0545375	0.227113	0.24105	0.433549	-0.0455235	0.233452	-0.0332726	0.0322756	mod6
ENSG00000119865	CNRIP1	-0.16988	0.0473347	-0.0878395	-0.161445	-0.0695863	-0.0428943	0.0687164	0.201064	0.165323	-0.168332	0.212386	0.0603584	-0.0940183	mod0
ENSG00000136247	ZDHHC4	0.00320372	0.00677082	0.0157509	-0.0647333	0.0117421	0.0347394	-0.049782	-0.0149606	-0.0690195	-0.11967	0.00721533	-0.0280473	-0.410582	mod0
ENSG00000164543	STK17A	0.425021	-0.169321	0.0326791	0.264164	0.0989353	0.0934333	0.0333982	-0.0154006	-0.0192833	-0.229731	-0.321634	0.170906	-0.0370714	mod7
ENSG00000176014	TUBB6	0.309348	-0.268083	-0.0169713	0.54307	0.403104	0.0718415	-0.125738	-0.182067	-0.3038	0.0221262	-0.465789	0.161783	0.0580508	mod5
ENSG00000163635	ATXN7	0.0954682	0.00391179	0.0705526	0.0346342	-0.132787	-0.0116449	-0.0152299	-0.0353043	-0.0182688	0.25983	-0.0354843	0.00909934	0.315564	mod0
ENSG00000126003	PLAGL2	0.288597	-0.0891259	0.137374	0.232466	0.188626	0.0260668	-0.105038	-0.293581	-0.231687	-0.0688726	-0.246416	-0.0355274	-0.198245	mod0
ENSG00000107815	C10orf2	-0.06525	0.103941	0.109736	-0.237174	-0.312763	0.202229	0.124823	-0.0999334	-0.0628382	0.156349	0.178483	-0.192195	0.0566935	mod0
ENSG00000113569	NUP155	-0.295243	0.265288	-0.0265046	-0.23298	-0.0254274	-0.378342	-0.205767	-0.103489	0.082236	0.0250561	0.170457	-0.253422	-0.10869	mod0
ENSG00000139718	SETD1B	-0.1742	0.371398	0.100428	-0.20315	-0.244205	-0.259345	-0.151323	-0.259784	0.105115	0.148458	0.116851	-0.40966	0.0935994	mod2
ENSG00000087448	KLHDC5	-0.0649573	0.0976287	-0.226592	-0.259782	-0.316171	0.322337	0.564754	0.0766152	0.378812	-0.0514217	0.252081	-0.137244	0.0495192	mod8
ENSG00000173456	RNF26	-0.321424	0.3973	-0.2809	-0.182352	-0.169572	-0.295413	0.0294918	0.0509842	0.337161	0.359282	0.300888	-0.361687	0.147812	mod2
ENSG00000185800	DMWD	-0.306999	0.628734	-0.344322	-0.449893	-0.369859	-0.328325	0.0968841	0.123393	0.575981	-0.0370737	0.407381	-0.41538	-0.013735	mod2
ENSG00000100201	DDX17	0.138643	0.190793	0.242268	-0.120465	-0.263362	-0.179413	-0.234276	-0.2117	-0.128795	0.246008	0.0820175	-0.272066	0.177865	mod0
ENSG00000146063	TRIM41	-0.108778	0.075222	0.456291	-0.201752	-0.239761	0.0814125	-0.146289	-0.439554	-0.320804	0.0490634	0.0629122	-0.317406	-0.164738	mod3
ENSG00000218891	ZNF579	-0.0683717	0.0875433	-0.167578	0.0286073	-0.127538	0.149507	0.288673	0.123098	0.285482	0.0511205	0.0749771	-0.0527472	0.180081	mod0
ENSG00000170876	TMEM43	0.155772	-0.123027	0.0936144	0.19366	0.101382	0.0347862	-0.0428458	-0.184177	-0.106877	-0.0931731	-0.180176	0.0456739	-0.0430184	mod0
ENSG00000149269	PAK1	-0.474404	0.552194	-0.42766	-0.643255	-0.326939	-0.178472	0.277138	0.383096	0.645638	0.130919	0.71559	-0.318849	0.00371855	mod1
ENSG00000183773	AIFM3	0.540331	-0.347954	0.125232	0.0328011	-0.126175	0.30958	0.123869	0.112405	-0.228435	-0.19565	-0.0803274	0.328565	0.0207969	mod7
ENSG00000099899	TRMT2A	-0.0706198	-0.16923	0.111915	0.0380235	0.00520164	0.188087	0.0849189	-0.0366203	-0.112123	-0.0627144	-0.0763077	0.163987	-0.0381085	mod0
ENSG00000137880	GCHFR	-0.0555665	-0.209836	-0.298472	-0.0517456	0.0872562	0.0737629	0.272524	0.411833	0.223592	-0.258162	0.0311852	0.37224	-0.154589	mod10
ENSG00000186017	ZNF566	-0.177694	0.135154	-0.201699	-0.291648	-0.165632	0.128616	0.292286	0.183193	0.256392	-0.122785	0.229515	-0.107489	-0.0478331	mod0
ENSG00000130307	USHBP1	0.0178716	-0.19154	0.154394	0.0347441	0.120732	0.164716	-0.00937728	-0.0502708	-0.225808	-0.125204	0.00172247	0.112338	-0.147357	mod0
ENSG00000186352	ANKRD37	0.0458173	-0.208793	0.120079	0.215338	0.00600044	0.299252	0.190159	-0.158014	-0.0959775	0.0622214	-0.19559	0.0370057	0.0227293	mod9
ENSG00000112658	SRF	-0.209207	0.402507	-0.0558952	-0.241505	-0.0570433	-0.285953	-0.135235	-0.23419	0.18467	0.0275489	0.224129	-0.512815	-0.310056	mod2
ENSG00000068383	INPP5A	-0.289826	0.269045	-0.0699969	-0.313971	-0.268772	-0.190656	0.0264672	0.00758688	0.169897	0.01547	0.309895	-0.220163	-0.0620578	mod1
ENSG00000242574	HLA.DMB	0.0888786	-0.0870356	0.0508237	0.381292	0.733281	-0.139678	-0.234883	-0.234978	-0.168735	0.0644606	-0.289265	0.0357317	-0.00788503	mod11
ENSG00000162654	GBP4	-0.181681	0.127442	-0.0836905	-0.115062	0.080935	-0.175697	-0.0872404	-0.0240868	0.06801	0.068938	0.0665212	-0.140066	0.00548441	mod0
ENSG00000179104	TMTC2	0.126273	-0.160971	0.655199	0.326651	0.129083	-0.0923897	-0.400838	-0.535741	-0.479844	0.0534679	-0.396706	-0.0557461	-0.0204099	mod3
ENSG00000029363	BCLAF1	-0.0417928	-0.182911	0.0321578	-0.0014122	-0.0275886	0.377311	0.337464	0.0584965	-0.0202887	-0.276197	0.0324517	0.194873	-0.106413	mod9
ENSG00000185291	IL3RA	-0.0347341	-0.116403	0.0112274	0.0151379	0.0865151	0.215797	0.133019	0.0914364	0.00628613	-0.209796	-0.0416574	0.147352	0.00924266	mod0
ENSG00000089327	FXYD5	0.153368	-0.457401	-0.0484515	0.490581	0.62778	0.345842	0.164241	0.0372138	-0.116927	-0.0879635	-0.386397	0.410932	0.0370466	mod4
ENSG00000048405	ZNF800	-0.0320784	-0.0695117	0.23954	-0.0262558	-0.175942	0.217306	0.0302002	-0.206848	-0.203904	-0.128209	-0.0564594	-0.073495	-0.108139	mod0
ENSG00000134717	BTF3L4	-0.0890417	-0.0951248	-0.00822751	-0.154515	-0.0722441	0.0937074	0.0579075	0.127235	-0.0378768	0.00342485	0.118032	0.0923896	-0.138484	mod0
ENSG00000235698	PA2G4P2	-0.177022	0.068823	-0.167787	-0.0411404	0.0189294	0.0188074	0.13492	0.125086	0.190846	0.0662219	0.0987409	-0.0413107	-0.000938748	mod0
ENSG00000118322	ATP10B	0.320404	-0.105036	0.540561	0.264592	-0.00433366	0.0965594	-0.22023	-0.512694	-0.379254	-0.0580622	-0.303991	-0.0884399	0.121939	mod3
ENSG00000157045	NTAN1	0.184154	-0.239859	-0.0514145	0.258652	0.225503	0.080519	0.00435732	0.186173	-0.0297906	-0.144424	-0.230375	0.363684	0.257807	mod4
ENSG00000179954	SSC5D	0.368439	-0.341142	0.016049	0.468704	0.341713	0.12144	0.00174446	-0.106327	-0.142054	-0.111451	-0.498703	0.2658	0.0502803	mod5
ENSG00000255366	RP11.1134I14.8	-0.147568	0.264147	-0.0386167	-0.248859	-0.0819297	-0.245769	-0.164227	0.0192314	0.0600639	0.234234	0.292677	-0.229553	-0.0344694	mod0
ENSG00000055044	NOP58	-0.0837355	-0.161398	-0.228632	-0.0982747	-0.147113	0.448205	0.449729	0.430952	0.19948	-0.161315	0.1333	0.236961	-0.0550981	mod8
ENSG00000080802	CNOT4	0.0786475	0.339889	-0.0872394	-0.0277752	-0.136266	-0.150476	-0.032511	-0.029581	0.209875	0.126062	0.0718353	-0.299912	0.148141	mod2
ENSG00000100731	PCNX	-0.122463	0.350893	0.0457214	-0.105518	-0.0243562	-0.408169	-0.309348	-0.158849	0.0406412	0.167733	0.100729	-0.321128	0.0594124	mod2
ENSG00000109790	KLHL5	0.305192	-0.108488	0.280427	0.283324	0.182314	-0.232337	-0.36765	-0.217764	-0.255239	-0.153565	-0.346029	0.0596784	-0.0738165	mod0
ENSG00000089289	IGBP1	0.0585951	-0.346859	0.0660606	0.200934	0.2614	0.127727	-0.0976342	0.160941	-0.233714	-0.0465633	-0.169292	0.393238	0.00274558	mod4
ENSG00000153786	ZDHHC7	-0.133067	0.325786	-0.0646805	0.0135198	0.0180729	-0.337908	-0.22537	-0.239285	0.114173	0.230382	-0.00685723	-0.353955	0.123659	mod2
ENSG00000113716	HMGXB3	-0.0718248	0.252736	-0.00735576	-0.160517	-0.144584	-0.087073	-0.063313	-0.214789	-0.033594	0.208913	0.229492	-0.309522	0.145534	mod0
ENSG00000188157	AGRN	-0.244015	0.518553	0.165122	-0.300887	-0.215603	-0.468038	-0.438165	-0.392738	-0.0117892	0.27724	0.234383	-0.599106	0.111103	mod2
ENSG00000132965	ALOX5AP	0.119847	-0.41524	0.0693277	0.479069	0.812374	0.166497	-0.0357721	-0.113333	-0.259862	-0.105766	-0.392366	0.333607	0.0146862	mod11
ENSG00000169306	IL1RAPL1	0.104604	-0.217261	0.223868	0.205352	0.0811303	0.412476	0.177523	-0.16369	-0.160315	-0.0944332	-0.20484	0.0842485	0.00896484	mod9
ENSG00000177600	RPLP2	0.42409	-0.69067	0.0731822	0.708106	0.552679	0.387169	0.0837609	0.159111	-0.306182	-0.11125	-0.655056	0.724771	0.132396	mod4
ENSG00000056558	TRAF1	0.0693358	-0.159284	0.551603	0.219318	0.165657	-0.0132654	-0.361374	-0.364215	-0.467983	0.0227082	-0.255935	0.0166814	-0.118889	mod3
ENSG00000155304	HSPA13	-0.110868	0.212697	-0.16612	-0.230782	-0.152537	0.0839369	0.330487	0.103139	0.369051	0.0303903	0.295388	-0.125802	0.0812208	mod6
ENSG00000112561	TFEB	0.299157	-0.52421	0.722758	0.298549	0.219927	0.265758	-0.283107	-0.362171	-0.700616	-0.156329	-0.399359	0.279669	-0.159554	mod3
ENSG00000166897	ELFN2	-0.318466	0.732575	-0.176652	-0.265478	-0.0442827	-0.575794	-0.250639	-0.258796	0.371065	0.410035	0.302455	-0.655927	0.159762	mod2
ENSG00000164877	MICALL2	0.431399	-0.365275	0.18546	0.353342	0.0500213	0.107157	-0.064693	-0.104219	-0.239697	-0.264814	-0.420054	0.272176	-0.188209	mod7
ENSG00000116661	FBXO2	0.367936	-0.396426	0.173065	0.297514	0.179873	0.0804132	-0.161906	-0.0239065	-0.392226	0.069188	-0.27985	0.30353	0.134115	mod4
ENSG00000154358	OBSCN	-0.250858	0.287237	-0.408432	-0.193455	-0.113081	-0.0261684	0.315527	0.200853	0.519363	0.111978	0.248359	-0.138917	0.151128	mod6
ENSG00000109062	SLC9A3R1	0.884258	-0.494549	0.303132	0.547154	0.156652	0.188632	-0.123995	-0.171329	-0.387726	-0.304979	-0.571633	0.361188	-0.120155	mod7
ENSG00000138074	SLC5A6	-0.332679	0.244873	0.0362358	-0.123708	-0.0181354	-0.25718	-0.203974	-0.0774842	0.012385	0.306003	0.1786	-0.2586	0.117394	mod0
ENSG00000130827	PLXNA3	-0.0100875	0.130575	0.0603225	0.215119	0.214097	-0.07705	-0.101271	-0.378683	-0.0470587	0.142473	-0.200933	-0.277736	0.108289	mod0
ENSG00000197536	C5orf56	0.355118	-0.206626	-0.0720711	0.47605	0.280695	0.0434325	-0.044005	-0.00674797	-0.108942	0.0446846	-0.356683	0.207506	0.143929	mod5
ENSG00000143751	SDE2	0.0177976	0.0547263	0.199443	-0.12413	-0.283204	0.0975304	0.0335144	-0.244693	-0.138606	0.0258132	0.063343	-0.2511	-0.174309	mod0
ENSG00000017797	RALBP1	0.116442	-0.35259	-0.156211	0.23807	0.217537	0.60619	0.505896	0.211103	0.0641138	-0.34222	-0.164145	0.407007	0.0606495	mod9
ENSG00000198625	MDM4	0.097688	-0.211369	0.0746442	-0.0146499	-0.022066	0.275234	0.185322	0.120033	0.000569303	-0.243588	-0.0406221	0.202874	-0.195073	mod0
ENSG00000117525	F3	0.758162	-0.379964	0.10716	0.577482	0.160676	0.058561	-0.156385	-0.130634	-0.303337	-0.248162	-0.542984	0.245877	-0.0527955	mod7
ENSG00000226308	RP4.813D12.3	0.411358	-0.132237	0.0440294	0.105295	-0.127041	0.179417	0.0916296	0.0618624	-0.0384712	-0.262539	-0.128133	0.159888	-0.156248	mod7
ENSG00000164794	KCNV1	-0.393662	0.565686	-0.412668	-0.508399	-0.300268	-0.31315	0.129065	0.310376	0.611781	0.0177755	0.607017	-0.306176	-0.0137281	mod1
ENSG00000105723	GSK3A	-0.331227	0.659053	-0.184004	-0.411074	-0.255294	-0.454142	-0.198966	-0.0414466	0.293351	0.237678	0.468525	-0.51761	0.0941373	mod2
ENSG00000213757	CTC.451P13.1	-0.0801704	-0.195726	-0.178934	-0.0851065	-0.0453294	0.00457899	0.0496876	0.42693	0.075775	-0.198504	-0.0072416	0.412123	-0.00333528	mod4
ENSG00000124641	MED20	0.21458	-0.336456	0.129195	0.317211	0.238099	0.199147	0.00482177	-0.0782284	-0.226375	-0.0536323	-0.29677	0.221171	-0.0547225	mod0
ENSG00000066044	ELAVL1	0.160285	0.166447	-0.0178347	0.160422	-0.0411621	-0.171215	-0.0312043	-0.125878	0.18212	0.0686394	-0.119922	-0.124358	0.222486	mod0
ENSG00000198093	ZNF649	0.0887174	-0.0808316	0.0896432	0.153123	-0.00909595	-0.0417838	-0.0964078	-0.0456329	-0.129199	-0.0416556	-0.118531	0.0209078	-0.117873	mod0
ENSG00000164054	SHISA5	0.206545	-0.14084	-0.0483212	0.447293	0.459231	-0.112192	-0.235635	-0.107754	-0.115199	-0.0564383	-0.374396	0.0895102	-0.180889	mod5
ENSG00000126785	RHOJ	0.3606	-0.125069	-0.00669702	0.165241	0.060413	-0.153196	-0.183902	0.0636096	-0.0783609	-0.252937	-0.217818	0.184682	-0.296115	mod7
ENSG00000146592	CREB5	0.201755	-0.190098	0.400937	0.342327	0.136439	0.14169	-0.049718	-0.288797	-0.193652	-0.0402397	-0.369216	0.0533049	-0.0426058	mod5
ENSG00000064787	BCAS1	0.104293	-0.428672	0.695373	0.187322	0.0718641	0.290327	-0.20084	-0.317165	-0.581969	-0.223882	-0.339356	0.254357	-0.132491	mod3
ENSG00000103528	SYT17	0.157657	0.0649545	-0.336011	0.188179	0.267616	-0.00796111	0.21537	0.158437	0.46206	-0.180967	-0.206505	0.0795443	-0.00391699	mod6
ENSG00000179832	HEATR7A	-0.389293	0.350427	-0.191678	-0.339512	-0.0813223	-0.0805991	0.110216	0.0137511	0.229262	0.0158049	0.399074	-0.294173	-0.160277	mod1
ENSG00000177156	TALDO1	0.338532	-0.588413	0.605257	0.396858	0.13261	0.373141	-0.101183	-0.202977	-0.5619	-0.184698	-0.51227	0.412563	0.039509	mod4
ENSG00000196152	ZNF79	0.0129481	0.0934064	-0.00337701	-0.0655136	-0.0908046	-0.00670533	0.014193	-0.0702739	0.0136797	0.285909	0.0714733	-0.212432	0.118571	mod0
ENSG00000198727	MT.CYB	-0.227454	0.286105	0.0235806	-0.303281	-0.205748	-0.153304	-0.108618	-0.0383184	0.044556	0.249959	0.28378	-0.27368	0.132079	mod0
ENSG00000171471	MAP1LC3B2	-0.0878379	0.237578	-0.173516	-0.00429588	0.14141	-0.276902	-0.12083	-0.00149359	0.168609	0.138808	0.0271316	-0.199987	0.0209095	mod0
ENSG00000179918	SEPHS2	-0.183946	-0.104878	-0.139914	-0.108412	0.0223473	0.0635533	0.21356	0.222545	0.169507	0.175708	0.111748	0.11389	0.247559	mod0
ENSG00000182670	TTC3	0.0225599	0.185026	-0.374795	-0.208579	-0.205685	0.137153	0.451453	0.34014	0.608936	-0.141798	0.191615	0.00797385	0.125161	mod6
ENSG00000155275	TRMT44	-0.176304	0.220851	0.0292617	-0.227411	-0.199364	-0.136985	-0.0404922	-0.0877731	0.0544915	0.220014	0.160244	-0.262401	-0.0045494	mod0
ENSG00000206527	PTPLB	-0.236596	0.347649	0.184372	-0.235109	-0.292829	-0.461095	-0.319116	-0.220288	0.0593869	0.056022	0.167698	-0.374741	-0.0360305	mod2
ENSG00000066697	MSANTD3	-0.0637045	-0.0507167	-0.150847	-0.0150264	-0.0838887	0.126	0.182378	0.149393	0.115461	0.100753	0.0287173	0.12521	0.254138	mod0
ENSG00000167588	GPD1	-0.0885326	-0.0368069	0.41463	-0.104912	-0.188463	0.0648335	-0.0753702	-0.255568	-0.245294	0.0424982	0.0345025	-0.106049	0.117253	mod3
ENSG00000170909	OSCAR	0.255279	-0.298047	-0.00570773	0.436383	0.564894	0.0897214	0.0199752	-0.0577091	-0.126358	-0.155618	-0.392359	0.281558	-0.110338	mod11
ENSG00000119431	HDHD3	-0.000977555	-0.0951248	-0.316134	0.132263	0.0715841	0.20266	0.296981	0.260676	0.210247	0.0281908	-0.00712595	0.147126	0.183322	mod8
ENSG00000070018	LRP6	0.316325	-0.0660582	0.151392	0.0774737	-0.0699346	0.14963	0.0595748	-0.153221	-0.0870485	0.0332613	-0.0742572	-0.029256	0.0810512	mod0
ENSG00000112305	SMAP1	-0.115271	-0.105121	-0.409382	-0.179028	-0.11048	0.38683	0.63279	0.524045	0.473217	-0.258087	0.212987	0.275302	0.000181988	mod8
ENSG00000105499	PLA2G4C	0.0967254	-0.217645	0.286275	0.159426	-0.109119	0.18533	-0.0269214	-0.147663	-0.251941	0.00761984	-0.185077	0.0394156	-0.04399	mod0
ENSG00000129351	ILF3	-0.0568205	0.307214	0.27363	-0.15849	-0.0322835	-0.369726	-0.388809	-0.442236	-0.151066	0.265946	0.0900257	-0.423776	0.131195	mod2
ENSG00000151092	NGLY1	-0.047023	0.189127	-0.0729549	-0.0704218	-0.0976877	-0.104791	-0.0890269	0.0413247	0.0467662	-0.0324845	0.1124	-0.150401	-0.109084	mod0
ENSG00000118600	TMEM5	0.104012	-0.122265	0.175617	0.280854	0.258412	-0.200464	-0.240309	-0.091897	-0.149246	0.116629	-0.338583	0.14646	0.0660799	mod0
ENSG00000249673	NOP14.AS1	-0.151216	0.221677	-0.10976	-0.166303	-0.149922	-0.16236	-0.0162635	-0.0169982	0.140529	-0.0112118	0.156637	-0.163561	-0.0317934	mod0
ENSG00000112378	PERP	0.192742	-0.17019	0.177746	0.264766	0.0294776	0.00222166	-0.217933	-0.209467	-0.294236	0.126738	-0.276299	0.0324908	0.0927724	mod0
ENSG00000100427	MLC1	0.919035	-0.370283	0.273701	0.511341	0.165495	0.0874983	-0.231945	-0.205121	-0.383833	-0.184377	-0.534972	0.258969	0.0245228	mod7
ENSG00000135316	SYNCRIP	0.0678748	-0.234076	0.288824	0.0172255	-0.0525781	0.151334	-0.0651984	-0.165033	-0.313117	-0.124222	-0.0842671	0.0762444	-0.191494	mod0
ENSG00000175826	CTDNEP1	0.314155	-0.381921	-0.0874149	0.336443	0.317376	0.127399	0.0133362	0.221242	-0.121825	-0.0595853	-0.345508	0.475222	0.0229004	mod4
ENSG00000182544	MFSD5	-0.0103212	0.148964	0.0325405	0.00395793	-0.0935094	-0.186081	-0.133276	0.0147782	0.047755	0.436922	-0.0286027	-0.105595	0.315385	mod12
ENSG00000109920	FNBP4	0.0597415	-0.193904	0.0722073	0.0739795	-0.0601732	0.326927	0.237786	-0.134213	-0.0860859	-0.184664	-0.115056	0.056692	-0.112813	mod9
ENSG00000143434	SEMA6C	-0.441551	0.486344	-0.329756	-0.503402	-0.329038	-0.208245	0.135547	0.301805	0.487412	-0.0877385	0.538559	-0.220583	-0.0898724	mod1
ENSG00000100292	HMOX1	0.580274	-0.585224	0.0360797	0.778029	0.611208	0.338043	0.0257796	-0.122595	-0.332325	-0.196492	-0.680815	0.451617	-0.0363097	mod5
ENSG00000228887	EEF1DP1	0.120382	-0.310496	0.196446	0.266794	0.0952695	0.212145	-0.0119785	-0.127797	-0.280446	0.42613	-0.288113	0.19361	0.491188	mod0
ENSG00000163389	POGLUT1	0.126357	-0.0442054	0.0582981	0.122316	-0.0379941	-0.137059	-0.143384	0.047237	-0.0809367	0.114936	-0.117688	0.0346356	0.0949675	mod0
ENSG00000230562	FAM133DP	0.0230918	-0.296197	-0.155981	0.0271333	-0.0753656	0.638261	0.555753	0.258972	0.0800651	-0.300485	-0.00550983	0.264957	-0.175217	mod9
ENSG00000206579	XKR4	-0.0780169	0.21093	-0.244492	-0.0793826	-0.0420709	-0.0937696	0.143781	0.122615	0.326929	-0.0820981	0.12652	-0.0768073	0.0100166	mod6
ENSG00000120693	SMAD9	0.305555	-0.188686	0.257239	0.312224	0.108121	0.0964712	-0.15203	-0.120337	-0.246209	-0.0869054	-0.298578	0.189074	0.015238	mod5
ENSG00000110906	KCTD10	-0.103479	0.114471	-0.0210944	0.0468593	0.178526	-0.124864	-0.0952041	-0.213426	-0.0176923	0.0455653	-0.0237528	-0.209671	-0.0260258	mod0
ENSG00000107949	BCCIP	0.577479	-0.386637	0.140998	0.450487	0.120735	0.256799	-0.0302771	-0.0394888	-0.297642	-0.125355	-0.420737	0.349783	0.0896356	mod7
ENSG00000182173	TSEN54	0.223308	-0.31558	0.413138	0.0586137	-0.159504	0.343917	0.0143509	-0.126205	-0.364621	-0.0984797	-0.18491	0.183774	-0.0352512	mod3
ENSG00000146457	WTAP	0.216804	-0.443649	0.148848	0.370752	0.298063	0.0333863	-0.173884	0.121599	-0.279993	-0.283117	-0.419219	0.49971	-0.256263	mod4
ENSG00000146463	ZMYM4	-0.0685458	0.0187184	-0.167541	0.124247	0.179417	0.0104514	0.114059	0.0178374	0.157278	-0.0158671	-0.0434398	-0.00351119	0.0404257	mod0
ENSG00000129245	FXR2	-0.340232	0.402092	0.0650301	-0.387172	-0.405986	-0.252187	-0.119392	-0.148027	0.0774961	0.10413	0.387515	-0.435393	-0.0906176	mod2
ENSG00000228205	RP11.778D9.4	0.180913	-0.222955	-0.0501819	0.210127	0.0723802	0.0591442	0.0181838	0.165531	-0.0492068	0.27703	-0.191959	0.311619	0.443561	mod4
ENSG00000176974	SHMT1	0.20005	-0.383124	0.150945	0.203985	0.197489	0.207964	0.0202931	-0.0360379	-0.315863	-0.213588	-0.225324	0.286716	-0.254509	mod0
ENSG00000173436	MINOS1	-0.044951	0.0742446	-0.406999	-0.133014	-0.0987051	0.107066	0.330198	0.425742	0.311409	0.248428	0.238776	0.0783258	0.147351	mod10
ENSG00000152558	TMEM123	0.300787	-0.291447	0.577021	0.33795	0.305847	-0.241685	-0.597302	-0.389269	-0.569119	-0.106333	-0.453689	0.136872	-0.155626	mod3
ENSG00000226781	TBCAP1	0.0186713	-0.0649819	-0.0303453	0.022028	-0.0969428	0.0938368	-0.0162907	0.0557867	-0.0772722	-0.00427869	0.00164419	0.0472267	-0.0426537	mod0
ENSG00000047410	TPR	0.372921	-0.575313	0.233231	0.355946	0.307833	0.593046	0.255312	0.0168936	-0.289718	-0.167134	-0.354007	0.477766	0.0636605	mod9
ENSG00000165643	SOHLH1	-0.388108	0.331949	-0.171009	-0.654613	-0.378406	-0.0649945	0.171908	0.221772	0.297433	0.113006	0.66017	-0.23573	-0.0761403	mod1
ENSG00000129480	DTD2	-0.181215	0.146846	0.213061	-0.140812	0.125058	-0.287337	-0.341169	-0.136532	-0.16125	0.107996	0.0926218	-0.15806	-0.0500468	mod0
ENSG00000158122	AAED1	0.075575	-0.250642	0.253045	0.225742	0.125828	-0.0390332	-0.3012	-0.130122	-0.36785	-0.0619313	-0.292508	0.15825	0.00358367	mod0
ENSG00000268205	CTC.444N24.11	0.0381166	-0.296479	0.0848582	0.0266975	0.0255684	0.158953	0.0350414	0.272429	-0.104871	-0.130101	-0.0786903	0.352371	-0.107374	mod4
ENSG00000141526	SLC16A3	0.306952	-0.41688	0.032187	0.633215	0.523897	0.171848	0.0437194	0.0178186	-0.154971	-0.254765	-0.469901	0.371248	-0.114861	mod5
ENSG00000022567	SLC45A4	-0.484773	0.512303	-0.240121	-0.558411	-0.329206	-0.219454	0.107455	0.103107	0.318729	0.145471	0.688769	-0.365228	-0.0195536	mod1
ENSG00000156261	CCT8	-0.232674	-0.050057	-0.186566	0.0274368	0.11145	-0.00299862	0.125226	0.193519	0.105171	0.11513	0.100373	0.0979435	-0.0101179	mod0
ENSG00000163378	EOGT	0.240869	-0.310536	0.244766	0.231297	0.215134	0.085536	-0.158063	-0.151808	-0.358387	-0.111458	-0.262817	0.156392	-0.242841	mod0
ENSG00000104067	TJP1	0.419327	-0.198094	0.648045	0.173045	0.0380421	0.0829172	-0.345397	-0.527444	-0.599832	0.0174235	-0.257352	-0.0622048	-0.0557317	mod3
ENSG00000137491	SLCO2B1	-0.082361	-0.00701512	0.112607	0.295029	0.667897	-0.0930826	-0.24707	-0.211749	-0.14663	-0.0196819	-0.176361	-0.0368816	-0.0693966	mod11
ENSG00000168461	RAB31	0.702384	-0.550177	0.0784041	0.598577	0.414502	0.270634	0.0745111	-0.0332955	-0.222949	-0.359688	-0.593272	0.498634	-0.110261	mod7
ENSG00000131435	PDLIM4	0.534921	-0.594095	0.000828991	0.724446	0.445986	0.286132	0.102882	0.0189828	-0.21682	-0.25716	-0.62854	0.542013	0.0385077	mod5
ENSG00000164091	WDR82	-0.316023	0.282463	-0.294979	-0.266987	-0.102236	0.0362034	0.341918	0.0166315	0.403668	0.0330755	0.310644	-0.29766	-0.155725	mod6
ENSG00000048991	R3HDM1	-0.0939072	0.438217	-0.487591	-0.141284	-0.0843076	-0.335503	0.0927601	0.238135	0.566529	-0.0326782	0.267751	-0.183849	0.0261357	mod6
ENSG00000178342	KCNG2	-0.391651	0.349426	-0.0499225	-0.465151	-0.278016	-0.170321	0.0405917	0.0212212	0.298696	0.0450154	0.361022	-0.271899	0.155235	mod1
ENSG00000155034	FBXL18	-0.343121	0.398994	-0.352872	-0.350583	-0.105365	0.074078	0.418365	0.153457	0.527917	0.141392	0.386592	-0.321277	0.211575	mod6
ENSG00000183475	ASB7	-0.0636027	-0.0414173	0.0251548	-0.119817	-0.15219	0.110257	0.0795215	0.116572	0.0304892	-0.0766089	0.0881798	0.0635345	0.000875477	mod0
ENSG00000121904	CSMD2	-0.324828	0.321926	-0.137242	-0.396782	-0.241132	-0.111308	0.131122	-0.0436087	0.222523	0.154294	0.40867	-0.368691	-0.0700117	mod1
ENSG00000148297	MED22	0.072605	-0.181835	-0.0916592	0.151158	-0.110441	0.392588	0.358929	0.0961713	0.00648098	0.00901043	-0.0161638	0.110046	0.0869644	mod9
ENSG00000182871	COL18A1	0.311022	-0.353294	0.399674	0.415379	0.36512	0.0663352	-0.312266	-0.303199	-0.494974	-0.238323	-0.438147	0.191893	-0.156134	mod3
ENSG00000215475	SIAH3	-0.189941	0.43121	-0.100314	-0.189469	-0.0224027	-0.285169	-0.161651	-0.0903104	0.192626	0.164845	0.245693	-0.309255	0.00736988	mod2
ENSG00000175274	TP53I11	-0.0745486	0.342016	-0.318757	-0.115918	0.141031	-0.273906	-0.0895062	-0.0592817	0.261326	0.172483	0.146461	-0.340565	0.0173046	mod2
ENSG00000253431	RP11.442A17.2	-0.266904	0.158418	-0.259567	-0.228466	-0.162744	0.306779	0.430364	0.133072	0.312961	0.133505	0.232016	-0.196052	0.0522469	mod8
ENSG00000056050	C4orf27	0.134509	-0.168914	0.169453	-0.000494434	-0.154834	0.112592	-0.0232997	0.115406	-0.176802	-0.00320151	-0.0171366	0.236151	0.130037	mod0
ENSG00000071626	DAZAP1	-0.201775	0.031436	-0.130743	-0.0756836	-0.0811685	0.0796481	0.193077	0.15354	0.184323	-0.0314392	0.0621782	-0.00379406	0.0828129	mod0
ENSG00000151366	NDUFC2	-0.223019	-0.0191535	-0.305864	-0.204978	-0.214731	0.0865031	0.356857	0.435669	0.382808	-0.124099	0.197231	0.182122	0.0297178	mod6
ENSG00000221963	APOL6	0.19843	-0.369297	-0.0331491	0.43935	0.322378	0.477292	0.282466	-0.0487518	-0.0560991	-0.0706164	-0.402866	0.228501	0.134113	mod5
ENSG00000108479	GALK1	0.100035	-0.470381	0.102494	0.477145	0.394349	0.263045	0.103568	0.125933	-0.215231	-0.0889504	-0.384566	0.512728	0.0749234	mod4
ENSG00000123349	PFDN5	0.162996	-0.520051	-0.129223	0.194603	0.147893	0.395837	0.344098	0.517545	0.0530006	-0.293757	-0.192392	0.707581	0.0884102	mod4
ENSG00000174939	ASPHD1	-0.172003	-0.0224127	0.0445858	-0.332613	-0.351767	0.128089	0.0488221	0.0779622	-0.0970597	0.139687	0.244529	-0.0404021	0.0158804	mod0
ENSG00000141084	RANBP10	-0.277246	0.288819	0.154273	-0.264142	-0.321787	-0.0957857	-0.0674432	-0.26784	0.00644444	0.205067	0.220023	-0.397557	0.00221087	mod0
ENSG00000164077	MON1A	-0.28967	0.304602	-0.459698	-0.264538	-0.219896	0.091864	0.431911	0.320375	0.547213	0.220321	0.376774	-0.139084	0.297635	mod6
ENSG00000179195	ZNF664	0.150964	-0.0938956	0.496443	0.108484	0.0155183	-0.10618	-0.385989	-0.39676	-0.495326	0.131951	-0.168921	-0.0811643	-0.0882808	mod3
ENSG00000164061	BSN	-0.401992	0.747292	-0.340723	-0.442252	-0.258758	-0.337455	0.151364	-0.0318236	0.638389	0.141613	0.547076	-0.619171	0.0701662	mod2
ENSG00000254911	SCARNA9	0.0709471	0.113655	0.0837385	-0.0595648	-0.100545	-0.0140227	-0.0920933	-0.12994	-0.110492	0.17166	0.0491769	-0.224818	-0.0692503	mod0
ENSG00000174227	PIGG	-0.108647	-0.000891694	0.186417	-0.102351	0.00451376	-0.122304	-0.209801	-0.112989	-0.158441	-0.0302092	0.0144013	0.0222056	-0.0775483	mod0
ENSG00000167716	WDR81	0.163343	-0.0162212	0.187824	0.182149	0.215319	-0.0734909	-0.168289	-0.309047	-0.187777	0.320073	-0.235807	-0.132966	0.241879	mod0
ENSG00000070761	C16orf80	-0.182614	0.20499	0.0626777	-0.270873	-0.251772	-0.152217	-0.149636	0.168924	0.0113338	-0.0564002	0.315897	-0.0440433	-0.0700026	mod1
ENSG00000188573	FBLL1	-0.24507	0.261681	-0.334264	-0.472466	-0.206201	-0.0241613	0.214441	0.296465	0.324078	-0.23747	0.525702	-0.0946576	-0.365429	mod1
ENSG00000238247	GS1.309P15.4	-0.0645722	-0.0944354	0.0379395	-0.0746146	-0.12234	0.474728	0.307414	-0.0750846	-0.039721	0.052054	-0.0341118	-0.0535001	0.0657264	mod9
ENSG00000164418	GRIK2	-0.0347337	0.347429	-0.319598	0.0231832	0.105583	-0.340911	-0.0779357	0.04368	0.346339	0.224261	0.101094	-0.165342	0.406867	mod2
ENSG00000055609	MLL3	0.244691	-0.100836	0.088896	0.210229	0.0528671	0.106609	-0.00168288	-0.114159	-0.0589897	0.123788	-0.272372	0.078114	0.345959	mod0
ENSG00000213938	SEPHS1P6	-0.145746	0.0145739	-0.229296	-0.161188	-0.0245218	0.164679	0.326935	0.266763	0.26139	-0.141729	0.204192	0.125765	-0.0666804	mod8
ENSG00000144791	LIMD1	0.323381	-0.273437	0.162418	0.371895	0.218192	0.0894909	-0.100797	-0.184244	-0.269978	-0.0625964	-0.404484	0.167527	-0.0429178	mod5
ENSG00000042493	CAPG	0.402413	-0.421416	0.0284646	0.659279	0.645945	0.27062	0.103056	0.0235747	-0.135468	-0.242011	-0.511903	0.47102	0.00666796	mod5
ENSG00000155959	VBP1	0.0156426	0.0571594	0.224518	-0.0354555	-0.0280019	-0.0740597	-0.126284	-0.21649	-0.100605	0.19452	-0.0636214	-0.115046	0.193635	mod0
ENSG00000118473	SGIP1	-0.235183	0.394996	-0.229006	-0.210789	0.0680303	-0.335222	-0.0127963	0.0138105	0.406213	0.0777628	0.212909	-0.253527	0.239447	mod2
ENSG00000173706	HEG1	0.150897	-0.027791	0.201264	0.151685	0.173056	-0.207076	-0.288489	-0.232881	-0.208919	-0.140139	-0.20522	-0.0113239	-0.0513405	mod0
ENSG00000066739	ATG2B	-0.268131	0.499696	0.174402	-0.31602	-0.230438	-0.438538	-0.368024	-0.210523	0.0152119	0.191554	0.296133	-0.425828	-0.0044697	mod2
ENSG00000129535	NRL	0.147423	0.0766971	-0.147095	-0.200932	-0.252435	-0.0941486	0.058071	0.189029	0.154999	-0.126468	0.0920508	0.0122223	-0.0613668	mod0
ENSG00000183444	AC004967.8	0.241726	-0.361944	0.0985417	0.401496	0.198579	0.307086	0.0802216	-0.0247793	-0.174693	-0.0585455	-0.337439	0.349199	0.224996	mod5
ENSG00000124217	MOCS3	-0.221643	0.261194	-0.282251	-0.309333	-0.220779	-0.15239	0.143967	0.172986	0.258983	-0.0259355	0.324072	-0.11148	-0.0938134	mod1
ENSG00000175387	SMAD2	0.399572	-0.209635	0.0943501	0.379028	0.205652	0.0868681	-0.091854	-0.217706	-0.139183	0.0186328	-0.402174	0.0542338	0.0865997	mod5
ENSG00000179083	FAM133A	0.0120081	-0.224772	-0.409927	0.0361382	-0.00420686	0.575772	0.638615	0.410827	0.261532	-0.186574	0.0526673	0.261325	-0.0883879	mod8
ENSG00000130348	QRSL1	-0.110863	-0.0723566	-0.0426931	0.00127874	0.131485	0.0986451	0.0434983	-0.00589568	-0.0860792	0.0811558	0.0223533	0.0343164	-0.000145953	mod0
ENSG00000025293	PHF20	0.00289594	-0.23229	-0.32457	0.114232	0.0825418	0.561427	0.714303	0.253945	0.349036	-0.124109	-0.0347666	0.263685	0.230872	mod8
ENSG00000167693	NXN	0.281449	-0.314301	0.0664161	0.511654	0.374355	0.132201	-0.0238642	-0.183548	-0.124234	0.0343603	-0.498123	0.218979	0.36112	mod5
ENSG00000143850	PLEKHA6	-0.396917	0.523457	-0.0597482	-0.539653	-0.262977	-0.273964	-0.0588263	-0.153205	0.19141	0.414017	0.52621	-0.557022	0.111384	mod2
ENSG00000163159	VPS72	0.146717	-0.249233	0.122995	0.0938487	-0.040391	0.248026	0.0503378	0.145993	-0.208012	-0.113489	-0.0828126	0.294229	-0.113617	mod0
ENSG00000046651	OFD1	0.161483	-0.302145	0.0365001	0.262671	0.254521	0.408857	0.18554	0.130125	-0.0796209	-0.118204	-0.253964	0.342208	0.0690787	mod4
ENSG00000159352	PSMD4	0.176	-0.210787	-0.189866	0.239976	0.0892221	0.291609	0.252165	0.302017	0.0556648	-0.0284374	-0.117075	0.331407	0.195698	mod4
ENSG00000164347	GFM2	-0.345354	0.22288	0.0815573	-0.292357	-0.105007	-0.290849	-0.216886	0.00253733	0.0429485	0.0966075	0.209744	-0.201154	0.00537804	mod0
ENSG00000204624	PTCHD2	0.066647	0.350353	-0.235047	-0.203557	-0.250095	-0.123637	0.138586	0.0456226	0.356138	-0.153437	0.184872	-0.215731	-0.103231	mod2
ENSG00000188130	MAPK12	-0.05242	0.0486481	-0.463861	-0.174735	-0.216749	0.0665216	0.424614	0.449656	0.488813	-0.150426	0.215821	0.141223	0.044655	mod6
ENSG00000168002	POLR2G	0.371419	-0.381179	0.119213	0.422463	0.345594	0.0648689	-0.0287806	0.0485375	-0.129855	-0.162438	-0.445638	0.411692	-0.0756678	mod5
ENSG00000131378	RFTN1	0.0152472	0.173263	-0.0888409	-0.0964339	-0.0534187	-0.0681885	-0.0173483	-0.053781	0.0828354	0.195948	0.0930619	-0.237457	0.201592	mod0
ENSG00000140931	CMTM3	0.47464	-0.499	0.109908	0.55776	0.562181	0.137013	-0.080531	-0.071242	-0.264294	-0.268691	-0.558463	0.42712	-0.0272353	mod5
ENSG00000075945	KIFAP3	-0.294963	0.32004	-0.218969	-0.500522	-0.281166	-0.220345	0.016111	0.320702	0.274493	-0.0193177	0.562828	-0.138989	-0.165896	mod1
ENSG00000157570	TSPAN18	0.226334	0.0326665	0.0310447	0.117925	0.0353102	0.0144385	-0.0642658	-0.234351	-0.0941754	0.0233722	-0.0719269	-0.115576	0.0548998	mod0
ENSG00000259417	RP11.2E17.1	0.362936	-0.101768	0.117493	-0.0444987	0.0102807	0.0233079	-0.100367	0.037879	-0.0966349	-0.134363	-0.0874459	0.111092	-0.119827	mod0
ENSG00000187134	AKR1C1	-0.198241	0.00705694	-0.0373538	0.00189178	0.0305252	-0.0160268	0.0676589	0.0606785	0.125136	-0.0763896	-0.0265614	0.0208642	-0.0154672	mod0
ENSG00000198890	PRMT6	-0.228726	0.47673	0.0692461	-0.389603	-0.357928	-0.330466	-0.136529	-0.0946022	0.200144	0.153717	0.374219	-0.357416	0.0986364	mod2
ENSG00000041988	THAP3	-0.125743	-0.090578	-0.108173	0.00841271	0.00999662	-0.0446879	0.0506697	0.249532	-0.00210898	0.103852	0.0665573	0.237471	0.20219	mod0
ENSG00000158669	AGPAT6	-0.276533	0.0293866	-0.0118383	-0.0722069	0.0241684	0.12075	0.132184	-0.101957	0.0253936	0.053115	0.101356	-0.165165	-0.135821	mod0
ENSG00000134897	BIVM	-0.0662367	-0.0697006	-0.284167	0.0238126	0.0182845	0.108718	0.27294	0.197695	0.201222	0.0451324	0.0278016	0.157976	0.254845	mod0
ENSG00000269044	CTC.429P9.3	-0.121739	0.260779	-0.0425513	-0.335462	-0.284176	-0.00330791	0.0408465	0.101942	0.0944955	0.186416	0.315092	-0.168426	0.232248	mod1
ENSG00000163040	CCDC74A	-0.230225	0.0870392	-0.284699	-0.367568	-0.317786	0.0195521	0.246412	0.462199	0.291003	-0.226883	0.378002	0.14567	-0.0432905	mod1
ENSG00000109832	DDX25	-0.22385	0.423247	-0.367041	-0.32739	-0.312415	-0.243597	0.17083	0.26634	0.496473	0.0624376	0.476359	-0.18947	0.136646	mod6
ENSG00000258986	TMEM179	-0.401676	0.413696	-0.15438	-0.75156	-0.503869	-0.12449	0.131368	0.18286	0.333953	0.154033	0.732773	-0.282818	0.100794	mod1
ENSG00000167635	ZNF146	-0.192892	0.162615	0.218505	-0.15527	-0.0773863	-0.231713	-0.23899	-0.201344	-0.0380993	0.21525	0.0756266	-0.208734	0.205256	mod0
ENSG00000263053	RP11.1055B8.6	-0.322533	0.197832	-0.204902	-0.444792	-0.31726	-0.211951	0.0426175	0.369092	0.225901	-0.000640441	0.398464	0.00892094	-0.112317	mod1
ENSG00000171988	JMJD1C	0.00716863	-0.0534264	-0.323458	0.0288218	-0.0493049	0.281643	0.417192	0.358457	0.293461	-0.109169	0.0214108	0.211278	0.0467579	mod8
ENSG00000142186	SCYL1	-0.382072	0.163751	-0.110177	-0.483566	-0.450462	0.0314935	0.113235	0.291493	0.0699008	0.169935	0.492615	-0.0576361	-0.00422597	mod1
ENSG00000179833	SERTAD2	0.118998	-0.0626096	0.159991	0.0693841	-0.00118825	0.0932228	-0.0321126	-0.213188	-0.20406	-0.120514	-0.0818259	-0.0615233	-0.156002	mod0
ENSG00000143493	INTS7	-0.0899431	0.155047	-0.0949704	0.0702307	0.161341	-0.155831	-0.0095084	-0.028519	0.197318	0.0283043	-0.0433114	-0.07425	0.0182519	mod0
ENSG00000135924	DNAJB2	0.145852	-0.208894	0.388511	0.311951	0.127761	0.192193	-0.110819	-0.272023	-0.284028	-0.0331127	-0.359046	0.0494952	-0.0443278	mod3
ENSG00000136928	GABBR2	-0.387442	0.484548	-0.241969	-0.627793	-0.472872	0.0344403	0.384322	0.0739821	0.465123	0.099736	0.610454	-0.458518	0.088121	mod1
ENSG00000066427	ATXN3	0.0788153	0.160879	-0.210106	-0.240405	-0.404761	0.0417795	0.209797	0.145845	0.229198	-0.0354257	0.197026	-0.142794	-0.0776771	mod0
ENSG00000101349	PAK7	-0.21836	0.493749	-0.368927	-0.469964	-0.440406	-0.0518621	0.288104	0.255187	0.474937	0.0906026	0.592869	-0.343422	0.116235	mod1
ENSG00000257218	GATC	-0.158088	-0.0356279	0.00242227	0.0468078	0.121382	-0.0145231	0.0641667	-0.012508	0.0584912	0.0973846	-0.0347402	0.048529	-0.0336972	mod0
ENSG00000235098	ANKRD65	0.0975115	-0.29918	0.383692	0.157856	0.0912971	-0.0529832	-0.281943	-0.128509	-0.440745	-0.162406	-0.269986	0.204566	-0.282885	mod3
ENSG00000090316	MAEA	-0.306212	0.40984	-0.186446	-0.517904	-0.386223	-0.353216	-0.0242035	0.240423	0.354894	0.00201878	0.490372	-0.205394	-0.0533076	mod1
ENSG00000103549	RNF40	-0.0501757	0.0363278	-0.101145	0.233301	0.172622	0.0473785	0.143364	-0.145427	0.129117	0.367748	-0.163214	-0.0998335	0.389979	mod0
ENSG00000154548	SRSF12	-0.0397475	0.263487	-0.439319	-0.0489647	0.0358036	-0.188926	0.103529	0.226302	0.384633	0.08288	0.146788	-0.0959164	0.15177	mod6
ENSG00000164975	SNAPC3	-0.0467984	0.138778	-0.117862	-0.0346663	-0.0721541	-0.236661	-0.0604285	0.0697093	0.186344	-0.12009	0.0498684	-0.023187	-0.0623684	mod0
ENSG00000115977	AAK1	-0.137175	0.107607	-0.347886	-0.172112	-0.169944	0.46385	0.689376	0.182347	0.417275	0.0378593	0.256362	-0.117631	0.125922	mod8
ENSG00000243199	RP11.408P14.1	-0.00898599	-0.306066	-0.0214063	0.0461419	0.0508873	0.116638	0.0261968	0.32962	-0.0797698	-0.322134	-0.0999572	0.463138	-0.160381	mod4
ENSG00000233621	RP11.422J8.1	0.0217453	-0.176439	0.128535	-0.0253776	-0.0930925	0.185756	0.130999	0.0632064	-0.173784	-0.0774326	0.0426039	0.149988	-0.0669772	mod0
ENSG00000175906	ARL4D	-0.336947	0.436816	-0.25505	-0.6141	-0.552208	-0.188182	0.152302	0.26176	0.400388	0.0782214	0.598212	-0.330064	-0.143266	mod1
ENSG00000197147	LRRC8B	-0.269537	0.334611	-0.288792	-0.521227	-0.489517	0.0300185	0.362182	0.355869	0.479988	-0.0776004	0.509054	-0.163765	-0.0697416	mod1
ENSG00000102974	CTCF	-0.0801263	0.018217	0.249393	-0.176367	-0.123893	0.202375	0.0445421	-0.348203	-0.200739	0.167886	0.0885667	-0.290639	0.00266258	mod0
ENSG00000101544	ADNP2	-0.00886827	0.165145	0.0064441	-0.0161866	-0.160247	-0.102157	9.79932e-05	-0.0585178	0.10363	0.196496	0.0506462	-0.180327	0.143422	mod0
ENSG00000167123	CERCAM	-0.0757023	-0.105996	0.738363	-0.149538	-0.146283	-0.0387138	-0.42665	-0.315862	-0.529261	-0.0595224	-0.0189018	-0.0593132	-0.173994	mod3
ENSG00000106263	EIF3B	0.0390547	-0.352076	0.0874766	0.176657	0.067945	0.243443	0.184923	0.112509	-0.0488731	-0.210694	-0.263667	0.361752	-0.0182948	mod4
ENSG00000109458	GAB1	0.15367	-0.0629998	0.694101	0.0328959	-0.172921	-0.167488	-0.45365	-0.341616	-0.431222	-0.0421328	-0.177546	-0.0375686	-0.095967	mod3
ENSG00000127328	RAB3IP	0.127932	-0.31016	0.140731	0.24009	0.303533	0.2785	0.156706	0.0289441	0.00810867	-0.0191689	-0.356168	0.296563	0.132507	mod0
ENSG00000103404	USP31	-0.155232	0.226005	0.306312	-0.0417667	-0.0927123	-0.335215	-0.395231	-0.27648	-0.155154	0.149922	-0.0157991	-0.176945	0.128216	mod3
ENSG00000087077	TRIP6	0.727402	-0.569794	0.308436	0.719278	0.424853	0.198406	-0.196128	-0.184865	-0.500217	-0.238653	-0.662937	0.464173	-0.0543855	mod7
ENSG00000260018	RP11.505K9.1	0.201626	-0.264897	-0.21116	0.00239651	-0.0793876	0.23533	0.261929	0.449971	0.0942532	-0.339309	-0.0211027	0.437763	-0.0409838	mod4
ENSG00000149532	CPSF7	0.0943736	0.237602	0.0491686	-0.110335	-0.289569	-0.249909	-0.123946	-0.190361	0.0543885	-0.0825526	0.083204	-0.277785	-0.0446107	mod0
ENSG00000139767	SRRM4	-0.136704	0.497513	-0.335574	-0.456903	-0.318206	-0.0682669	0.302566	0.093385	0.534563	-0.0241711	0.519728	-0.345968	0.0418774	mod2
ENSG00000136895	GARNL3	-0.305149	0.598929	-0.26996	-0.529721	-0.499951	-0.368476	0.0173867	0.185538	0.407771	0.255045	0.602676	-0.42685	0.132171	mod1
ENSG00000169241	SLC50A1	0.138952	-0.266574	0.113823	0.23688	0.182	-0.026087	-0.139854	0.110628	-0.160399	-0.301646	-0.30154	0.303479	-0.271242	mod4
ENSG00000141646	SMAD4	0.309079	-0.113605	0.0775547	0.359934	0.124716	-0.00815542	-0.0744701	-0.198905	-0.1089	0.0490432	-0.342828	0.0270398	0.0776238	mod5
ENSG00000153012	LGI2	-0.260186	0.101443	-0.232029	-0.298683	-0.0822493	0.0467184	0.204387	0.126943	0.173935	0.13429	0.293276	-0.0891835	0.0193877	mod0
ENSG00000138279	ANXA7	-0.0107819	0.234047	0.135892	0.015799	-0.0920178	-0.352412	-0.305043	-0.268415	-0.0495549	0.309175	-0.00326842	-0.263454	0.213214	mod0
ENSG00000130164	LDLR	0.0738769	-0.13905	0.0629237	0.220793	0.00220198	0.0789591	0.0675257	-0.191794	-0.138878	0.0414089	-0.135333	-0.0506819	0.0103929	mod0
ENSG00000124479	NDP	0.488792	-0.260092	0.317689	0.436519	0.245191	0.0594909	-0.154675	-0.222139	-0.269859	0.111378	-0.381385	0.186275	0.276888	mod7
ENSG00000005801	ZNF195	-0.13933	0.0464882	-0.0902017	-0.315568	-0.318284	0.154163	0.270824	0.291671	0.226479	-0.123999	0.265459	0.0575243	-0.0556323	mod0
ENSG00000186260	MKL2	-0.131313	0.427741	-0.315401	-0.0565699	0.121512	-0.351839	-0.00928585	-0.0389575	0.407657	0.190646	0.165519	-0.33285	0.0703706	mod2
ENSG00000134697	GNL2	0.0370218	-0.205342	0.0314344	-0.0693915	-0.167847	0.250992	0.148154	0.14841	-0.0973529	0.0636887	0.043426	0.127574	-0.0556099	mod0
ENSG00000214706	IFRD2	0.015806	0.0140586	0.245159	0.083427	-0.00543723	-0.0289383	-0.216625	-0.278264	-0.228776	0.254437	-0.19409	-0.103998	0.298232	mod0
ENSG00000165280	VCP	-0.119842	0.107909	0.223628	0.0797139	0.21115	-0.365906	-0.427936	-0.325358	-0.207806	0.18619	-0.0672885	-0.203087	0.00994247	mod0
ENSG00000137770	CTDSPL2	0.0418863	0.0839935	-0.143907	0.20445	0.114334	-0.087396	0.0536098	-0.101356	0.130396	0.0432966	-0.0913747	-0.0416758	0.0780774	mod0
ENSG00000136478	TEX2	0.0297456	0.10908	0.250225	0.230324	0.072479	-0.190311	-0.254311	-0.402828	-0.0866728	0.306963	-0.181935	-0.266972	0.24381	mod0
ENSG00000170017	ALCAM	0.320213	-0.383921	0.397774	0.342424	0.188625	0.0459585	-0.237396	-0.216655	-0.372838	-0.0809716	-0.43992	0.26103	-0.0456012	mod5
ENSG00000108272	DHRS11	-0.425721	0.372767	-0.255864	-0.616902	-0.461599	-0.0645397	0.216752	0.324973	0.293199	0.0658243	0.629636	-0.19206	-0.104533	mod1
ENSG00000198793	MTOR	-0.0496726	0.337638	-0.0860915	-0.207514	-0.10629	-0.286083	-0.110061	-0.0237424	0.20681	0.194016	0.243387	-0.221601	0.241595	mod2
ENSG00000160293	VAV2	-0.0925761	0.396388	-0.0651011	-0.269251	-0.160432	-0.218517	-0.0389581	-0.201191	0.208131	0.242067	0.208057	-0.468438	0.0574727	mod2
ENSG00000171103	TRMT61B	-0.182967	0.19416	-0.144146	-0.0185037	-0.0360542	-0.180706	-0.0450966	0.0368957	0.131934	0.0898481	0.0717199	-0.115913	-0.0795342	mod0
ENSG00000243069	ARHGEF26.AS1	0.434066	-0.186197	0.0260018	0.16014	0.0609405	0.18128	0.00256329	-0.0389314	-0.15884	-0.143345	-0.18425	0.0801405	-0.237026	mod7
ENSG00000178464	CTD.2192J16.15	0.200191	-0.54466	-0.0130441	0.338924	0.273823	0.187115	0.0951144	0.263644	-0.110523	-0.607835	-0.368577	0.696572	-0.119677	mod4
ENSG00000018510	AGPS	0.062688	-0.164256	0.343105	0.0663586	-0.0426813	0.0496759	-0.131944	-0.283111	-0.312411	0.0681792	-0.107576	-0.0257474	-0.00619018	mod3
ENSG00000110274	CEP164	-0.100581	0.048885	-0.06364	-0.0516437	-0.0688345	0.0514796	0.0826834	-0.0139545	0.0477656	0.0329659	0.0415388	-0.0549271	0.276013	mod0
ENSG00000169047	IRS1	-0.331112	0.420103	-0.212013	-0.400608	-0.0880994	-0.321689	-0.0742617	-0.0293906	0.174672	0.178234	0.419032	-0.376408	0.0341622	mod2
ENSG00000169247	SH3TC2	-0.0422045	-0.102841	0.651858	-0.0619599	-0.0560139	0.0381988	-0.25937	-0.340627	-0.410373	0.0697833	-0.0883493	-0.0321481	0.0450325	mod3
ENSG00000168876	ANKRD49	-0.100519	-0.0614627	-0.2764	-0.08227	-0.0110885	0.111916	0.282877	0.340988	0.274265	-0.0285481	0.0583803	0.166049	0.13582	mod10
ENSG00000170745	KCNS3	-0.260807	0.276221	-0.0406949	-0.425789	-0.326181	-0.0228411	0.0944525	0.0697287	0.122131	0.0862155	0.365994	-0.2544	-0.190096	mod1
ENSG00000167700	MFSD3	-0.379848	0.17513	-0.411777	-0.409117	-0.199609	0.0530671	0.297805	0.447873	0.331807	0.161425	0.48189	0.00253826	0.0743107	mod1
ENSG00000248049	RP11.453E17.1	-0.093428	0.0271395	-0.00662824	-0.105832	-0.160637	-0.00786153	0.00653126	0.113951	0.0844075	-0.125189	0.0460901	0.0552417	-0.154235	mod0
ENSG00000075089	ACTR6	-0.159172	-0.020072	-0.06023	-0.134708	-0.0116138	0.165348	0.187357	0.0814143	0.0636783	0.123351	0.142021	0.0275035	0.0265126	mod0
ENSG00000176619	LMNB2	-0.0213957	-0.0858519	0.20342	-0.045126	-0.161632	0.152725	0.0590404	-0.165868	-0.119135	0.0953499	-0.0739607	-0.0243765	0.110346	mod0
ENSG00000225663	FAM195B	0.0483071	-0.129752	-0.232733	-0.0169011	-0.063192	0.0686934	0.172089	0.383112	0.220238	-0.312089	-0.0471042	0.280135	-0.034601	mod10
ENSG00000163960	UBXN7	0.0859332	-0.313151	-0.00533953	0.167628	0.108462	0.489995	0.459535	0.0127723	0.00726146	0.0648344	-0.144014	0.202076	0.258104	mod9
ENSG00000100055	CYTH4	0.306298	-0.385581	0.00622334	0.611453	0.778619	0.0876562	-0.0396675	-0.0366424	-0.109986	-0.0604013	-0.569633	0.349002	0.00204697	mod11
ENSG00000158169	FANCC	-0.113268	0.0197568	0.0828914	0.127772	0.196192	-0.204046	-0.291869	-0.142394	-0.173702	0.234117	-0.124953	-0.0768047	0.103017	mod0
ENSG00000094880	CDC23	0.0102288	0.180308	-0.129826	-0.116569	-0.17515	0.021276	0.110242	0.0914855	0.188811	0.0455488	0.131585	-0.115125	-0.0375412	mod0
ENSG00000141456	PELP1	-0.08448	0.0601473	0.121033	-0.232107	-0.338097	0.379902	0.288144	-0.0964012	0.0350265	0.10575	0.192146	-0.164886	0.163657	mod0
ENSG00000123144	C19orf43	0.0491686	-0.443195	0.11158	0.039014	-0.0310224	0.432917	0.145111	0.238214	-0.298397	-0.120222	-0.0346825	0.447142	-0.0255632	mod4
ENSG00000145632	PLK2	-0.456489	0.572318	-0.356244	-0.542961	-0.311288	-0.338585	0.103783	0.220782	0.511412	0.117609	0.662912	-0.368437	-0.00125705	mod1
ENSG00000058063	ATP11B	-0.155919	0.244016	-0.173993	-0.0655308	-0.0891823	-0.237299	-0.0768654	-0.0123745	0.165015	0.255363	0.119101	-0.233629	0.131391	mod0
ENSG00000130311	DDA1	-0.105552	0.121503	-0.319242	-0.104795	-0.0270705	-0.0523437	0.1581	0.280269	0.314013	-0.161623	0.122303	0.0154265	-0.0789775	mod6
ENSG00000240395	RP11.231D20.1	0.0731471	-0.0689552	0.0643275	0.0679684	0.0650307	-0.000160564	-0.0972006	0.0402834	-0.10038	-0.171944	-0.0275748	0.151639	-0.0408902	mod0
ENSG00000159200	RCAN1	0.257039	-0.26971	0.421294	0.278164	0.14798	0.108898	-0.198306	-0.354743	-0.389234	-0.116286	-0.375674	0.0560062	-0.0192976	mod3
ENSG00000186417	GLDN	-0.0695967	-0.260477	0.734797	0.134083	0.107658	0.0729765	-0.359835	-0.442445	-0.584807	0.00472227	-0.249295	0.0433364	-0.0535661	mod3
ENSG00000130055	GDPD2	0.446574	-0.226522	-0.000656957	0.325896	0.172447	0.24085	0.177602	0.0233746	0.0566306	-0.215975	-0.296007	0.237736	0.120068	mod7
ENSG00000163386	NBPF10	0.136026	-0.152152	0.183433	0.16876	0.220104	0.108969	-0.109595	-0.186508	-0.25927	-0.0336302	-0.178542	0.0764903	-0.118967	mod0
ENSG00000092529	CAPN3	-0.0390896	-0.160864	0.540021	-0.0237217	0.010083	-0.0175785	-0.309686	-0.242621	-0.459298	0.00193177	-0.118831	0.0232451	-0.258226	mod3
ENSG00000130165	ELOF1	-0.104745	0.0126026	-0.0134237	-0.160401	-0.0494588	0.071952	0.0797234	-0.0126431	-0.0852374	-0.0644205	0.204436	-0.141653	-0.359933	mod0
ENSG00000104320	NBN	-0.13935	0.0405233	0.0589875	-0.000835767	0.217621	0.0136804	-0.109775	-0.160451	-0.0978434	0.0360153	-0.006823	-0.0476857	0.162106	mod0
ENSG00000188229	TUBB4B	-0.0548054	0.274234	-0.117328	-0.126938	-0.120352	-0.0982848	0.026562	-0.0696997	0.144779	-0.0912496	0.205909	-0.285037	-0.0460175	mod0
ENSG00000130723	PRRC2B	-0.244066	0.604027	-0.183543	-0.151762	-0.0627166	-0.258431	0.0316998	-0.312186	0.361132	0.299904	0.212394	-0.623689	0.13407	mod2
ENSG00000197603	C5orf42	-0.0569508	0.117228	-0.112697	-0.248925	-0.318875	0.0530946	0.173633	0.171103	0.208044	-0.0584897	0.220715	-0.109685	-0.130299	mod0
ENSG00000143793	C1orf35	-0.125269	-0.466309	-0.0578326	0.022959	0.046936	0.639949	0.511742	0.244584	-0.0502052	-0.106952	-0.0767414	0.399612	0.112053	mod9
ENSG00000213760	ATP6V1G2	-0.459582	0.541265	-0.282317	-0.540203	-0.314067	-0.414666	-0.136091	0.305297	0.322876	0.0794023	0.63176	-0.265138	-0.136982	mod1
ENSG00000180921	FAM83H	-0.290518	0.392636	-0.252823	-0.306512	-0.147775	-0.197315	0.127989	0.0846611	0.471915	0.0749258	0.297368	-0.298264	0.168983	mod2
ENSG00000183726	TMEM50A	0.190887	0.168843	0.216177	0.0937144	-0.0172095	-0.390611	-0.39705	-0.139937	-0.0745332	-0.0452712	-0.0882571	-0.173053	-0.104906	mod0
ENSG00000152082	MZT2B	0.178834	-0.524757	-0.187283	0.214306	0.142316	0.34166	0.298024	0.540025	-0.00829266	-0.493685	-0.20829	0.755708	-0.129715	mod4
ENSG00000106701	FSD1L	-0.0755311	0.326974	-0.114805	-0.0444061	0.0984115	-0.232175	-0.0207966	-0.147675	0.234814	0.0796496	0.0675587	-0.330361	0.0199987	mod2
ENSG00000137962	ARHGAP29	0.266739	-0.224733	-0.132723	0.272726	0.174214	0.0816668	0.084786	0.111909	0.00580858	-0.227374	-0.265498	0.233962	-0.0255434	mod0
ENSG00000135744	AGT	0.918163	-0.426133	0.226521	0.610634	0.219716	0.196214	-0.117668	-0.173786	-0.345483	-0.207154	-0.562963	0.336193	0.140301	mod7
ENSG00000112851	ERBB2IP	0.480219	-0.410627	0.51334	0.492073	0.308353	0.151456	-0.277304	-0.381401	-0.532218	-0.0662704	-0.528085	0.218811	0.0729141	mod7
ENSG00000136861	CDK5RAP2	0.321907	-0.44727	0.294377	0.412613	0.117214	0.450904	0.170777	-0.147877	-0.297267	-0.0814861	-0.398321	0.320186	0.219051	mod9
ENSG00000103353	UBFD1	-0.354248	0.413044	-0.248599	-0.32091	-0.218616	-0.223713	0.0478721	0.152075	0.394672	0.225401	0.325815	-0.283948	0.0183993	mod2
ENSG00000205323	SARNP	0.0391607	-0.120762	-0.00533207	-0.0206252	-0.00527446	0.21538	0.173031	0.166853	0.0730475	-0.173764	-0.0459265	0.169789	0.00247766	mod0
ENSG00000073711	PPP2R3A	0.0107008	-0.0857389	0.0447932	0.00743032	0.00261725	0.133976	0.110718	-0.0101749	-0.0606735	0.0198138	0.0191711	0.0596105	0.133216	mod0
ENSG00000109906	ZBTB16	-0.167068	0.0153625	-0.180969	-0.176144	-0.141857	0.455083	0.533662	0.0851707	0.159791	-0.0624784	0.279202	-0.0623173	-0.0632288	mod8
ENSG00000120256	LRP11	-0.192893	0.344366	-0.152064	-0.204131	-0.143017	-0.210146	0.0650155	0.00100867	0.325354	0.0893831	0.224305	-0.28158	0.0156273	mod2
ENSG00000048392	RRM2B	-0.10056	0.116761	-0.12117	0.126038	0.204346	-0.120877	-0.0911163	-0.100664	0.0047799	0.186677	-0.0501045	-0.115161	0.155725	mod0
ENSG00000090060	PAPOLA	0.117359	-0.117496	0.077702	0.240147	0.290415	-0.259029	-0.323388	-0.100993	-0.179771	-0.115222	-0.26209	0.121281	-0.225447	mod0
ENSG00000234616	JRK	-0.334554	0.338363	-0.142268	-0.395208	-0.146971	-0.00268319	0.22013	-0.0211049	0.286331	0.22215	0.379631	-0.335168	0.128204	mod1
ENSG00000135372	NAT10	-0.0844533	0.113138	-0.135424	0.041128	0.151281	-0.104229	-0.0224396	0.0123159	0.080861	0.014106	0.00916842	-0.105262	-0.00753166	mod0
ENSG00000162840	MT2P1	0.681383	-0.699325	0.102982	0.694439	0.443122	0.323626	0.00115053	0.0241525	-0.379551	-0.347132	-0.66063	0.627042	-0.13857	mod5
ENSG00000109171	SLAIN2	0.111365	0.0221635	0.0904927	0.0592561	-0.00390106	-0.198909	-0.249626	0.0291006	-0.124688	0.0738815	-0.0297377	0.0568136	0.00569081	mod0
ENSG00000223496	EXOSC6	-0.176265	0.139485	-0.0291875	-0.344895	-0.415858	-0.00623107	0.123638	0.151011	0.100207	0.0571329	0.344209	-0.131712	-0.0367549	mod1
ENSG00000141380	SS18	0.380571	-0.0603411	0.371407	0.235297	0.104695	-0.0995621	-0.311739	-0.425336	-0.333588	-0.0443434	-0.300785	-0.110712	0.0143679	mod3
ENSG00000168591	TMUB2	-0.0478068	0.0723245	-0.389483	-0.00515481	0.00873799	-0.0169524	0.246876	0.352039	0.357392	0.140211	0.0907309	0.0895983	0.31081	mod6
ENSG00000077157	PPP1R12B	-0.236218	0.43878	0.0374522	-0.305443	-0.161605	-0.324402	-0.193493	-0.125783	0.171777	0.0725002	0.272035	-0.322931	0.0206013	mod2
ENSG00000204237	OXLD1	-0.163542	-0.327913	-0.0758187	-0.013547	0.0431631	0.220923	0.186671	0.387117	-0.00714126	-0.0879665	-0.00847891	0.493997	0.0675446	mod4
ENSG00000138696	BMPR1B	0.618211	-0.350996	0.0347628	0.403824	0.155872	0.268583	0.123548	-0.099927	-0.158974	-0.151745	-0.369125	0.219226	0.0029549	mod7
ENSG00000147799	ARHGAP39	-0.232651	0.0887036	-0.234803	-0.288445	-0.299704	0.205588	0.404826	0.159873	0.23986	-0.319441	0.312553	-0.0521162	-0.290734	mod1
ENSG00000126264	HCST	0.2774	-0.411565	-0.110548	0.590231	0.727818	0.225849	0.110894	0.0557918	-0.10469	-0.23858	-0.457953	0.434022	-0.088087	mod11
ENSG00000105607	GCDH	0.563077	-0.172874	0.0576098	0.216606	-0.00596974	0.214135	0.0403646	-0.0145433	-0.110859	-0.126264	-0.147377	0.119914	0.0252201	mod7
ENSG00000105402	NAPA	-0.559296	0.435067	-0.311714	-0.657505	-0.412566	-0.176418	0.210739	0.355273	0.451241	0.176271	0.696627	-0.274387	0.107135	mod1
ENSG00000137502	RAB30	0.0795729	-0.0757843	0.340602	-0.089179	-0.14763	0.140711	-0.0221476	-0.255811	-0.159095	-0.0734404	-0.0276584	-0.0631091	-0.0504601	mod3
ENSG00000186469	GNG2	0.0362912	0.141067	-0.144618	-0.0597674	0.0651132	-0.0195156	0.179456	0.0308759	0.318277	-0.133772	0.0291283	-0.0328819	-0.0386663	mod6
ENSG00000184144	CNTN2	0.00612629	-0.153697	0.890435	0.0241497	0.015552	-0.0462573	-0.478513	-0.576451	-0.62786	-0.044155	-0.193458	-0.0874907	-0.109363	mod3
ENSG00000223573	PLAC2	-0.172815	0.507879	-0.464048	-0.191938	-0.200538	-0.16304	0.216046	0.160067	0.535949	0.000624273	0.281654	-0.323055	-0.0596037	mod6
ENSG00000204138	PHACTR4	0.346569	-0.455469	0.132689	0.450438	0.318357	0.489663	0.245395	-0.200923	-0.243399	-0.229405	-0.461267	0.256851	0.0148311	mod5
ENSG00000181039	ANKRD34A	-0.412923	0.557281	-0.241141	-0.543764	-0.383346	-0.255267	0.0630198	0.210897	0.448989	0.0667056	0.619534	-0.342377	-0.103532	mod1
ENSG00000182500	ORAI1	0.409437	-0.277033	0.211586	0.434469	0.298504	0.191693	-0.0772727	-0.196016	-0.30725	-0.224693	-0.484093	0.166964	-0.173517	mod7
ENSG00000226415	TPI1P1	-0.275979	0.117059	-0.147756	-0.269255	-0.183797	-0.0857604	0.0582785	0.173682	0.171354	0.0598592	0.275623	-0.0541088	-0.00893343	mod0
ENSG00000160888	IER2	-0.0576199	0.0710436	-0.189386	-0.296491	-0.244551	0.0522398	0.156933	0.147265	0.109955	-0.077924	0.241959	-0.142109	-0.243794	mod0
ENSG00000267508	ZNF285	-0.165994	0.115406	0.10506	-0.0814929	0.00864533	-0.0993459	-0.122479	-0.0615833	-0.074014	0.0727903	0.0867807	-0.106393	-0.126915	mod0
ENSG00000130881	LRP3	0.0586106	0.332736	-0.268911	-0.384067	-0.34231	-0.172276	0.0213146	0.267894	0.307492	-0.13407	0.349748	-0.10665	-0.142503	mod1
ENSG00000039523	FAM65A	-0.215748	0.241728	-0.17038	-0.218858	0.0538271	-0.247703	-0.0842116	0.00273787	0.124997	0.277265	0.211627	-0.18806	0.102433	mod0
ENSG00000066248	NGEF	-0.596889	0.57312	-0.341752	-0.727756	-0.490992	-0.148721	0.217672	0.298324	0.403839	0.0909887	0.859997	-0.382372	-0.0605803	mod1
ENSG00000131828	PDHA1	-0.211944	0.371695	-0.362402	-0.393469	-0.329816	-0.134076	0.16113	0.300969	0.399234	0.108532	0.488519	-0.218657	0.0196417	mod1
ENSG00000144331	ZNF385B	-0.369312	0.453604	-0.111225	-0.643204	-0.463122	-0.0930772	0.114044	0.0919736	0.208707	0.128236	0.706313	-0.40116	-0.0738212	mod1
ENSG00000164070	HSPA4L	-0.173048	-0.150589	-0.153332	-0.116142	-0.142606	0.34692	0.367454	0.26759	0.0530463	0.0379143	0.133855	0.170563	0.0374232	mod8
ENSG00000153147	SMARCA5	0.266574	-0.352431	0.144054	0.325618	0.186231	0.314343	0.160158	-0.0648826	-0.112851	0.122686	-0.348117	0.238127	0.276298	mod0
ENSG00000154310	TNIK	0.252337	0.145348	0.00193682	-0.0955583	-0.28239	0.0819634	0.175364	-0.0380985	0.150559	-0.0602925	0.112826	-0.153401	-0.0774936	mod0
ENSG00000084070	SMAP2	-0.392276	0.564214	-0.401554	-0.387449	-0.00814574	-0.311488	0.0512896	0.128895	0.464762	0.272221	0.489774	-0.45034	0.118392	mod2
ENSG00000113658	SMAD5	0.153132	-0.26718	-0.0846317	0.171155	0.0655192	0.374091	0.263636	0.140464	-0.0235447	-0.197291	-0.209674	0.268641	0.0486811	mod9
ENSG00000123146	CD97	0.1317	-0.290392	0.538924	0.248634	0.164764	0.0142605	-0.284697	-0.277374	-0.482715	-0.0462997	-0.335572	0.113087	-0.121154	mod3
ENSG00000142686	C1orf216	-0.445435	0.446305	-0.301243	-0.573075	-0.175979	-0.208237	0.106992	0.181354	0.382316	0.332704	0.666521	-0.373803	0.13474	mod1
ENSG00000108055	SMC3	0.122141	-0.263324	0.0776519	0.0745935	0.0013016	0.42631	0.292277	0.102582	-0.0478502	-0.0808758	-0.111339	0.21122	0.0987943	mod9
ENSG00000159640	ACE	-0.288037	0.343013	-0.323455	-0.34142	-0.279311	-0.16976	0.0730385	0.183558	0.303483	0.11827	0.396202	-0.22459	-0.084999	mod1
ENSG00000185115	NDNL2	-0.147594	0.288854	-0.0422914	-0.324385	-0.454792	-0.144858	-0.0609855	-0.0366126	0.0527943	0.0839569	0.285475	-0.294999	0.025404	mod0
ENSG00000124444	ZNF576	-0.12338	-0.239382	0.119502	-0.0283754	0.0602224	0.0528047	-0.0462261	0.122967	-0.190185	-0.276857	-0.0146001	0.265277	-0.241976	mod0
ENSG00000204227	RING1	-0.104714	-0.11558	0.154494	-0.155231	-0.175125	0.166472	0.00740823	0.0288106	-0.167212	0.0408529	0.0932245	0.00879828	0.00164229	mod0
ENSG00000152767	FARP1	0.309838	0.194467	-0.0890811	0.214806	0.168057	-0.208803	-0.148941	-0.164447	0.147579	0.187791	-0.181708	-0.151659	0.302957	mod7
ENSG00000174109	C16orf91	-0.167498	0.323366	-0.399165	-0.151998	-0.137852	-0.134534	0.211069	0.233203	0.414038	0.0379495	0.269737	-0.193271	0.0426174	mod6
ENSG00000171503	ETFDH	0.0989808	-0.0454271	0.0274909	-0.111526	-0.115175	0.164126	0.114046	0.103179	0.0453234	0.102794	0.126103	0.0747933	0.0508684	mod0
ENSG00000221829	FANCG	0.0684925	0.0852717	-0.0293702	0.0433312	0.089968	-0.0310665	-0.0662646	-0.0678075	-0.00507971	0.111784	-0.0446882	-0.140034	0.0783198	mod0
ENSG00000110492	MDK	0.454753	-0.496816	0.0343905	0.663319	0.431821	0.191662	-0.0216447	-0.0632494	-0.23621	-0.191418	-0.571966	0.385323	-0.0957162	mod5
ENSG00000255135	RP11.111M22.3	0.101764	-0.308896	-0.136454	0.0896132	-0.00334526	0.262016	0.30456	0.318826	0.0678261	-0.0966067	-0.0625408	0.439409	0.116957	mod4
ENSG00000074266	EED	-0.04298	0.00153329	0.169296	0.0398406	0.0400189	0.0665677	-0.0714511	-0.297587	-0.19554	0.220283	-0.0298181	-0.108475	0.0598102	mod0
ENSG00000109919	MTCH2	0.0481299	0.099142	0.0298172	-0.0569352	-0.116816	-0.202833	-0.132007	-0.0698779	0.0164137	0.139343	0.0717285	-0.154148	-0.0374427	mod0
ENSG00000177556	ATOX1	0.291147	-0.40738	-0.0304888	0.335069	0.246145	0.131894	0.0484452	0.318558	0.0238631	-0.310997	-0.407303	0.568829	0.0848161	mod4
ENSG00000078725	DBC1	-0.184178	0.568588	-0.176289	-0.386226	-0.279802	-0.372293	-0.154484	-0.0586709	0.200958	0.21578	0.511558	-0.542256	-0.0424198	mod2
ENSG00000213904	CTB.50E14.6	0.407792	-0.477054	-0.0873438	0.305911	0.0409227	0.430983	0.302257	0.302842	-0.0694403	-0.436629	-0.285733	0.559747	-0.0192063	mod4
ENSG00000117394	SLC2A1	0.091722	0.0111505	0.469998	0.215894	0.262407	-0.338023	-0.611268	-0.52366	-0.47012	0.126796	-0.252567	-0.172446	-0.0818814	mod3
ENSG00000132589	FLOT2	-0.0825798	0.107634	-0.457672	0.202495	0.298337	0.0366807	0.264715	0.116818	0.365826	0.142927	-0.0279509	-0.0538746	0.195744	mod6
ENSG00000130024	PHF10	0.161105	-0.0947637	0.544225	-0.0465809	-0.173191	-0.087682	-0.388371	-0.33693	-0.465582	-0.164556	-0.0797173	-0.0235013	-0.242123	mod3
ENSG00000205246	RPSAP58	0.227864	-0.510888	-0.0458254	0.336412	0.175423	0.273637	0.143211	0.415402	-0.0675128	-0.358268	-0.318201	0.69341	-0.0725399	mod4
ENSG00000105983	LMBR1	-0.222837	0.178636	0.0247551	-0.104672	-0.213188	-0.128288	-0.101139	-0.127242	-0.0351113	0.0947263	0.181204	-0.189565	-0.0242034	mod0
ENSG00000176946	THAP4	0.10548	0.0350762	-0.359198	0.0120736	-0.0136157	0.171996	0.302175	0.28273	0.211065	0.0809765	0.105751	0.0633277	0.14813	mod8
ENSG00000182230	FAM153B	-0.0158246	0.0617682	-0.366163	-0.222435	-0.201444	0.109034	0.280559	0.393988	0.286241	-0.0826118	0.270789	0.0717152	-0.00757601	mod10
ENSG00000147526	TACC1	-0.0663882	-0.142645	-0.170776	-0.0611486	0.0796558	0.472296	0.571471	0.157051	0.23447	-0.0587024	0.0941009	0.0985883	-0.0151477	mod8
ENSG00000258947	TUBB3	-0.284931	0.54692	-0.284124	-0.184287	-0.182066	-0.354083	-0.0566474	0.0424563	0.376393	0.100903	0.239091	-0.405674	0.0375693	mod2
ENSG00000165118	C9orf64	0.123994	-0.0302194	0.171245	0.159333	0.195675	-0.112574	-0.215031	-0.218446	-0.141361	0.14172	-0.181194	-0.0641086	0.0413869	mod0
ENSG00000153933	DGKE	-0.119939	0.226441	-0.424181	-0.182295	-0.0581988	0.0272923	0.364649	0.295798	0.520042	-0.0212283	0.269431	-0.0097803	0.18061	mod6
ENSG00000101438	SLC32A1	-0.508468	0.505879	-0.260268	-0.708844	-0.419756	-0.101778	0.179266	0.237214	0.3988	0.198902	0.74581	-0.353368	0.0786277	mod1
ENSG00000204851	PNMAL2	-0.617549	0.549856	-0.193891	-0.769755	-0.466618	-0.209708	0.120007	0.180401	0.364675	0.267703	0.822011	-0.408184	0.0347855	mod1
ENSG00000165819	METTL3	-0.268028	0.350404	0.0436063	-0.300558	-0.271192	-0.265931	-0.126103	-0.151326	0.0936195	0.464323	0.283581	-0.382996	0.23911	mod2
ENSG00000137601	NEK1	0.126102	-0.390268	0.0503021	0.164516	0.134954	0.575738	0.347142	-0.0149203	-0.201235	-0.0588485	-0.164405	0.201156	-0.112944	mod9
ENSG00000197971	MBP	-0.303603	0.0487553	0.437929	-0.204968	-0.0739961	-0.131312	-0.306662	-0.137348	-0.241824	-0.0800115	0.122516	-0.0320363	-0.124614	mod3
ENSG00000168564	CDKN2AIP	0.0838919	0.00615645	0.12142	-0.0110744	-0.128226	0.0511057	-0.0356739	-0.110499	-0.103069	0.0063586	-0.0278277	-0.0831189	-0.105032	mod0
ENSG00000005238	FAM214B	0.102873	-0.0521746	0.118098	0.0752634	0.0286544	-0.0734281	-0.10208	-0.032517	-0.046261	-0.0272791	-0.122245	0.0531317	0.106847	mod0
ENSG00000055208	TAB2	0.235069	-0.2578	0.0348456	0.461667	0.383007	0.0869541	-0.000868504	-0.21167	-0.15711	-0.028197	-0.375297	0.170575	0.125101	mod5
ENSG00000158106	RHPN1	-0.118958	0.140823	-0.459424	-0.0757419	-0.0814117	0.110971	0.38631	0.32379	0.406671	-0.07978	0.229624	0.0849989	0.1687	mod6
ENSG00000235117	RP11.229P13.20	-0.102037	0.138564	-0.241547	-0.170849	-0.170349	-0.0121301	0.145799	0.195848	0.233027	0.0785844	0.180653	-0.0541661	0.155573	mod0
ENSG00000110446	SLC15A3	0.284351	-0.478987	0.230428	0.700917	0.775459	0.205401	-0.156605	-0.293817	-0.411745	-0.146977	-0.630091	0.295722	-0.0955775	mod11
ENSG00000063601	MTMR1	-0.113158	0.513754	-0.155145	-0.203136	-0.0711502	-0.449301	-0.198492	-0.0940827	0.260894	0.169431	0.222191	-0.383926	0.0705212	mod2
ENSG00000169760	NLGN1	-0.0116849	0.197046	-0.0592442	-0.0374944	0.0784406	-0.233138	-0.0887843	-0.0218541	0.148201	0.216576	0.0792148	-0.150795	0.267483	mod0
ENSG00000160179	ABCG1	0.164089	-0.25015	0.473107	0.302781	0.300067	0.0356864	-0.237131	-0.367287	-0.396684	0.0636118	-0.334926	0.06826	0.0988036	mod3
ENSG00000010282	HHATL	0.251141	-0.14485	0.498071	-0.129309	-0.20605	0.0725468	-0.230138	-0.232069	-0.433993	-0.0212834	0.0150301	-0.0442564	-0.0841724	mod3
ENSG00000131013	PPIL4	-0.160956	-0.051203	-0.261677	-0.0695594	-0.00459549	0.34567	0.406157	0.257646	0.193974	0.0429635	0.118552	0.0847546	-0.0715808	mod8
ENSG00000112039	FANCE	0.0751372	-0.0222604	0.0784145	0.130263	-0.0773765	0.0524698	-0.00408845	-0.148645	-0.0791331	0.100698	-0.112318	-0.069732	0.0166379	mod0
ENSG00000133794	ARNTL	-0.361633	0.376061	-0.218442	-0.440073	-0.293655	-0.231496	0.0403861	0.179553	0.248466	0.345353	0.538478	-0.27034	0.210284	mod1
ENSG00000145451	GLRA3	-0.208098	0.431166	-0.274381	-0.246101	-0.196378	-0.272899	0.00363272	0.036197	0.412475	0.386295	0.246369	-0.325589	0.340154	mod2
ENSG00000145675	PIK3R1	-0.261876	0.430949	-0.0907096	-0.558262	-0.276979	-0.369262	-0.0730818	0.108191	0.230442	0.0571436	0.593952	-0.316312	-0.17357	mod1
ENSG00000106689	LHX2	0.68966	0.00513544	0.0400838	0.279241	-0.0641189	-0.112685	-0.192807	-0.154238	-0.0732697	-0.124323	-0.283287	-0.0307496	-0.0532066	mod7
ENSG00000138041	SMEK2	0.0453175	-0.0607638	0.240905	0.061291	0.148959	-0.366904	-0.443203	-0.0893952	-0.248164	0.073284	-0.115495	0.07356	0.0729194	mod0
ENSG00000181045	SLC26A11	-0.107554	0.35645	0.0425999	-0.0858399	-0.134626	-0.218748	-0.137178	-0.228164	0.114736	0.0649761	0.0306072	-0.313999	-0.0924383	mod2
ENSG00000100372	SLC25A17	-0.289747	0.124518	-0.0220403	-0.21034	-0.237231	-0.142544	-0.0150558	0.100183	0.118051	0.121589	0.172658	-0.0460127	0.136759	mod0
ENSG00000106772	PRUNE2	-0.378732	0.398481	0.257351	-0.158221	0.0191163	-0.482704	-0.430636	-0.32344	-0.0117599	0.298634	0.134946	-0.389796	0.0408842	mod2
ENSG00000235944	ZNF815P	-0.236013	0.133423	-0.22371	-0.102737	-0.0485058	-0.176851	-0.00241694	0.175218	0.130458	0.170587	0.196697	-0.0411979	0.0574872	mod0
ENSG00000168772	CXXC4	0.0725883	0.0757114	-0.00211409	0.061714	0.00661731	0.122768	0.106017	-0.0705253	0.0754413	-0.0724495	0.00293687	-0.0617875	-0.00042366	mod0
ENSG00000184258	CDR1	0.123148	-0.215837	0.0998056	-0.0762006	-0.181682	0.446114	0.313643	0.0859461	-0.173663	-0.101759	0.124088	0.145711	-0.0782492	mod9
ENSG00000166839	ANKDD1A	0.0278919	0.271205	-0.146227	-0.236718	-0.24834	-0.172464	-0.0291882	0.0497686	0.190292	0.0290959	0.214222	-0.248891	-0.063306	mod0
ENSG00000140859	KIFC3	-0.141571	0.337856	-0.23701	-0.447181	-0.345742	-0.173984	0.0409468	0.1422	0.266451	0.258636	0.34839	-0.284814	0.121859	mod1
ENSG00000100285	NEFH	-0.428753	0.152818	-0.112675	-0.584517	-0.362992	0.136354	0.24682	0.238964	0.0895287	0.0852914	0.685093	-0.146235	-0.0957374	mod1
ENSG00000197182	FLJ27365	-0.0792824	-0.115181	0.0276217	0.178363	0.0794627	0.155286	0.136372	0.0258334	0.0332485	-0.104527	-0.151225	0.146969	0.182396	mod0
ENSG00000164615	CAMLG	0.0750797	-0.00359798	-0.191471	0.0837431	-0.122279	0.0219389	0.122148	0.248814	0.158569	0.0458789	0.0399528	0.124298	0.204902	mod0
ENSG00000196872	KIAA1211L	-0.35815	0.661752	-0.433348	-0.51886	-0.398755	-0.342531	0.100756	0.245349	0.563739	0.122289	0.652662	-0.42569	0.00664231	mod1
ENSG00000136875	PRPF4	-0.302723	0.146356	-0.351952	-0.256894	-0.153812	0.189388	0.48926	0.292457	0.441306	0.0371831	0.308144	-0.0826326	0.0511815	mod8
ENSG00000085377	PREP	-0.4824	0.507527	-0.0926173	-0.478501	-0.292548	-0.30758	-0.113405	-0.0581298	0.132889	0.334136	0.544823	-0.468779	0.107091	mod1
ENSG00000158201	ABHD3	0.168195	-0.130446	0.0422261	0.146194	0.149716	-0.0449163	-0.116773	-0.0651834	-0.127201	-0.167536	-0.255151	0.12661	-0.137227	mod0
ENSG00000143390	RFX5	-0.0543384	0.308602	-0.0828043	-0.242239	-0.125997	-0.118461	-0.0615306	-0.0560885	0.0632931	0.137273	0.267931	-0.261923	-0.0586486	mod2
ENSG00000101343	CRNKL1	-0.0684169	0.200633	-0.173825	-0.0586362	-0.0937942	0.003608	0.195019	0.0948785	0.316847	-0.0691487	0.0989752	-0.111046	0.106986	mod6
ENSG00000125650	PSPN	-0.0898811	0.0170836	-0.38918	-0.078977	-0.172456	0.141434	0.380576	0.415065	0.408858	-0.00573459	0.101741	0.13764	0.103945	mod6
ENSG00000177839	PCDHB9	-0.0558326	0.0835986	-0.158476	-0.094198	-0.113264	-0.0475209	0.0838317	0.144214	0.214133	-0.229651	0.0463887	-0.0240186	-0.188269	mod0
ENSG00000241889	RP11.435F17.3	-0.0493194	-0.036746	0.164381	-0.0779794	-0.065869	0.0565325	-0.0673811	-0.0192051	-0.130827	-0.0390983	0.0443758	0.047375	-0.0953778	mod0
ENSG00000106733	NMRK1	0.0486931	-0.176624	-0.0872416	0.0136949	0.0766907	-0.00322026	0.0224414	0.317867	0.00744042	-0.337654	0.0290409	0.288473	-0.347435	mod0
ENSG00000136161	RCBTB2	-0.028992	0.0707073	0.0793291	-0.0845253	0.0475929	-0.0963946	-0.0441604	-0.12897	-0.0108915	-0.100138	0.00763481	-0.0848423	-0.0828932	mod0
ENSG00000153531	ADPRHL1	-0.353418	0.344595	-0.384714	-0.431704	-0.250944	-0.110774	0.25688	0.302213	0.462284	0.0687856	0.498278	-0.24525	-0.0498212	mod1
ENSG00000246100	CTC.774J1.2	0.0196447	0.0998418	-0.0726153	-0.120277	-0.246533	-0.107437	0.0144209	0.0132831	0.100685	0.0910027	0.0900872	-0.0374694	0.0781956	mod0
ENSG00000157856	CCDC164	-0.066486	0.148189	-0.174818	-0.073436	-0.0232493	0.0821451	0.14896	0.166569	0.188945	0.0488656	0.174279	-0.0389904	0.0880583	mod0
ENSG00000072210	ALDH3A2	0.3027	-0.134359	0.178265	0.361015	0.100676	0.214324	0.0297311	-0.231636	-0.167113	-0.0768103	-0.300074	0.079009	0.167038	mod5
ENSG00000152208	GRID2	0.130207	0.0715274	-0.229968	0.153969	0.0115975	0.121263	0.25036	0.0420956	0.258039	-0.0826674	-0.139918	-0.0293885	0.0188447	mod0
ENSG00000152467	ZSCAN1	-0.236448	0.222868	-0.189021	-0.611993	-0.595275	0.013402	0.272307	0.419836	0.354022	-0.216951	0.508657	-0.0258729	-0.0250742	mod1
ENSG00000107282	APBA1	-0.228023	0.561638	-0.153767	-0.421367	-0.272614	-0.301379	-0.0133136	0.0179481	0.387242	0.278254	0.436863	-0.465462	0.0806438	mod2
ENSG00000113361	CDH6	-0.297858	0.32815	-0.130838	-0.350539	-0.132978	-0.341731	-0.0502026	0.0678144	0.278249	0.198844	0.342472	-0.22339	0.0464403	mod1
ENSG00000023572	GLRX2	-0.0832523	-0.0562672	-0.0994985	-0.106117	-0.12421	-0.108945	-0.0545387	0.282563	-0.0206411	-0.142295	0.162571	0.166775	-0.174121	mod0
ENSG00000166750	SLFN5	-0.0986864	0.236049	0.120402	-0.0528548	-0.0780303	-0.193549	-0.180754	-0.231719	-0.0152231	0.323536	0.0026536	-0.273011	0.246329	mod0
ENSG00000178187	ZNF454	-0.112111	0.00583226	0.0288154	-0.193754	-0.0414194	-0.14064	-0.0995813	0.0847393	-0.00604188	-0.137944	0.058851	0.0417475	-0.116401	mod0
ENSG00000151079	KCNA6	-0.281774	0.46996	-0.239075	-0.253737	-0.149299	-0.203492	0.0942696	-0.0100743	0.3946	0.194518	0.342025	-0.413634	0.205548	mod2
ENSG00000163069	SGCB	0.0983164	-0.0429006	0.450663	-0.0352617	-0.0366557	-0.331658	-0.522831	-0.168419	-0.396251	-0.138041	-0.107819	0.0177958	-0.189463	mod3
ENSG00000179912	R3HDM2	-0.313661	0.640081	-0.170021	-0.508595	-0.478122	-0.231219	0.00833394	0.00671225	0.351252	0.34632	0.556442	-0.603744	0.060051	mod2
ENSG00000185651	UBE2L3	0.250029	-0.275005	0.0561097	0.344207	0.303066	0.0272267	-0.0394598	0.0661637	-0.0722385	0.164423	-0.324534	0.332832	0.342689	mod5
ENSG00000115808	STRN	-0.0127283	0.0491762	0.415854	0.114054	-0.0552362	-0.0928954	-0.247322	-0.488514	-0.266663	0.149497	-0.143408	-0.225877	0.179307	mod3
ENSG00000071894	CPSF1	-0.364467	0.137183	0.0786141	-0.304866	0.0134811	0.113128	0.093089	-0.0651414	-0.0406554	0.0429365	0.386112	-0.179571	-0.132471	mod1
ENSG00000255153	CTD.2245O6.1	0.131042	-0.1201	0.203884	0.0205973	-0.049254	-0.0606589	-0.221791	0.00791349	-0.246301	-0.205569	-0.0696608	0.169135	-0.133809	mod0
ENSG00000152223	EPG5	-0.0535233	0.160056	0.239848	-0.227548	-0.236717	-0.133437	-0.260087	-0.138994	-0.19409	0.14452	0.141346	-0.178113	0.0499842	mod0
ENSG00000162613	FUBP1	-0.0699276	0.224139	-0.0323123	-0.0906925	-0.042763	-0.401299	-0.281429	0.0288779	0.0964821	0.271389	0.0823457	-0.151226	0.157686	mod0
ENSG00000160539	PPAPDC3	-0.526437	0.398566	-0.166648	-0.64141	-0.381308	-0.255877	0.0443702	0.227945	0.290539	0.0162591	0.594605	-0.244293	-0.180324	mod1
ENSG00000124787	RPP40	-0.172419	0.0814599	-0.290301	-0.336584	-0.290287	0.131994	0.343848	0.418701	0.333741	-0.000129052	0.314687	0.070929	0.220165	mod10
ENSG00000124228	DDX27	-0.186112	-0.0218086	-0.156215	-0.0166054	-0.0235104	0.288713	0.423068	0.0867836	0.217246	0.104765	0.0311261	-0.0154161	0.178135	mod8
ENSG00000171621	SPSB1	0.176641	-0.248596	0.629586	0.332798	0.152193	0.0739351	-0.304374	-0.518463	-0.544803	-0.0472897	-0.382102	-0.037635	-0.096673	mod3
ENSG00000102471	NDFIP2	-0.437616	0.374094	-0.113813	-0.453466	-0.28495	-0.172087	0.118691	0.130896	0.329675	0.122	0.548394	-0.232926	0.104858	mod1
ENSG00000108883	EFTUD2	-0.275576	0.0801688	-0.137916	-0.0771657	0.0970516	-0.0189043	0.107941	0.0867297	0.220712	-0.0396476	0.116831	-0.0344863	-0.0483795	mod0
ENSG00000148408	CACNA1B	-0.468969	0.7918	-0.386299	-0.615242	-0.457924	-0.328564	0.142254	0.078382	0.615643	0.090774	0.700468	-0.62146	-0.0244594	mod2
ENSG00000246922	UBAP1L	0.0600233	0.0250423	0.257075	-0.229818	-0.374619	-0.0680681	-0.212651	-0.0179624	-0.241548	-0.110451	0.139759	0.00217907	-0.106622	mod0
ENSG00000143418	CERS2	0.257002	-0.172364	0.77462	0.151893	0.029272	-0.078393	-0.489131	-0.513943	-0.61121	-0.00575823	-0.309502	-0.0263714	-0.058942	mod3
ENSG00000197006	METTL9	0.172473	-0.0229782	-0.383201	0.19783	0.159487	0.00880296	0.241023	0.205819	0.334863	0.0105209	-0.112637	0.0830056	0.164137	mod6
ENSG00000125818	PSMF1	0.00869481	0.165154	-0.091738	0.0783097	-0.0354222	-0.0878299	-0.0890921	-0.0583925	0.0667205	0.117894	-0.0466	-0.213361	-0.0316469	mod0
ENSG00000201098	RNY1	0.0701302	0.0211567	-0.180275	-0.157521	-0.221767	0.0526246	0.120116	0.221061	0.13045	0.293727	0.169396	-0.00720658	0.225951	mod0
ENSG00000103066	PLA2G15	0.0802578	0.00679183	-0.28876	0.292724	0.405476	-0.123355	-0.00311944	0.0706496	0.222902	-0.00709922	-0.211219	0.0540498	-0.0141217	mod11
ENSG00000136950	ARPC5L	-0.284676	0.119655	-0.362585	-0.454899	-0.329864	0.105037	0.358022	0.476315	0.347525	-0.0394919	0.479418	0.0483767	0.153879	mod1
ENSG00000106868	SUSD1	-0.0732001	0.00593331	-0.103022	0.168343	0.269802	-0.0169907	-0.00603805	-0.138112	0.0256968	0.084656	-0.115193	-0.0265791	0.110928	mod0
ENSG00000204839	C8orf73	0.182498	-0.173839	0.0654766	0.121901	0.101499	0.00583927	-0.0639621	0.0625164	-0.134561	-0.0483694	-0.08358	0.178706	-0.0117665	mod0
ENSG00000250988	RP11.752G15.6	-0.0800879	0.162872	0.0757648	-0.292941	-0.282011	-0.0627894	-0.0499714	0.00135081	-0.0519439	0.00950754	0.276737	-0.165541	-0.293049	mod0
ENSG00000108021	FAM208B	-0.0805277	-0.100164	-0.275383	-0.186327	-0.230314	0.202825	0.35204	0.339781	0.247384	0.0361433	0.104862	0.167933	0.112686	mod8
ENSG00000173674	EIF1AX	0.027997	0.118494	-0.0945935	0.0048161	-0.0429166	-0.0417283	0.131737	0.0917425	0.266807	0.0866857	0.0323088	-0.026197	0.190277	mod0
ENSG00000125744	RTN2	-0.438175	0.443568	-0.38176	-0.586596	-0.433703	-0.172189	0.225183	0.417621	0.51308	-0.117526	0.611816	-0.147601	-0.0616835	mod1
ENSG00000108946	PRKAR1A	-0.283866	0.502363	-0.0444165	-0.391991	-0.344232	-0.315417	-0.0250364	-0.114816	0.308319	0.191366	0.3794	-0.507966	0.0662667	mod2
ENSG00000087299	L2HGDH	-0.110793	0.131485	-0.24936	-0.278057	-0.319168	0.122548	0.409559	0.330628	0.375437	0.0127593	0.265826	0.012984	0.178034	mod8
ENSG00000198483	ANKRD35	0.644485	-0.474408	-0.0956583	0.490459	0.233761	0.422539	0.196248	0.138214	-0.174009	-0.0204759	-0.412252	0.452934	0.22162	mod7
ENSG00000244119	PDCL3P4	-0.0411285	-0.0298823	0.22468	-0.00369733	-0.153959	0.155277	-0.00395343	-0.189619	-0.19442	0.168862	-0.0267302	-0.0999851	-0.0155211	mod0
ENSG00000018699	TTC27	0.237351	-0.448154	0.140365	0.382032	0.311507	0.38042	0.0948307	-0.11892	-0.265548	-0.124158	-0.400102	0.324564	0.0543338	mod4
ENSG00000198585	NUDT16	0.13901	-0.335624	0.46675	0.236603	0.143367	0.281578	-0.0653437	-0.273253	-0.442707	-0.0141059	-0.281301	0.166713	0.0336098	mod3
ENSG00000131669	NINJ1	0.420197	-0.37848	0.0925752	0.601287	0.691528	0.056047	-0.181985	-0.0546605	-0.26446	-0.0791923	-0.509831	0.365886	-0.0544619	mod11
ENSG00000261461	UBE2MP1	-0.203242	0.281517	-0.16983	-0.267295	-0.0428698	-0.16326	0.0492437	0.159491	0.300832	0.31944	0.288372	-0.128654	0.180285	mod0
ENSG00000087301	TXNDC16	-0.126633	0.228758	0.0745261	-0.192148	-0.0803149	-0.201575	-0.166791	-0.154879	0.0210504	0.0953628	0.0918689	-0.229214	-0.0505982	mod0
ENSG00000170954	ZNF415	-0.105381	0.0111007	0.156896	-0.110937	-0.141675	0.170765	0.112868	-0.136214	-0.0207596	-0.0595887	0.0744125	-0.0371661	0.0556611	mod0
ENSG00000160808	MYL3	0.322106	-0.296059	0.129539	0.369505	0.31043	0.154521	-0.0585877	-0.0124076	-0.247248	0.0524021	-0.313236	0.263494	0.201081	mod5
ENSG00000075618	FSCN1	-0.164311	0.165834	0.43226	-0.0347311	0.121013	-0.397428	-0.519017	-0.519768	-0.281637	0.0280274	-0.140873	-0.314129	-0.104798	mod3
ENSG00000155980	KIF5A	-0.0270865	0.138222	0.0597031	-0.300339	-0.132564	-0.147551	-0.0893808	0.0436042	-0.0358014	-0.065109	0.27513	-0.0756379	-0.250078	mod0
ENSG00000090013	BLVRB	0.390781	-0.453028	-0.195664	0.677216	0.539253	0.130825	0.0308866	0.216973	-0.064334	-0.199631	-0.545817	0.540214	-0.00524567	mod5
ENSG00000072506	HSD17B10	0.326892	-0.534675	0.0684499	0.547462	0.424501	0.287336	0.113437	0.0680909	-0.194449	-0.0493174	-0.461251	0.509976	0.116938	mod4
ENSG00000125249	RAP2A	-0.166745	0.41313	0.0719968	-0.333354	-0.124656	-0.470489	-0.332356	-0.215532	0.0182811	0.0425961	0.275875	-0.471956	-0.32324	mod2
ENSG00000176396	EID2	-0.184417	0.336424	-0.0632867	-0.276872	-0.364129	-0.331878	-0.192932	0.126046	0.125533	0.136495	0.323903	-0.21259	0.109819	mod2
ENSG00000074590	NUAK1	-0.442948	0.441942	-0.216263	-0.629103	-0.397626	-0.0145779	0.396556	0.131463	0.493707	0.0450143	0.677962	-0.409793	-0.0348566	mod1
ENSG00000243964	RP11.16F15.1	0.0860164	-0.329945	-0.216191	0.265714	0.307834	0.282201	0.309885	0.337739	0.0866087	0.15555	-0.172296	0.442344	0.260017	mod4
ENSG00000171497	PPID	-0.0567769	0.12706	-0.0737941	-0.0342201	-0.192827	0.040196	0.155904	-0.0441353	0.177177	0.0955622	0.0332835	-0.146578	0.118837	mod0
ENSG00000134294	SLC38A2	0.207077	-0.366923	0.354459	0.203715	0.191523	0.0584481	-0.209303	-0.0917265	-0.483106	0.00123628	-0.219648	0.310877	-0.0286474	mod3
ENSG00000068001	HYAL2	0.261133	-0.167137	0.273176	0.289082	0.245882	-0.188115	-0.38967	-0.322905	-0.391239	0.0152963	-0.285809	0.029779	-0.0913075	mod0
ENSG00000100979	PLTP	0.834227	-0.538303	0.160363	0.735741	0.45496	0.223562	-0.125625	-0.152805	-0.411245	-0.32197	-0.681973	0.452532	-0.103377	mod7
ENSG00000166780	C16orf45	-0.310747	0.457185	-0.303537	-0.488897	-0.328906	-0.0503624	0.17813	0.199758	0.36835	0.241837	0.621708	-0.377733	-0.0663462	mod1
ENSG00000088888	MAVS	0.244634	-0.270702	0.0984882	0.326313	0.0933791	0.264753	0.125527	-0.105274	-0.12477	-0.0194829	-0.368094	0.159125	0.00870295	mod5
ENSG00000163867	ZMYM6	-0.0409214	0.0956612	-0.226493	0.123373	0.123548	-0.149622	0.0799237	0.00622924	0.22083	0.0475883	-0.0800621	-0.00724006	0.0988098	mod0
ENSG00000036054	TBC1D23	-0.133899	0.123301	0.2867	-0.146666	-0.252942	-0.120667	-0.175648	-0.198225	-0.178757	0.0942492	0.122901	-0.161758	0.131955	mod3
ENSG00000132356	PRKAA1	-0.163295	0.26081	-0.0112755	-0.202991	-0.0317895	-0.301012	-0.205645	-0.219974	-0.01656	0.0829746	0.137529	-0.316949	-0.0731601	mod0
ENSG00000115255	REEP6	0.0867762	-0.102491	-0.0926496	-0.0977892	-0.204624	0.310131	0.246942	0.165131	-0.0519998	-0.0175499	0.113934	0.0871143	-0.108603	mod9
ENSG00000164758	MED30	0.00911054	0.00357233	0.366733	0.0105309	-0.0041587	-0.279072	-0.494369	-0.266589	-0.390412	0.00129167	-0.140724	-0.0329465	-0.0586733	mod3
ENSG00000184232	OAF	0.808663	-0.375093	0.225279	0.484452	0.145498	-0.00129993	-0.283657	-0.109803	-0.358141	-0.183637	-0.531299	0.311976	-0.0490516	mod7
ENSG00000146083	RNF44	-0.229606	0.580878	0.0512552	-0.298516	-0.159032	-0.583465	-0.420844	-0.250978	0.108792	0.286695	0.294088	-0.527828	0.00014766	mod2
ENSG00000172113	NME6	0.183182	-0.305808	0.0914619	0.395387	0.304519	0.0763427	-0.024188	-0.0488586	-0.14772	-0.210125	-0.396601	0.297315	0.0238035	mod5
ENSG00000006210	CX3CL1	-0.486765	0.605179	-0.252311	-0.498111	-0.289889	-0.371789	-0.00929479	0.0666153	0.478962	0.308015	0.543291	-0.473335	0.24999	mod2
ENSG00000097007	ABL1	0.372735	-0.233414	0.694622	0.269197	-0.0266579	0.00354414	-0.434418	-0.52335	-0.593062	-0.0234835	-0.408648	-0.00923033	0.0364076	mod3
ENSG00000182326	C1S	0.298643	-0.188498	0.0209635	0.593495	0.351734	0.0478026	-0.075894	-0.155378	-0.133051	-0.0190403	-0.477904	0.117283	0.0319132	mod5
ENSG00000104903	LYL1	0.256407	-0.431261	0.106911	0.634879	0.792924	0.150003	-0.0965607	-0.124649	-0.25414	-0.0334241	-0.573555	0.361244	0.169075	mod11
ENSG00000145861	C1QTNF2	-0.175903	0.179595	-0.268845	-0.312871	-0.127961	-0.144014	9.90013e-05	0.31867	0.192916	-0.207676	0.337077	0.0282133	-0.417871	mod1
ENSG00000171224	C10orf35	-0.369851	0.301333	-0.546767	-0.401078	-0.146479	-0.143184	0.299995	0.507806	0.600614	0.129784	0.500034	-0.0507994	0.14863	mod6
ENSG00000132321	IQCA1	-0.041313	-0.153141	-0.211135	-0.0543167	-0.0222979	0.533373	0.575579	0.216581	0.224915	-0.100914	0.0614928	0.157477	0.0537555	mod8
ENSG00000134153	EMC7	0.184071	-0.140989	0.182466	0.119012	0.0220352	-0.149635	-0.376431	-0.00993532	-0.359	0.0602579	-0.123168	0.0695276	-0.17056	mod0
ENSG00000120162	MOB3B	0.0517069	0.0456073	0.635709	0.0289311	-0.0788642	-0.0990811	-0.395678	-0.530192	-0.40137	0.0397881	-0.145311	-0.218968	-0.0404219	mod3
ENSG00000107872	FBXL15	-0.262997	0.0836942	-0.461737	-0.434068	-0.240037	0.0696389	0.349222	0.695275	0.348454	-0.0967708	0.552954	0.251694	-0.0979193	mod1
ENSG00000104967	NOVA2	-0.257416	0.653222	-0.42351	-0.398033	-0.441745	-0.186117	0.200522	0.130649	0.586966	0.278164	0.505545	-0.514824	0.186467	mod2
ENSG00000166206	GABRB3	-0.208884	0.58863	-0.427502	-0.33266	-0.126529	-0.405611	0.0603791	0.209939	0.643821	0.0962892	0.4051	-0.316923	0.203122	mod2
ENSG00000164741	DLC1	0.265187	-0.076528	0.352026	-0.00367105	-0.213713	0.169888	-0.057826	-0.228309	-0.272273	-0.15652	-0.108159	-0.0439618	-0.00754772	mod3
ENSG00000065559	MAP2K4	-0.30104	0.551169	-0.258472	-0.27569	-0.262446	-0.261157	0.0368845	0.139345	0.423399	0.150787	0.403747	-0.32956	0.0477465	mod2
ENSG00000218208	RP11.367G18.2	-0.0973411	-0.147587	-0.165129	-0.0563102	0.00674679	0.157184	0.148616	0.32293	0.0465122	-0.00104674	0.0416907	0.205671	-0.0744811	mod10
ENSG00000172315	TP53RK	0.320772	-0.332822	0.106895	0.318266	0.100387	0.101596	-0.0269609	0.0178444	-0.170871	0.105141	-0.342866	0.283138	0.197846	mod5
ENSG00000154059	IMPACT	-0.030597	0.00827398	0.145122	-0.00836595	0.0587015	-0.0810781	-0.199213	-0.19254	-0.139156	-0.0561481	-0.0717486	-0.0877296	-0.199616	mod0
ENSG00000197713	RPE	-0.320633	0.249181	-0.109847	-0.145794	-0.0123141	-0.0982557	0.0661547	-0.0974154	0.163345	0.269358	0.174584	-0.262281	0.20632	mod0
ENSG00000186951	PPARA	0.570013	-0.307132	0.161827	0.437581	0.285305	0.248874	0.0811355	-0.153227	-0.118461	-0.133744	-0.422908	0.287488	0.210741	mod7
ENSG00000139597	N4BP2L1	-0.210139	0.153208	-0.22587	-0.144232	-0.137914	-0.0374051	0.165483	0.249237	0.249142	-0.0429555	0.23955	-0.0096646	-0.0476578	mod0
ENSG00000158747	NBL1	-0.133499	0.172833	-0.339359	-0.192777	-0.118471	-0.123107	0.198351	0.19374	0.417755	0.0742919	0.185357	-0.139869	0.0636637	mod6
ENSG00000116117	PARD3B	0.378441	-0.486293	0.129844	0.319494	0.317785	0.400904	0.0878698	0.0180591	-0.302347	-0.349905	-0.40064	0.398898	-0.134899	mod4
ENSG00000137547	MRPL15	-0.185101	-0.0162967	-0.204737	-0.107925	0.0647994	-0.0714943	0.0468071	0.242272	0.0757121	-0.0970661	0.154547	0.150704	0.116246	mod0
ENSG00000069399	BCL3	0.169538	-0.239776	-0.0605136	0.370269	0.153951	0.0407123	-0.0176691	0.00348904	-0.156565	-0.0745547	-0.286119	0.168006	-0.125997	mod5
ENSG00000100897	DCAF11	-0.0471767	0.152963	-0.452278	0.0558	0.169953	-0.0706826	0.239359	0.137967	0.463766	0.227915	0.00228483	-0.0310567	0.365919	mod6
ENSG00000112592	TBP	0.0503286	0.0819726	0.161343	0.0142217	-0.0359775	-0.201235	-0.29999	-0.201861	-0.181419	0.110509	-0.0167587	-0.124398	0.00822202	mod0
ENSG00000181924	COA4	0.434273	-0.464582	0.388505	0.374039	0.119166	0.0842241	-0.302614	-0.0348535	-0.517971	-0.166931	-0.40975	0.468173	0.0904948	mod4
ENSG00000062598	ELMO2	0.0325007	0.357776	0.0797851	0.0044498	-0.120207	-0.300808	-0.260399	-0.348014	0.0375163	0.440961	0.0224174	-0.443538	0.409305	mod2
ENSG00000162144	CYBASC3	-0.0889616	0.122494	0.142094	-0.0647598	0.0652381	-0.308789	-0.329837	-0.276434	-0.162526	0.163296	-0.051036	-0.218806	-0.0458	mod0
ENSG00000166710	B2M	0.148482	-0.166621	0.279256	0.559974	0.577032	-0.112187	-0.394593	-0.373153	-0.387298	0.0691837	-0.446598	0.0619624	0.0893297	mod11
ENSG00000164053	ATRIP	0.0668062	-0.0976215	-0.072568	0.0601603	0.0119109	0.218953	0.203117	0.126732	0.101076	-0.06408	-0.0409701	0.132285	-0.0792278	mod0
ENSG00000100330	MTMR3	0.183375	0.0637373	0.135816	0.0830474	0.050899	-0.265915	-0.25827	-0.181371	-0.0573465	0.0307116	-0.154593	-0.0484199	0.129018	mod0
ENSG00000136156	ITM2B	0.366757	-0.0301299	0.421926	0.325438	0.287922	-0.450705	-0.738434	-0.410731	-0.486372	0.122184	-0.333958	-0.0445373	0.100465	mod3
ENSG00000133606	MKRN1	-0.393683	0.301326	0.118574	-0.46248	-0.318346	-0.255481	-0.204208	-0.0416329	-0.0576593	0.00220711	0.451703	-0.305968	-0.408424	mod1
ENSG00000171606	ZNF274	-0.0660175	-0.00906376	0.401295	0.0811578	0.0337933	-0.0483398	-0.291073	-0.446447	-0.36577	0.235589	-0.157465	-0.187413	0.181099	mod3
ENSG00000229132	EIF4A1P10	0.0694257	-0.289538	-0.0604529	0.377176	0.362193	0.0794866	0.0543962	0.0483975	-0.0711739	0.114286	-0.29218	0.265545	0.165977	mod5
ENSG00000151474	FRMD4A	0.332383	0.0591246	-0.147358	-0.0403548	-0.13082	0.0309524	0.134218	0.0316704	0.18375	-0.15394	0.00784318	-0.0157373	0.0756799	mod0
ENSG00000251562	MALAT1	0.311966	-0.346887	0.0637665	0.278056	0.174668	0.47226	0.235268	0.037147	-0.147344	-0.073173	-0.197903	0.30167	0.134914	mod9
ENSG00000113356	POLR3G	0.00225843	-0.279096	-0.0183599	0.101248	0.141076	0.442279	0.292143	0.0676758	-0.0644789	-0.192742	-0.0861599	0.232714	-0.124289	mod9
ENSG00000165125	TRPV6	-0.262727	0.132004	0.0591016	-0.256918	-0.221341	-0.00765165	0.00857559	-0.00877419	-0.0195326	0.0587125	0.330779	-0.15004	-0.113381	mod1
ENSG00000121361	KCNJ8	0.149943	-0.127672	0.119556	0.45417	0.338552	-0.0854838	-0.230748	-0.295903	-0.20213	-0.0179772	-0.388875	-0.0140998	0.0751788	mod5
ENSG00000116254	CHD5	-0.42421	0.609745	-0.403291	-0.587951	-0.338858	-0.127219	0.387137	0.183144	0.702049	0.00295644	0.614118	-0.443194	0.0395367	mod1
ENSG00000035681	NSMAF	-0.206582	0.122677	0.194289	-0.171375	-0.00512029	-0.354057	-0.414951	-0.0867528	-0.165524	0.0510704	0.090114	-0.112812	-0.280686	mod0
ENSG00000181191	PJA1	-0.342041	0.622821	-0.26092	-0.396805	-0.371934	-0.272772	0.0862489	0.0756014	0.495335	0.280681	0.466476	-0.422021	0.32978	mod2
ENSG00000171530	TBCA	0.0681969	-0.300118	-0.110359	0.0419381	-0.0660885	0.343513	0.215264	0.317395	-0.0777997	-0.111267	-0.0281415	0.301044	-0.231957	mod9
ENSG00000262814	MRPL12	0.0473713	-0.356515	-0.180384	0.038565	0.0525027	0.287314	0.266648	0.402454	-0.0317784	-0.27437	-0.0511311	0.4756	-0.112061	mod4
ENSG00000169908	TM4SF1	0.246634	-0.369172	0.000693787	0.487406	0.445528	0.103823	-0.104947	0.0296783	-0.226559	-0.0812799	-0.416405	0.356238	0.00305094	mod5
ENSG00000101109	STK4	-0.0984197	0.101038	-0.0766186	-0.084046	-0.0197607	0.0245969	0.0756151	-0.0660401	0.118509	0.134468	0.0734774	-0.195615	-0.0427274	mod0
ENSG00000125285	SOX21	0.599041	0.104027	0.31947	0.0628078	-0.10199	-0.292954	-0.445909	-0.296264	-0.232011	-0.0288457	-0.145548	-0.141548	0.0219735	mod3
ENSG00000164011	ZNF691	-0.0178407	-0.277787	0.132336	0.0599564	0.127013	0.0810176	0.00950662	0.115432	-0.0841803	-0.143201	-0.132985	0.2998	-0.12967	mod4
ENSG00000213080	RP11.312J18.5	-0.199866	0.0460636	-0.323441	-0.0255563	0.221215	-0.0699019	0.142862	0.20803	0.253252	-0.0715494	0.0891679	0.0543109	-0.0166852	mod0
ENSG00000135655	USP15	0.0117304	0.00689742	-0.0327779	-0.0385429	0.0100521	-0.130302	-0.0502244	0.0657083	0.0727975	-0.113937	-0.0497459	0.0424342	-0.160309	mod0
ENSG00000132434	LANCL2	0.0841507	0.303472	-0.157048	-0.0639111	-0.0512868	-0.408576	-0.233585	0.0870895	0.261835	0.121247	0.0892375	-0.0978097	0.233132	mod0
ENSG00000163104	SMARCAD1	-0.284636	0.1974	0.137381	-0.193797	-0.0786945	-0.196367	-0.233656	-0.237105	-0.125017	0.105817	0.109947	-0.282013	-0.196824	mod0
ENSG00000134815	DHX34	-0.00834746	-0.0893371	0.0492706	0.297892	0.072284	0.16075	0.068314	-0.115436	-0.0467206	-0.00889974	-0.293301	0.0519813	0.122669	mod5
ENSG00000065135	GNAI3	0.454875	-0.375533	0.0704337	0.468966	0.322343	0.358776	0.172449	-0.0432366	-0.129975	-0.18804	-0.440051	0.286433	0.0348148	mod7
ENSG00000149218	ENDOD1	0.343594	-0.338521	0.594012	0.370627	0.0545386	0.204594	-0.165711	-0.36625	-0.469444	-0.0975803	-0.444017	0.123527	-0.0351232	mod3
ENSG00000256463	SALL3	0.497919	-0.119527	0.363584	0.188351	0.0647717	-0.0831482	-0.329364	-0.344478	-0.31898	-0.195784	-0.281572	0.0180915	-0.0739976	mod3
ENSG00000163251	FZD5	0.168124	-0.218064	0.476502	0.246304	0.054212	0.0517434	-0.275431	-0.353107	-0.452953	-0.0507691	-0.354123	-0.00468077	-0.174658	mod3
ENSG00000162873	KLHDC8A	0.149682	0.266579	-0.113357	0.0868063	-0.0449549	-0.133146	-0.00669898	-0.167598	0.154085	0.0161194	-0.0367534	-0.251436	0.0257952	mod0
ENSG00000188917	TRMT2B	-0.290704	0.0947424	-0.376418	-0.196387	-0.0661047	0.086151	0.292219	0.265089	0.273836	0.0979685	0.276362	0.000941305	0.0704491	mod0
ENSG00000254004	ZNF260	0.0749072	-0.217705	0.0465294	0.138269	0.0467176	0.0443032	0.0124485	0.0294592	-0.033397	-0.223739	-0.165376	0.213029	-0.129022	mod0
ENSG00000111843	TMEM14C	0.0047983	-0.309359	0.277272	0.14679	0.208405	-0.0895071	-0.297211	0.0280602	-0.374398	-0.105982	-0.136749	0.314098	-0.0648802	mod0
ENSG00000126777	KTN1	0.362813	-0.676613	0.342485	0.462953	0.241411	0.707653	0.220872	-0.0590682	-0.426451	-0.18033	-0.499204	0.505851	-0.0055147	mod9
ENSG00000158865	SLC5A11	-0.0470906	-0.137709	0.719956	-0.0889363	-0.187967	0.0732447	-0.296862	-0.369069	-0.496865	0.0219802	-0.0819901	-0.0715379	-0.0652677	mod3
ENSG00000169093	ASMTL	-0.213921	0.106637	-0.271842	-0.195753	-0.0989927	0.0016954	0.160168	0.301878	0.199968	-0.0547092	0.245526	0.015682	-0.237006	mod10
ENSG00000033867	SLC4A7	-0.0125418	-0.22609	-0.371897	0.0885467	0.0344285	0.743433	0.816548	0.333149	0.339718	-0.071234	0.0159798	0.255282	0.20122	mod8
ENSG00000021776	AQR	0.194871	-0.0983943	0.156201	0.274394	0.138841	0.191005	-0.000784902	-0.295076	-0.159045	0.0514058	-0.258032	0.0194783	0.213491	mod0
ENSG00000196876	SCN8A	-0.284034	0.526851	-0.2014	-0.607521	-0.481589	-0.226792	0.150577	0.125962	0.44988	-0.0376387	0.617975	-0.4306	-0.113308	mod1
ENSG00000119669	IRF2BPL	-0.0636497	0.369745	0.00804292	-0.0590459	-0.0235677	-0.390125	-0.256399	-0.318383	0.0960466	0.240351	0.00672432	-0.470097	0.0100763	mod2
ENSG00000054654	SYNE2	-0.0971428	0.214976	-0.103385	-0.0425019	0.046459	-0.0116184	0.0323685	-0.14197	0.0857489	0.161635	0.089872	-0.253075	0.0934431	mod0
ENSG00000179051	RCC2	-0.0953083	-0.124355	0.296433	-0.141506	-0.0161757	0.0693497	-0.129344	-0.150738	-0.375349	-0.0595415	0.0293344	0.0346267	-0.164674	mod3
ENSG00000205940	HSP90AB2P	-0.240742	0.312901	-0.0511127	-0.219621	-0.167721	0.0135218	0.107456	-0.138969	0.202894	0.641191	0.186132	-0.392212	0.54218	mod12
ENSG00000169715	MT1E	0.708949	-0.50433	0.304739	0.407591	0.232777	0.154949	-0.206929	-0.0649176	-0.445907	-0.262982	-0.467884	0.436169	-0.0567193	mod7
ENSG00000167996	FTH1	0.300883	-0.16266	0.388695	0.277011	0.193864	-0.0751003	-0.409691	-0.283939	-0.430967	-0.398927	-0.379673	0.127054	-0.364839	mod3
ENSG00000130479	MAP1S	-0.210283	0.205314	0.109647	-0.208694	-0.114107	-0.141556	-0.138208	-0.176528	-0.0882863	-0.109621	0.244548	-0.234136	-0.294074	mod0
ENSG00000124762	CDKN1A	0.163576	-0.331329	-0.189416	0.548037	0.437867	0.0818169	0.0754807	-0.00858565	-0.0177266	-0.163635	-0.442299	0.242165	-0.199797	mod5
ENSG00000161956	SENP3	-0.319479	0.220571	-0.181005	-0.499573	-0.388142	-0.00489151	0.260001	0.254586	0.3339	-0.118545	0.427311	-0.107977	-0.074439	mod1
ENSG00000188211	NCR3LG1	-0.271901	0.28311	-0.201854	-0.202546	-0.0496367	0.061635	0.289784	-0.0249848	0.359043	0.119016	0.239899	-0.258537	0.129361	mod6
ENSG00000250479	CHCHD10	0.180835	-0.196074	-0.198884	-0.0079581	-0.0651661	0.122798	0.15031	0.459649	0.0248019	-0.171375	0.108327	0.391125	-0.0367155	mod4
ENSG00000143126	CELSR2	-0.441568	0.6529	0.0872836	-0.494758	-0.440822	-0.34828	-0.111538	-0.267378	0.247615	0.356675	0.492995	-0.686693	0.155476	mod2
ENSG00000006530	AGK	-0.345713	0.492629	-0.0205862	-0.548373	-0.257602	-0.339485	-0.180353	0.00315607	0.144846	0.00861569	0.475522	-0.39141	-0.228658	mod1
ENSG00000182809	CRIP2	-0.126262	0.304178	-0.412535	-0.111275	0.0801757	-0.253259	0.00214371	0.176187	0.377733	0.0518836	0.17976	-0.180985	-0.142115	mod6
ENSG00000137841	PLCB2	-0.0267117	-0.0363108	-0.199592	0.355661	0.6946	-0.13734	-0.0891995	-0.0291746	0.113237	0.0934093	-0.260675	0.136261	0.153085	mod11
ENSG00000117155	SSX2IP	-0.294989	0.450547	-0.346268	-0.438691	-0.289862	-0.173094	0.187354	0.196705	0.421485	0.0956415	0.579578	-0.322653	-0.00701227	mod1
ENSG00000136940	PDCL	0.0174654	0.110025	0.244346	-0.220018	-0.33199	-0.203518	-0.230195	-0.0705449	-0.153579	0.174002	0.164758	-0.146939	-0.0560273	mod0
ENSG00000176697	BDNF	-0.305821	0.472965	-0.299755	-0.390702	-0.268665	-0.181135	0.126092	0.0861517	0.458737	-0.0316188	0.373833	-0.366983	0.0309692	mod2
ENSG00000177042	TMEM80	-0.0131267	0.116177	0.0117543	-0.0713141	-0.129619	-0.102432	-0.00750653	-0.170515	0.0200503	0.0171576	0.0788617	-0.157034	-0.0342976	mod0
ENSG00000179837	RBM15B	-0.124204	0.500315	-0.050715	-0.267711	-0.227325	-0.306562	-0.137434	-0.109555	0.218226	0.369399	0.266462	-0.452819	0.329406	mod2
ENSG00000136531	SCN2A	-0.196387	0.263092	-0.546744	-0.244895	-0.133852	0.129021	0.592826	0.362529	0.64562	-0.00295086	0.394401	-0.0655813	0.13599	mod6
ENSG00000224165	DNAJC27.AS1	0.182622	-0.234851	0.174055	-0.0149183	-0.13274	0.206823	0.0895301	0.0788251	-0.195074	-0.236492	-0.0487607	0.262384	-0.242779	mod0
ENSG00000226478	UPF3AP1	-0.0421565	-0.26347	0.0738182	0.0806103	0.0404898	0.262201	0.152868	0.0635121	-0.0966267	-0.41225	-0.10456	0.249215	-0.242484	mod0
ENSG00000104856	RELB	-0.00314709	-0.317386	-0.109262	0.31206	0.289197	0.163277	0.108692	0.00117137	-0.0791772	0.081935	-0.340259	0.159103	0.128284	mod5
ENSG00000204386	NEU1	-0.0495597	-0.273574	0.0791793	0.0251858	0.0956408	0.262909	0.167872	0.0173798	-0.104507	-0.0350514	-0.0345854	0.144761	-0.16747	mod0
ENSG00000163026	C2orf44	-0.12478	0.268165	-0.161105	-0.197512	-0.21948	0.0748406	0.209022	0.0649009	0.231094	0.132937	0.219563	-0.229207	-0.0840145	mod0
ENSG00000137309	HMGA1	-0.0903979	-0.200141	-0.497756	0.279694	0.439635	0.222803	0.359921	0.294208	0.234934	0.0731663	-0.158582	0.243042	0.0864173	mod8
ENSG00000116783	TNNI3K	-0.274959	0.195211	0.0573235	-0.297878	-0.152432	-0.264076	-0.233695	-0.01449	-0.0514273	0.145486	0.218612	-0.18263	-0.16106	mod0
ENSG00000124523	SIRT5	-0.0482067	0.151573	0.0373405	-0.0752329	-0.0922071	-0.126181	-0.203863	-0.176565	-0.15572	0.189522	0.0810253	-0.241389	0.0413737	mod0
ENSG00000181523	SGSH	0.127377	0.101166	-0.0468452	0.152402	0.119793	-0.111207	-0.0359114	-0.25869	0.043971	0.135638	-0.10596	-0.241055	-0.0263591	mod0
ENSG00000181873	IBA57	0.0430488	0.0809782	-0.0616824	0.00984964	-0.11699	0.13738	0.22427	0.0408792	0.216666	0.167096	-0.0293919	-0.0497479	0.339481	mod0
ENSG00000225783	MIAT	-0.19944	0.249522	-0.140459	-0.321533	-0.281289	-0.0530311	0.0940736	0.15788	0.176251	0.0790039	0.432612	-0.217833	-0.0173917	mod1
ENSG00000102393	GLA	-0.121699	-0.132593	-0.187855	0.0583844	0.18552	0.0738761	0.126865	0.155986	0.0168831	-0.00153793	0.008026	0.126409	0.0407244	mod0
ENSG00000104221	BRF2	-0.348717	0.152617	-0.144711	-0.156612	0.0572138	-0.0842793	-0.0299706	0.0313792	0.0239003	-0.0321292	0.207597	-0.140673	-0.430907	mod0
ENSG00000089280	FUS	-0.157211	0.280376	0.144537	-0.328847	-0.258861	-0.0931999	-0.12217	-0.207518	-0.122822	0.23814	0.318927	-0.443491	-0.157806	mod0
ENSG00000236540	AC006547.13	-0.239506	-0.0201013	-0.186694	-0.227847	-0.186128	0.181317	0.313323	0.237254	0.162162	-0.151266	0.210734	0.0870826	-0.0669549	mod0
ENSG00000167625	ZNF526	-0.312631	0.124718	0.00790034	-0.0737671	-0.0282691	0.11428	0.191734	-0.0868734	0.0959824	0.252394	0.135838	-0.133301	0.103878	mod0
ENSG00000171984	C20orf196	0.0913403	-0.160315	-0.0249753	0.14515	0.171029	0.00436452	-0.0029702	0.0996334	-0.0400199	-0.0761853	-0.150737	0.167523	-0.10954	mod0
ENSG00000082146	STRADB	0.26623	-0.226733	0.030524	0.268182	0.135479	0.184833	-0.0304021	-0.0020819	-0.166347	-0.167525	-0.296481	0.171906	-0.101509	mod0
ENSG00000136717	BIN1	-0.00115256	-0.174241	0.691464	0.0891807	0.210421	0.00834118	-0.303753	-0.427427	-0.463898	-0.0416189	-0.198834	-0.027764	-0.201436	mod3
ENSG00000198208	RPS6KL1	-0.43588	0.565789	-0.362776	-0.610658	-0.443408	-0.134982	0.306187	0.225939	0.598392	0.367485	0.641163	-0.433581	0.262126	mod1
ENSG00000103269	RHBDL1	-0.173928	0.160145	-0.170711	-0.418788	-0.264101	0.0135105	0.087045	0.163562	0.0427541	-0.17834	0.481295	-0.0863633	-0.390278	mod1
ENSG00000114126	TFDP2	-0.0356819	0.0129587	-0.08382	-0.0479777	0.035616	0.0708889	0.17195	0.0958747	0.164664	-0.0970192	0.0495078	0.0215507	-0.0181316	mod0
ENSG00000138621	PPCDC	0.131828	-0.304581	0.0743876	0.121237	0.129202	0.423046	0.29775	0.0776981	-0.0587099	-0.0416383	-0.153755	0.244112	0.178492	mod9
ENSG00000198010	DLGAP2	-0.229438	0.552462	-0.352172	-0.583397	-0.448924	-0.138971	0.235039	0.249484	0.517378	0.14574	0.5905	-0.402018	0.103117	mod1
ENSG00000148411	NACC2	0.598105	-0.353751	0.525919	0.463319	0.280623	-0.0503714	-0.444829	-0.431352	-0.593476	-0.121588	-0.521086	0.179676	-0.0187978	mod3
ENSG00000120156	TEK	0.0712077	0.18592	0.0745091	0.0469667	0.00900585	-0.281907	-0.296827	-0.229348	-0.0711293	0.0599022	-0.035013	-0.213437	0.00866061	mod0
ENSG00000122971	ACADS	0.688537	-0.520559	0.30338	0.32505	0.04752	0.329903	-0.0169195	-0.0283167	-0.402499	-0.330891	-0.382726	0.443718	-0.101861	mod7
ENSG00000140374	ETFA	0.472902	-0.214857	-0.0363085	0.438108	0.156388	-0.0407245	-0.0917068	-0.0275716	-0.0797279	0.0766169	-0.421231	0.223924	0.197629	mod7
ENSG00000205808	PPAPDC2	-0.192119	0.268187	0.0622314	-0.338836	-0.179569	-0.132169	-0.0157394	-0.0813376	0.0859463	-0.0155195	0.32631	-0.249484	-0.205034	mod1
ENSG00000105366	SIGLEC8	0.174746	-0.141009	0.126766	0.192186	0.532113	-0.0339149	-0.149847	-0.0797803	-0.122277	-0.184117	-0.188421	0.150845	-0.360862	mod11
ENSG00000180822	PSMG4	-0.144849	-0.0973874	-0.132882	-0.202526	-0.118805	0.0230073	0.0249599	0.391455	-0.00189323	-0.250782	0.189736	0.212023	-0.497246	mod0
ENSG00000116161	CACYBP	-0.0992081	-0.0612187	-0.196275	-0.00831642	-0.0787897	0.0895017	0.0949374	0.295586	0.0540241	-0.152935	0.0750532	0.135544	-0.19991	mod10
ENSG00000125304	TM9SF2	-0.0541107	0.0379453	0.0218586	-0.00868292	-0.0319296	-0.0576748	-0.0446316	-0.0882479	0.0260747	0.18046	-0.00355314	-0.0990786	0.0652633	mod0
ENSG00000163827	LRRC2	-0.158041	0.346027	-0.509328	-0.188209	-0.0736555	-0.0407976	0.343096	0.255371	0.584139	-0.0543836	0.305306	-0.209243	-0.225775	mod6
ENSG00000165475	CRYL1	0.636165	-0.446096	0.460895	0.3837	0.121235	0.188273	-0.282894	-0.222694	-0.619756	-0.157855	-0.402356	0.283632	-0.134996	mod3
ENSG00000160785	SLC25A44	-0.403831	0.256125	-0.0478915	-0.471841	-0.27642	-0.0813936	0.107179	0.0753803	0.236329	0.0432754	0.43492	-0.208551	-0.0738178	mod1
ENSG00000083168	KAT6A	0.208731	-0.239902	0.113377	0.0695627	0.0117479	0.545967	0.383186	0.00920744	-0.0798037	-0.122204	-0.0768933	0.136987	-0.0695198	mod9
ENSG00000168818	STX18	0.034952	-0.0353484	0.139075	0.0934151	-0.0266314	-0.0127035	-0.113229	0.0143034	-0.137754	0.104873	0.0233328	0.0463604	0.0863543	mod0
ENSG00000114923	SLC4A3	-0.331758	0.619841	-0.61594	-0.356376	-0.185387	-0.1628	0.369109	0.290659	0.807498	0.228793	0.4657	-0.37309	0.189098	mod6
ENSG00000134056	MRPS36	-0.0900448	0.111222	-0.16836	-0.145176	-0.0542612	-0.167969	-0.114258	0.108011	-0.0137911	-0.0462158	0.184917	-0.0462978	-0.220416	mod0
ENSG00000152377	SPOCK1	0.0820587	0.0376289	0.317478	-0.0482703	-0.247766	0.0529371	-0.0934601	-0.300299	-0.210569	-0.137549	-0.00432241	-0.159243	-0.224397	mod3
ENSG00000101945	SUV39H1	-0.216451	0.282877	-0.204274	-0.270601	-0.231481	0.072354	0.330772	0.0732642	0.349072	0.0817332	0.294542	-0.276035	0.0167428	mod0
ENSG00000196605	ZNF846	-0.229572	0.0526255	-0.146831	-0.22514	-0.0991974	-0.0891628	0.0218965	0.251871	0.101529	-0.0195263	0.229667	0.0555377	-0.097712	mod0
ENSG00000136381	IREB2	-0.0383812	-0.0237818	-0.144045	0.148419	0.0624619	-0.0965803	0.0288175	-0.0158395	0.0941839	-0.0548739	-0.0962348	0.0365435	0.082816	mod0
ENSG00000157985	AGAP1	-0.102914	0.163846	0.171307	-0.13668	-0.0924212	0.0256085	0.0803446	-0.178446	0.0692216	-0.0592696	0.100949	-0.145582	0.0492993	mod0
ENSG00000141219	C17orf80	-0.11771	0.211497	0.251063	-0.292379	-0.351615	-0.249926	-0.279793	-0.0787764	-0.111882	-0.0448446	0.219479	-0.17956	-0.202772	mod0
ENSG00000231025	RP11.175O19.4	-0.0905486	0.170839	-0.0446829	-0.0668712	0.0645843	-0.100483	-0.0189784	-0.0964704	0.0921463	-0.00726621	0.0831318	-0.201517	-0.0984457	mod0
ENSG00000134594	RAB33A	-0.05867	-0.174595	0.498428	-0.088821	-0.0689627	-0.0364592	-0.288251	-0.154348	-0.345177	-0.0661669	-0.0581311	0.136207	-0.13406	mod3
ENSG00000163634	THOC7	-0.156163	0.196964	-0.146617	-0.272153	-0.2187	-0.146985	-0.0613517	0.276318	0.161927	0.012832	0.304331	0.00808589	0.0790227	mod1
ENSG00000120742	SERP1	0.516602	-0.442566	0.177562	0.623447	0.494618	-0.032607	-0.336754	-0.137733	-0.415752	-0.263468	-0.600221	0.379874	-0.227736	mod5
ENSG00000188783	PRELP	0.286946	-0.0996743	0.178317	0.306304	0.310992	-0.0155849	-0.182672	-0.271071	-0.210238	0.0612856	-0.299651	0.0280518	0.0586882	mod5
ENSG00000011638	TMEM159	-0.0885961	0.104708	-0.19464	0.0168269	0.0587705	-0.138867	0.0371504	-0.0155827	0.197561	-0.0721963	-0.00431693	-0.0627542	-0.0617744	mod0
ENSG00000090372	STRN4	-0.325443	0.62703	-0.246633	-0.520025	-0.459153	-0.193614	0.0502754	0.0750019	0.390365	0.224699	0.570435	-0.507634	0.0518755	mod2
ENSG00000164187	LMBRD2	-0.158131	0.413737	-0.356304	-0.406988	-0.429755	-0.0357055	0.307473	0.0977147	0.469191	0.0695394	0.452163	-0.365501	0.0135986	mod6
ENSG00000236333	TRHDE.AS1	-0.216291	0.11403	-0.307542	-0.362579	-0.169043	0.107026	0.317282	0.295295	0.317615	-0.111713	0.397318	0.0190007	0.0904406	mod6
ENSG00000175785	PRIMA1	0.115508	-0.248146	0.642418	0.201705	0.0770358	0.130093	-0.238383	-0.477722	-0.502245	0.0329317	-0.330313	-0.0286406	-0.0415957	mod3
ENSG00000155876	RRAGA	-0.0458383	0.359422	0.0739111	-0.0469437	-0.17879	-0.425279	-0.368402	-0.225084	-0.00119865	0.385406	0.0854144	-0.362133	0.244273	mod2
ENSG00000198468	FLVCR1.AS1	-0.0241174	0.0318053	0.0463465	-0.0584571	-0.0539022	-0.0810995	-0.145765	-0.0692894	-0.120065	-0.138388	-0.0303434	-0.0806364	-0.293492	mod0
ENSG00000188878	FBF1	0.126163	-0.033863	0.0535401	0.0958534	0.103255	-0.0591104	-0.0789911	0.0125465	0.0149455	-0.0399674	-0.17507	0.0607024	0.227106	mod0
ENSG00000163344	PMVK	0.307333	-0.470135	-0.0198345	0.226873	0.138197	0.320442	0.218078	0.298463	-0.051788	-0.147517	-0.324289	0.545573	0.0595932	mod4
ENSG00000175221	MED16	0.242707	-0.148109	-0.0537474	0.402454	0.216669	0.155783	0.167334	-0.160708	0.0600552	-0.100823	-0.363616	0.0915841	0.119503	mod5
ENSG00000133401	PDZD2	-0.134252	0.486915	-0.0171079	-0.253015	-0.240575	-0.419351	-0.163451	-0.133459	0.257838	0.243763	0.259432	-0.390384	0.163376	mod2
ENSG00000152818	UTRN	0.0537149	0.00843611	-0.230453	0.0518414	0.108398	0.11977	0.169336	-0.0104917	0.0484001	0.0987255	0.045577	-0.0451933	0.146942	mod0
ENSG00000230291	RP11.244J10.1	0.139357	-0.0911201	-0.0160527	0.209048	0.090068	-0.0488573	-0.0137714	0.0422172	0.0580211	0.159165	-0.226587	0.185062	0.517998	mod0
ENSG00000121406	ZNF549	-0.19368	0.314115	-0.13346	-0.143535	-0.101338	-0.343672	-0.152401	0.11989	0.196059	0.124958	0.156724	-0.200078	0.120672	mod2
ENSG00000169087	HSPBAP1	0.244374	-0.29198	0.0506907	0.183987	0.127162	0.122834	-0.0665281	0.0293932	-0.257536	-0.0932134	-0.193698	0.217008	-0.175408	mod0
ENSG00000163517	HDAC11	0.312237	-0.21512	0.765093	0.14026	-0.0503707	0.0349564	-0.417163	-0.518946	-0.619332	0.158554	-0.279053	-0.0597733	0.128677	mod3
ENSG00000173465	SSSCA1	-0.157736	-0.0218724	-0.412147	-0.0586199	0.00574376	0.0962337	0.391616	0.4628	0.41897	-0.170202	0.103857	0.216165	-0.0637311	mod10
ENSG00000154582	TCEB1	-0.138074	-0.12389	-0.249065	0.0336509	0.165633	0.0962974	0.1424	0.337119	0.0692068	-0.0164838	0.0154046	0.222032	-0.0469208	mod10
ENSG00000166266	CUL5	-0.163783	0.0283049	-0.210176	-0.118549	-0.0647002	0.108271	0.349033	0.253146	0.350992	-0.198874	0.12121	0.0450245	-0.1848	mod6
ENSG00000093167	LRRFIP2	0.131823	-0.263006	0.157033	0.0888515	-0.00823314	0.391344	0.108023	-0.00999646	-0.235597	-0.101972	-0.0907959	0.152151	-0.0020688	mod9
ENSG00000133315	MACROD1	0.0356141	-0.284154	-0.199081	0.223423	0.202714	0.156569	0.127005	0.264542	-0.0713012	-0.0816801	-0.100534	0.386844	-0.0155504	mod4
ENSG00000204642	HLA.F	0.173011	-0.189445	0.0261805	0.463147	0.464229	-0.0919881	-0.246792	-0.0850178	-0.188455	0.0291797	-0.364942	0.15694	-0.00842176	mod5
ENSG00000260081	RP11.66N11.8	0.129708	-0.205909	-0.257206	0.000905368	-0.0977196	0.121343	0.2891	0.526552	0.231642	-0.276128	0.0096944	0.394361	-0.0703234	mod10
ENSG00000122550	KLHL7	-0.180303	0.405243	-0.0290079	-0.194187	-0.13697	-0.37019	-0.194457	-0.0468589	0.171965	0.111722	0.219711	-0.2767	0.0261917	mod2
ENSG00000263878	DLGAP1.AS4	-0.310132	0.411059	-0.379291	-0.497778	-0.332455	-0.169521	0.127693	0.394111	0.394352	0.248591	0.570418	-0.166298	0.189182	mod1
ENSG00000106236	NPTX2	-0.226888	0.434893	-0.279839	-0.384861	-0.292699	-0.176951	0.191379	0.0562438	0.531782	0.069556	0.290807	-0.398826	0.0963013	mod2
ENSG00000176890	TYMS	0.0139144	-0.248741	0.635254	-0.0270385	0.0273309	-0.0120712	-0.37154	-0.286244	-0.527731	-0.166013	-0.116077	0.0859123	-0.274262	mod3
ENSG00000203727	SAMD5	-0.169715	-0.0184279	-0.355357	-0.174998	-0.0488548	0.192688	0.377701	0.385381	0.316366	0.130117	0.230136	0.155106	0.306601	mod8
ENSG00000108469	RECQL5	0.0349432	-0.0318551	0.0696124	0.0416195	-0.140683	0.246095	0.197427	0.0777491	0.0278241	0.0977898	0.00677582	0.0620677	0.195682	mod0
ENSG00000176749	CDK5R1	-0.49321	0.818205	-0.122511	-0.622152	-0.392078	-0.513775	-0.164189	-0.149914	0.395382	0.290362	0.661155	-0.723508	-0.0303584	mod2
ENSG00000103222	ABCC1	-0.181093	0.164143	0.143306	-0.0105698	-0.00929514	-0.335383	-0.315993	-0.186581	-0.0656758	0.115356	-0.0131091	-0.150265	0.155638	mod0
ENSG00000126267	COX6B1	-0.0505224	-0.330142	-0.269747	-0.0422446	0.144456	0.218694	0.346208	0.590786	0.230007	-0.409635	0.046414	0.557219	-0.108819	mod4
ENSG00000225648	SBDSP1	-0.101594	-0.027955	0.07774	-0.140522	0.0384451	-0.104478	-0.170661	0.016797	-0.176805	-0.104525	0.0720385	0.0350262	-0.32186	mod0
ENSG00000151778	SERP2	-0.259939	0.164541	-0.248224	-0.523524	-0.307149	0.0562661	0.185679	0.518421	0.25363	0.0167863	0.576224	0.0667468	-0.10456	mod1
ENSG00000132004	FBXW9	-0.422533	0.299825	-0.344246	-0.475016	-0.37238	-0.0181507	0.289212	0.369062	0.448306	-0.0248177	0.4439	-0.127585	-0.0492513	mod1
ENSG00000101452	DHX35	-0.126665	0.269251	0.0623048	-0.243294	-0.213627	-0.175568	-0.178457	-0.0804539	-0.109685	0.135998	0.228917	-0.293419	-0.0860852	mod0
ENSG00000095002	MSH2	-0.141243	0.390238	0.00858561	-0.389563	-0.443117	-0.213581	-0.0471153	-0.0810907	0.179359	0.158774	0.369106	-0.324671	0.21238	mod2
ENSG00000169727	GPS1	0.0191755	0.0319659	0.06071	-0.0928319	-0.0698172	0.00825026	0.0356724	-0.0267521	0.0245103	-0.0567922	0.015803	-0.0578898	-0.0439886	mod0
ENSG00000226698	RP1.50O24.6	-0.020119	-0.192739	-0.0802609	-0.0381623	-0.140871	0.2974	0.304668	0.263685	0.0675117	-0.187636	-0.00688026	0.301096	0.0307153	mod4
ENSG00000154146	NRGN	-0.400761	0.404515	-0.114132	-0.484949	-0.25618	-0.0689494	0.104181	0.101909	0.184245	0.100694	0.565219	-0.276696	-0.0950103	mod1
ENSG00000175084	DES	-0.0946523	-0.0569531	-0.284036	0.0274659	0.00304045	0.115545	0.170374	0.173614	0.100412	0.168393	0.0156475	0.104569	0.128565	mod0
ENSG00000155090	KLF10	-0.239805	0.128456	-0.110096	-0.161858	-0.0640465	-0.167352	-0.0363615	0.0544673	0.151249	-0.025052	0.149292	-0.127502	-0.0398071	mod0
ENSG00000178950	GAK	0.00366793	-0.0438394	-0.0349285	-0.167634	-0.176911	0.0948032	0.11449	0.144961	0.0730437	-0.292934	0.0838209	0.110326	-0.263901	mod0
ENSG00000152291	TGOLN2	-0.186226	-0.00711605	-0.0921045	0.111156	0.18962	0.288717	0.35181	-0.0852803	0.163458	0.260451	-0.0101291	-0.0789397	0.459	mod8
ENSG00000196456	ZNF775	-0.0885865	-0.0648079	0.171818	-0.243396	-0.346241	0.207662	0.123238	0.203839	-0.04819	0.0973582	0.219399	0.152054	0.149544	mod0
ENSG00000187630	DHRS4L2	0.0544428	-0.319292	0.0416936	-0.0456587	-0.107807	0.240023	0.134812	0.279907	-0.113444	-0.381524	-0.0455026	0.410062	-0.156431	mod4
ENSG00000107959	PITRM1	-0.189277	0.325217	-0.291307	-0.179498	-0.214951	-0.0907551	0.154477	0.192822	0.353437	0.0167974	0.29049	-0.152361	0.123397	mod6
ENSG00000155097	ATP6V1C1	-0.235777	0.362762	-0.39848	-0.38403	-0.168296	-0.307335	0.117864	0.317935	0.513035	0.0773236	0.449141	-0.182371	0.00494777	mod6
ENSG00000142920	ADC	-0.261293	0.37453	0.0820063	-0.413856	-0.404634	-0.162663	-0.103445	0.088002	0.129966	0.197083	0.395793	-0.263133	0.0185921	mod1
ENSG00000123119	NECAB1	-0.317356	0.207662	-0.000460288	-0.392673	-0.321609	0.0845929	0.112047	0.10212	0.0771784	0.0912323	0.45174	-0.209499	-0.139976	mod1
ENSG00000116874	WARS2	0.0240499	-0.153307	-0.134406	0.137607	0.112534	0.139979	0.12103	0.00564526	-0.041391	-0.0565874	-0.131235	0.137224	0.126697	mod0
ENSG00000163686	ABHD6	-0.116682	0.169829	0.320656	-0.141969	-0.181418	-0.196007	-0.305457	-0.150142	-0.177719	0.0996637	0.0709032	-0.130339	0.0182783	mod3
ENSG00000187535	IFT140	0.18447	0.082251	0.0702714	0.140476	0.0295571	-0.0323883	-0.15605	-0.269496	-0.16716	0.106613	-0.0480282	-0.129574	0.129899	mod0
ENSG00000237172	B3GNT9	0.00700183	0.190654	0.438825	-0.0970255	-0.0255144	-0.272318	-0.461774	-0.425345	-0.302938	-0.0223327	-0.00850004	-0.246367	-0.158914	mod3
ENSG00000100599	RIN3	0.273289	-0.2084	-0.0984068	0.576706	0.578852	-0.0173327	-0.0123926	-0.0267825	-0.0160297	-0.295565	-0.4548	0.273808	-0.163486	mod11
ENSG00000154118	JPH3	-0.354017	0.65549	-0.331527	-0.640542	-0.444131	-0.373654	0.0410442	0.240482	0.527774	-0.00602203	0.655708	-0.35211	-0.0874913	mod1
ENSG00000141582	CBX4	-0.120987	0.414719	0.190362	-0.259527	-0.350006	-0.303108	-0.272966	-0.26096	-0.024473	0.0814445	0.172654	-0.48283	-0.203425	mod2
ENSG00000174791	RIN1	-0.201507	0.335234	-0.517059	-0.0586513	0.0133762	-0.132552	0.245351	0.274019	0.524818	0.317985	0.203564	-0.16945	0.251354	mod6
ENSG00000151065	DCP1B	0.202041	0.0208047	0.167116	0.139973	0.076645	-0.125922	-0.299638	-0.220349	-0.273568	0.149683	-0.124351	-0.0713131	0.060318	mod0
ENSG00000146776	ATXN7L1	-0.28821	0.146374	-0.221544	-0.293629	-0.118	-0.00936375	0.226652	0.276722	0.239563	-0.102023	0.322415	-0.048469	-0.150471	mod1
ENSG00000053254	FOXN3	0.197346	-0.225792	0.0571215	-0.0438043	0.105798	0.206133	0.111518	0.0590981	-0.0906387	-0.202478	-0.00236611	0.208263	-0.195026	mod7
ENSG00000085514	PILRA	0.00810946	-0.183172	0.0739557	0.252574	0.560846	-0.00353952	-0.182039	-0.0566749	-0.184931	-0.182641	-0.254982	0.220205	-0.169696	mod11
ENSG00000239382	ALKBH6	-0.150988	0.0410749	-0.310693	-0.210589	-0.386074	0.301459	0.438021	0.288949	0.270612	0.0655988	0.236741	-0.0165131	0.137233	mod8
ENSG00000221890	NPTXR	-0.308467	0.663363	-0.472061	-0.422622	-0.165302	-0.264649	0.254731	0.153719	0.762264	0.128871	0.442192	-0.443875	0.171293	mod2
ENSG00000143772	ITPKB	0.786348	-0.575621	0.457096	0.770752	0.422736	0.233915	-0.208696	-0.38812	-0.571247	-0.164719	-0.756544	0.369939	0.0639244	mod7
ENSG00000170906	NDUFA3	0.167955	-0.420894	-0.250356	0.201833	0.217648	0.437792	0.37757	0.502548	0.0298588	-0.36492	-0.122434	0.587509	-0.202912	mod4
ENSG00000106615	RHEB	0.0217796	0.0462027	-0.144229	-0.0763326	-0.0475205	-0.203264	-0.142858	0.147876	0.00180312	-0.156293	0.0913879	-0.00187267	-0.251996	mod0
ENSG00000105583	WDR83OS	0.336117	-0.594083	-0.0216345	0.570529	0.502174	0.272628	0.128928	0.239154	-0.124664	-0.185901	-0.521881	0.638796	0.0448077	mod4
ENSG00000176531	PHLDB3	-0.145699	0.0694287	-0.0980047	-0.140199	-0.22363	0.0880698	0.144191	0.0212304	0.0780833	0.066265	0.133243	-0.118036	0.0591922	mod0
ENSG00000111799	COL12A1	-0.143675	0.0903351	0.031298	-0.215074	-0.222656	-0.204003	-0.168704	0.130694	-0.037025	-0.20215	0.180968	0.023666	-0.181618	mod0
ENSG00000147650	LRP12	-0.332143	0.538198	-0.147457	-0.293307	-0.248857	-0.277336	-0.00114614	-0.190154	0.284038	0.108742	0.318258	-0.518317	0.0631242	mod2
ENSG00000198216	CACNA1E	-0.303178	0.758909	-0.251213	-0.498741	-0.414037	-0.396348	-0.0104324	0.00265579	0.483773	0.348246	0.566175	-0.586917	0.156029	mod2
ENSG00000181588	MEX3D	0.164214	-0.0489549	0.313435	0.115567	0.0026124	-0.078932	-0.272105	-0.341159	-0.294224	-0.0308544	-0.222428	-0.0875054	-0.210916	mod3
ENSG00000064115	TM7SF3	-0.112752	0.351469	-0.122724	-0.081223	-0.0413341	-0.172732	0.0202797	-0.0128757	0.321702	0.205663	0.135728	-0.261167	0.2464	mod2
ENSG00000118997	DNAH7	0.025165	0.0560456	-0.17677	-0.0669465	-0.0991105	-0.118637	-0.026116	0.138874	0.124242	0.0620773	0.0508845	-0.0123669	0.22714	mod0
ENSG00000181896	ZNF101	-0.104722	0.114441	-0.233136	-0.0682311	-0.158327	0.00227081	0.156478	0.124974	0.2053	0.00788874	0.072007	-0.063191	-0.0756886	mod0
ENSG00000075035	WSCD2	-0.49519	0.510732	-0.452482	-0.55379	-0.282504	-0.120201	0.389392	0.236804	0.620209	0.0169485	0.656584	-0.38045	-0.0647125	mod1
ENSG00000164751	PEX2	0.402566	-0.156757	0.0398958	0.26646	-0.0209729	-0.0268389	-0.0886726	0.100527	-0.0895112	0.045766	-0.235629	0.22066	0.140256	mod7
ENSG00000137642	SORL1	-0.125201	0.0521603	0.117791	-0.20847	0.0192697	-0.0609547	-0.0166912	-0.08494	-0.0127801	0.0618486	0.22541	-0.0866963	0.198778	mod0
ENSG00000217950	AC073869.20	-0.231787	0.13665	0.0980786	-0.385974	-0.440045	0.149981	0.126523	-0.111937	-0.0383404	0.295233	0.329008	-0.263993	0.162479	mod1
ENSG00000133884	DPF2	0.329499	-0.356627	0.421292	0.308926	0.0695595	0.320259	-0.0451295	-0.364833	-0.399699	0.0850105	-0.39473	0.134842	0.0935273	mod3
ENSG00000261185	RP11.317P15.5	-0.327957	0.319715	-0.251144	-0.500699	-0.235084	-0.234822	0.0502985	0.259772	0.406678	0.0629532	0.411911	-0.157165	-0.0244956	mod1
ENSG00000237289	CKMT1B	-0.368426	0.324147	-0.40412	-0.490175	-0.269929	0.00977901	0.316128	0.404647	0.466399	-0.0491239	0.609042	-0.14504	-0.248627	mod1
ENSG00000136144	RCBTB1	0.0834722	0.0789178	0.392413	-0.0160234	-0.153647	-0.0694553	-0.216404	-0.400761	-0.220693	0.111399	-0.00856851	-0.235742	0.0750996	mod3
ENSG00000174145	KIAA1239	-0.260719	0.65091	-0.340583	-0.335639	-0.143663	-0.465412	-0.0552583	-0.0399193	0.460124	0.0772223	0.369288	-0.517563	0.00174611	mod2
ENSG00000198919	DZIP3	-0.0650212	0.156524	-0.317757	-0.0686286	-0.0168827	0.0825704	0.298415	0.199536	0.33269	0.00464215	0.242174	-0.0552501	-0.00259512	mod6
ENSG00000068878	PSME4	0.0730994	-0.172012	0.163348	0.0709544	-0.0722934	0.292038	0.157982	-0.06817	-0.0392332	0.0397141	-0.0972468	0.0585999	0.236804	mod0
ENSG00000132294	EFR3A	-0.333213	0.328251	-0.330367	-0.352063	-0.120052	-0.17217	0.110107	0.181897	0.317588	0.275072	0.447048	-0.20962	0.223558	mod1
ENSG00000213866	YBX1P10	0.157995	-0.379271	0.30858	0.205197	0.241512	0.220845	-0.0767729	-0.183092	-0.381215	-0.0573243	-0.272532	0.246859	-0.000791999	mod0
ENSG00000077147	TM9SF3	0.264716	-0.114317	0.176364	0.184795	0.0820996	-0.11928	-0.234777	-0.129739	-0.272241	-0.0137649	-0.162922	0.0195993	-0.116413	mod0
ENSG00000220785	MTMR9LP	0.203047	-0.0500869	0.211773	0.0026052	0.0209926	-0.106151	-0.304435	-0.14432	-0.205356	-0.0846161	-0.124086	0.00831219	-0.119616	mod0
ENSG00000213199	ASIC3	-0.1246	0.157702	-0.0117613	-0.125253	0.0398277	-0.00581417	-0.00429706	-0.0808216	0.0274724	0.0807805	0.16566	-0.199086	-0.00694251	mod0
ENSG00000163902	RPN1	0.318094	-0.379405	0.28764	0.40608	0.245059	0.102698	-0.241643	-0.0672984	-0.422179	0.191663	-0.412121	0.26604	0.288555	mod5
ENSG00000214456	PLIN5	0.346617	-0.19171	0.0107216	-0.017258	-0.137614	0.249606	0.187355	0.199956	0.00481624	-0.228451	-0.0414551	0.278802	0.137613	mod7
ENSG00000101901	ALG13	0.105243	0.0238583	0.236655	0.105136	-0.0178452	-0.213196	-0.259297	-0.209016	-0.126644	0.0815048	-0.0930971	-0.0907562	0.162154	mod0
ENSG00000221909	FAM200A	-0.176114	0.212881	-0.125185	-0.200971	-0.125319	-0.144599	-0.0370057	0.166062	0.191235	0.0733636	0.165169	-0.141879	-0.0774095	mod0
ENSG00000184205	TSPYL2	-0.247552	0.346496	-0.251581	-0.290519	-0.284608	-0.0106426	0.213056	0.0742585	0.261324	0.103084	0.374128	-0.362382	-0.175589	mod2
ENSG00000077549	CAPZB	0.0371493	0.0299378	-0.142017	0.279485	0.400184	-0.133084	-0.147043	-0.194548	-0.058296	-0.0184008	-0.219103	-0.110786	-0.243962	mod11
ENSG00000214174	AMZ2P1	-0.08746	-0.000310551	-0.263178	-0.0943712	-0.11313	0.0837813	0.226805	0.24699	0.200986	-0.134049	0.181293	0.0597062	-0.24005	mod0
ENSG00000100889	PCK2	0.297534	-0.186024	-0.126607	0.206261	0.155589	0.116243	0.101786	0.155518	0.0271323	-0.0589537	-0.187451	0.222534	0.0737789	mod0
ENSG00000138709	LARP1B	-0.0714403	-0.243666	-0.376076	0.0217964	0.02291	0.541452	0.615476	0.346572	0.230055	-0.178204	0.0260934	0.298801	-0.0146329	mod8
ENSG00000156050	FAM161B	-0.367096	0.239304	-0.17018	-0.201671	-0.0552948	-0.00699292	0.17704	0.00947644	0.212194	0.140457	0.295933	-0.184945	-0.00668336	mod0
ENSG00000145016	KIAA0226	-0.101078	0.209007	-0.0171679	-0.096521	-0.0207434	-0.0538711	0.095814	-0.181708	0.193338	0.125884	0.0636262	-0.275343	0.210966	mod0
ENSG00000105701	FKBP8	-0.126634	0.136592	-0.118457	-0.34869	-0.35109	0.0519995	0.100571	0.280319	0.0974303	-0.26457	0.371425	0.015828	-0.257891	mod1
ENSG00000102241	HTATSF1	0.0436162	-0.109483	0.0409696	-0.128414	-0.169543	0.239059	0.137919	0.179506	-0.0569494	0.0789161	0.1392	0.143931	0.110196	mod0
ENSG00000107438	PDLIM1	0.120497	-0.271618	0.0121916	0.425377	0.383415	-0.0459743	-0.160429	-0.117341	-0.231312	0.0554516	-0.346774	0.156968	0.0101844	mod5
ENSG00000184209	SNRNP35	-0.0397073	-0.0125399	0.0990143	-0.224902	-0.286472	0.194798	0.074371	0.112413	-0.110369	-0.0392309	0.227154	0.00741872	-0.161475	mod0
ENSG00000171604	CXXC5	0.128283	-0.0157737	0.108347	0.0605444	-0.0990618	0.0470107	0.0773116	-0.205735	-0.0116299	-0.22168	-0.0712433	-0.0512371	-0.0260776	mod0
ENSG00000047932	GOPC	-0.186685	0.116562	-0.29215	0.0197595	0.0577297	0.040083	0.297458	0.097542	0.282577	-0.00923012	0.0870584	-0.0279493	0.167168	mod0
ENSG00000168118	RAB4A	0.0851536	-0.0137153	-0.0176162	0.15056	0.116241	-0.219313	-0.174854	0.0776664	-0.00951654	-0.0148871	-0.159921	0.180972	0.0824718	mod0
ENSG00000134375	TIMM17A	-0.277665	0.171852	-0.533878	-0.251114	-0.204576	0.120502	0.488595	0.504996	0.544708	0.117658	0.345112	-0.0136956	0.174178	mod6
ENSG00000171863	RPS7	0.288742	-0.584215	-0.0750318	0.268536	0.21738	0.215937	0.11442	0.499103	-0.119569	-0.494947	-0.301331	0.799942	-0.230945	mod4
ENSG00000066422	ZBTB11	-0.226446	0.165263	-0.191111	-0.345541	-0.173038	-0.0176654	0.181448	0.119603	0.240406	-0.064924	0.306963	-0.124622	-0.0763185	mod1
ENSG00000172732	MUS81	-0.0391465	0.293593	0.161338	-0.232228	-0.314298	-0.212346	-0.19133	-0.034615	0.000687306	0.304874	0.273386	-0.245877	0.265172	mod0
ENSG00000102755	FLT1	-0.029164	0.0997763	0.105156	0.222162	0.396675	-0.209423	-0.288404	-0.437577	-0.159051	0.052306	-0.204032	-0.220279	-0.0817232	mod11
ENSG00000095370	SH2D3C	-0.0680901	0.262693	-0.279648	-0.116707	-0.0816944	-0.122461	-0.0102044	0.0248323	0.175344	0.0510137	0.200092	-0.176079	0.0249837	mod0
ENSG00000133872	TMEM66	-0.155565	0.284043	0.0404433	-0.0640556	-0.0838846	-0.460118	-0.346778	-0.0933807	0.0429624	0.140471	0.0593903	-0.25608	0.0943408	mod2
ENSG00000075651	PLD1	0.0513654	-0.124198	0.635105	0.150969	0.0631636	-0.0859755	-0.362773	-0.463911	-0.418602	-0.15986	-0.282995	-0.0597763	-0.128941	mod3
ENSG00000198795	ZNF521	-0.143274	0.113156	0.113037	-0.193721	-0.0483336	-0.175191	-0.183372	-0.00427864	-0.0039364	-0.0252356	0.0889933	-0.0681936	-0.0523637	mod0
ENSG00000125827	TMX4	-0.256613	0.275537	-0.364361	-0.299099	-0.2127	0.00919549	0.323427	0.284498	0.421279	0.0301411	0.433351	-0.113835	-0.0106996	mod6
ENSG00000153823	PID1	0.103602	0.256208	-0.135376	0.0710009	0.201422	-0.289	-0.158779	-0.0100813	0.285421	-0.0196466	-0.10457	-0.106043	-0.0450058	mod0
ENSG00000197448	GSTK1	0.340939	-0.444065	0.172607	0.520869	0.440234	0.197067	-0.103996	-0.00552003	-0.345263	0.115113	-0.435008	0.394507	0.188449	mod5
ENSG00000183628	DGCR6	0.0815726	-0.176705	-0.358987	0.148324	-0.084279	0.226194	0.360805	0.430001	0.270431	0.0619607	-0.0175425	0.334745	0.211179	mod10
ENSG00000138767	CNOT6L	0.208411	-0.204494	0.0242267	0.261994	0.0645115	0.151646	0.0792195	0.0124049	-0.0539845	-0.221234	-0.229046	0.192453	-0.0188815	mod0
ENSG00000167772	ANGPTL4	0.666871	-0.663754	0.26311	0.6324	0.361528	0.250258	-0.118123	-0.0601763	-0.420804	-0.386597	-0.631218	0.556642	-0.218182	mod7
ENSG00000096654	ZNF184	-0.289964	0.299299	-0.255143	-0.495542	-0.375875	0.0402823	0.328837	0.208836	0.379251	-0.0463402	0.502184	-0.20776	-0.178475	mod1
ENSG00000078549	ADCYAP1R1	0.667722	-0.220289	-0.0140726	0.559498	0.346854	0.0495277	-0.0635682	-0.172638	-0.133213	0.14681	-0.478428	0.160833	0.355406	mod7
ENSG00000103550	C16orf88	-0.046865	-0.175323	-0.22186	-0.0221436	-0.116469	0.604337	0.655228	0.273942	0.263841	-0.066364	0.00582131	0.192935	0.118419	mod8
ENSG00000177565	TBL1XR1	0.0876072	0.112416	-0.0162376	-0.250383	-0.268894	-0.0536728	-0.0129442	0.145038	-0.00144089	-0.0891835	0.307024	-0.0132143	-0.136435	mod1
ENSG00000204314	PRRT1	-0.302669	0.741747	-0.362294	-0.368094	-0.0780364	-0.386891	-0.0301478	-0.0854846	0.491582	0.289476	0.493734	-0.658396	0.0348271	mod2
ENSG00000171566	PLRG1	0.0747252	-0.113727	0.0928918	0.206578	0.225825	-0.0928683	-0.162589	-0.176097	-0.173322	0.205481	-0.199562	0.0581222	0.234826	mod0
ENSG00000111785	RIC8B	-0.290997	0.245252	-0.0219744	-0.111477	-0.0560841	-0.163951	-0.0292606	-0.150192	0.0799587	0.149189	0.195635	-0.266648	-0.0236707	mod0
ENSG00000265666	CTD.2267D19.2	-0.182381	0.187637	-0.174286	-0.204993	-0.0870782	-0.0609869	0.107764	0.130119	0.211928	-0.0277279	0.212267	-0.074	-0.105143	mod0
ENSG00000128285	MCHR1	-0.526546	0.644467	-0.58378	-0.484139	-0.284663	-0.218758	0.331069	0.265797	0.693767	0.253857	0.567555	-0.443045	0.0597045	mod6
ENSG00000108423	TUBD1	-0.139118	-0.101151	-0.074391	0.00635611	0.0908858	0.112938	0.203152	0.188872	0.172268	-0.174002	-0.0446993	0.1733	-0.059115	mod0
ENSG00000254373	RP11.34P1.2	-0.0404454	-0.146028	-0.043883	-0.140329	-0.210186	0.187097	0.114405	0.320775	-0.0396143	-0.20599	0.107184	0.303943	0.0473519	mod4
ENSG00000070831	CDC42	0.0336553	0.0773751	-0.0432906	-0.000892081	-0.0585839	-0.0651147	-0.106127	-0.00201509	-0.0306239	0.0646736	0.00287988	-0.129652	-0.107288	mod0
ENSG00000115020	PIKFYVE	-0.178943	0.281409	0.0781928	-0.159408	-0.0933722	-0.260028	-0.196077	-0.152795	-0.0101401	0.152617	0.123467	-0.288097	0.0407643	mod0
ENSG00000186960	C14orf23	0.0810509	-0.0724256	-0.29945	0.0900106	-0.0956461	0.195424	0.261678	0.294233	0.182252	-0.128559	-0.0359775	0.158271	0.0140818	mod0
ENSG00000164414	SLC35A1	-0.195004	0.0560857	-0.0223173	-0.0746898	0.174353	-0.145321	-0.192649	-0.0398793	-0.114025	-0.0130512	0.104724	-0.0858321	-0.312121	mod0
ENSG00000221968	FADS3	0.0878046	0.00360178	-0.16217	0.425289	0.346483	-0.118969	-0.0488269	-0.142609	0.0906542	0.0576189	-0.322465	-0.0304742	0.0532938	mod5
ENSG00000113558	SKP1	-0.245924	0.0707974	-0.154374	-0.1786	-0.181493	-0.0326464	0.0929496	0.279031	0.205488	0.0555423	0.230098	0.0495214	0.0721926	mod0
ENSG00000131069	ACSS2	0.143531	-0.109893	0.395753	0.0899605	-0.0200128	0.250103	-0.0194924	-0.304067	-0.275449	0.0330521	-0.119335	-0.0435059	0.0583665	mod3
ENSG00000254317	RP11.473O4.5	-0.48588	0.302475	-0.298607	-0.596664	-0.351147	-0.142127	0.163712	0.344963	0.353833	0.120873	0.626837	-0.112319	0.0117498	mod1
ENSG00000230453	ANKRD18B	-0.00674344	0.022767	-0.143504	-0.0533667	-0.152977	0.28743	0.297555	0.150104	0.11922	0.00658739	0.127577	-0.00770595	-0.0154558	mod0
ENSG00000135317	SNX14	-0.195156	0.321777	-0.0795478	-0.236985	-0.31417	-0.193038	0.049356	0.00834489	0.201895	0.150254	0.292475	-0.235686	0.139823	mod2
ENSG00000101290	CDS2	-0.100074	0.556439	0.00256179	-0.241156	-0.202758	-0.309728	-0.149491	-0.215059	0.215948	0.113142	0.250039	-0.513219	-0.112533	mod2
ENSG00000116396	KCNC4	-0.10443	0.416656	-0.414346	-0.285011	-0.249144	-0.0671669	0.28068	0.189066	0.557908	0.00648671	0.360262	-0.258741	-0.0166405	mod6
ENSG00000244754	N4BP2L2	0.122042	-0.291278	0.245622	-0.0146438	-0.180675	0.438674	0.162055	0.0518192	-0.224443	-0.251987	-0.0195854	0.25012	-0.193742	mod9
ENSG00000137845	ADAM10	0.0629653	0.125312	0.0364864	0.127159	0.031287	-0.0806554	-0.00321	-0.190491	0.10504	0.086028	-0.130833	-0.214697	0.111146	mod0
ENSG00000135930	EIF4E2	-0.0331796	-0.0703072	-0.189165	0.0129228	0.167868	0.130358	0.212773	0.211725	0.189228	0.0520075	0.036239	0.10842	0.0726339	mod0
ENSG00000112294	ALDH5A1	0.0862029	0.193582	-0.175223	0.0542797	0.00525244	-0.236604	0.00667927	0.123776	0.277398	0.0200417	0.0304128	-0.0346794	0.261549	mod0
ENSG00000131095	GFAP	0.402547	-0.405768	0.364259	0.448638	0.382067	0.32352	-0.0200062	-0.242144	-0.379771	-0.243334	-0.4178	0.281265	-0.0881996	mod5
ENSG00000055950	MRPL43	0.208105	-0.207403	0.257194	0.21308	0.206156	-0.0612063	-0.295076	-0.0936614	-0.347619	-0.0726936	-0.188171	0.211985	-0.10567	mod0
ENSG00000197045	GMFB	0.162765	-0.270812	-0.0725375	0.381971	0.362839	-0.0672413	-0.0477554	0.0592926	-0.0043511	-0.0234693	-0.381149	0.335808	0.210076	mod5
ENSG00000120708	TGFBI	0.0797915	-0.437735	-0.0795335	0.405676	0.524261	0.088117	-0.0154414	0.0639816	-0.160909	-0.138636	-0.40504	0.395488	-0.0911006	mod4
ENSG00000057663	ATG5	-0.20072	0.0703183	-0.1349	-0.206463	-0.116821	-0.0410136	0.0932476	0.273051	0.151804	-0.0627338	0.222875	0.0584553	-0.232189	mod0
ENSG00000163428	LRRC58	0.213391	-0.214886	0.144994	0.262812	0.151521	0.243405	0.160029	-0.0491908	-0.00772533	-0.0671419	-0.265381	0.160453	0.181687	mod0
ENSG00000144935	TRPC1	-0.265374	0.429127	-0.129113	-0.3356	-0.168022	-0.381362	-0.151537	-0.0117532	0.258553	0.331476	0.326008	-0.381313	0.0442021	mod2
ENSG00000095397	DFNB31	-0.100152	-0.082958	0.584356	-0.0594993	-0.103117	0.0820689	-0.240045	-0.346751	-0.386625	-0.012017	-0.0935228	-0.11186	-0.102947	mod3
ENSG00000149809	TM7SF2	0.221542	0.12647	0.133199	-0.147205	-0.33321	0.0136639	0.00160318	-0.00792359	0.0545886	-0.223043	0.098143	-0.104538	-0.165223	mod0
ENSG00000164880	INTS1	-0.215234	0.291485	-0.313686	-0.276467	-0.106683	-0.0750057	0.313509	0.081421	0.479901	0.0431887	0.258033	-0.232659	0.145255	mod6
ENSG00000174938	SEZ6L2	-0.502279	0.50636	-0.349382	-0.623062	-0.455908	0.0150371	0.382968	0.183495	0.5426	0.242809	0.729159	-0.452793	0.190412	mod1
ENSG00000170616	SCRT1	-0.415391	0.443683	-0.197344	-0.670288	-0.515092	-0.257656	0.0504838	0.237497	0.319159	0.0260709	0.698933	-0.280807	-0.108591	mod1
ENSG00000079432	CIC	-0.114762	0.488631	-0.0149295	-0.0529478	-0.0751904	-0.153806	-0.0482833	-0.480585	0.143875	0.163124	0.0679618	-0.621557	0.0369896	mod2
ENSG00000177868	CCDC23	-0.0321806	-0.143867	0.0753088	-0.17491	-0.206287	0.245979	0.0618534	0.218335	-0.11744	0.165758	0.105785	0.154704	0.138596	mod0
ENSG00000163597	SNHG16	0.210059	-0.297006	-0.0661298	0.305049	0.240864	0.32127	0.260561	0.0749022	-0.00537581	-0.241071	-0.243316	0.338032	0.046353	mod4
ENSG00000217576	RP11.64P12.8	-0.0203075	-0.104869	0.248135	0.0890058	-0.0229467	0.114302	-0.13109	-0.20375	-0.331955	-0.0525152	-0.131855	0.0121728	-0.106409	mod0
ENSG00000131626	PPFIA1	0.301565	-0.341966	0.0765179	0.261402	0.13288	0.42525	0.22463	-0.00298477	-0.139604	-0.0387097	-0.225572	0.25478	0.126503	mod9
ENSG00000139579	NABP2	-0.343649	0.240985	-0.402823	-0.343065	-0.260738	0.0300553	0.348471	0.348755	0.417382	0.278375	0.462587	-0.0938803	0.264504	mod8
ENSG00000107249	GLIS3	0.433352	-0.46582	0.116712	0.527529	0.428609	0.23683	-0.0527507	-0.0789181	-0.351358	-0.275419	-0.480582	0.377445	-0.0664538	mod5
ENSG00000186409	CCDC30	-0.0813257	0.0167935	-0.326994	-0.0924107	0.0662023	0.230691	0.329513	0.321172	0.217133	-0.0679134	0.153107	0.0927947	-0.0920342	mod8
ENSG00000204442	FAM155A	-0.191761	0.382578	-0.0850746	-0.4225	-0.253255	-0.207956	-0.0135197	0.117156	0.270257	-0.0291597	0.43169	-0.245896	-0.0759574	mod1
ENSG00000118260	CREB1	0.224973	-0.0314987	-0.00887489	0.365092	0.113343	0.113092	0.0946775	-0.259769	0.019966	0.215755	-0.258906	-0.103737	0.340734	mod5
ENSG00000113838	TBCCD1	0.0849817	0.18448	0.0427159	0.115305	0.00204174	0.0549264	-0.0586152	-0.242641	-0.030933	0.305257	-0.0783173	-0.270068	0.342254	mod0
ENSG00000006756	ARSD	0.0916187	-0.205965	0.00331172	-0.0129946	0.147779	0.145444	0.134755	0.0823824	-0.0168465	-0.10778	-0.039853	0.191356	-0.0799076	mod0
ENSG00000174238	PITPNA	-0.221183	0.320811	-0.229342	-0.242023	-0.0872966	-0.133255	0.0433202	-0.0257823	0.14939	0.262599	0.353238	-0.342086	0.166828	mod2
ENSG00000113648	H2AFY	-0.0829017	0.122569	0.0946835	0.12542	0.17445	-0.243855	-0.287172	-0.226131	-0.113179	0.184918	-0.0461094	-0.179364	-0.0127181	mod0
ENSG00000105605	CACNG7	-0.34368	0.571384	0.00552557	-0.561468	-0.373869	-0.338024	-0.213646	-0.115858	0.115582	0.184578	0.540732	-0.547975	-0.181614	mod2
ENSG00000160695	VPS11	-0.227648	0.377478	0.175819	-0.311889	-0.228159	-0.266219	-0.296915	-0.270915	-0.125367	0.259979	0.370309	-0.47355	-0.127377	mod2
ENSG00000256060	TRAPPC2P1	0.023287	-0.0248356	-0.229256	-0.0273045	-0.134766	0.0736809	0.28029	0.406599	0.249604	-0.108208	0.12876	0.219545	-0.0315175	mod10
ENSG00000100814	CCNB1IP1	-0.179316	0.0776534	-0.297206	-0.131483	0.0432258	-0.0202962	0.134895	0.324523	0.18515	0.0254563	0.239715	0.0603523	0.0499915	mod10
ENSG00000049618	ARID1B	0.0751833	0.138244	0.222789	0.0909795	0.0661262	-0.137194	-0.268916	-0.442451	-0.186685	0.0735667	-0.0645796	-0.273927	-0.0665639	mod0
ENSG00000234899	AC005152.2	0.371587	-0.328622	0.0354692	0.268955	0.18205	0.272181	0.156753	0.0517158	-0.0395419	-0.0378469	-0.304379	0.338327	0.219492	mod4
ENSG00000162520	SYNC	0.0237859	-0.104051	0.125772	-0.102935	-0.0737072	0.12531	0.0558188	-0.0731108	-0.0827418	-0.203796	0.000839541	0.0292216	-0.0195863	mod0
ENSG00000011198	ABHD5	0.187438	-0.244363	0.19929	0.341047	0.284172	-0.0917187	-0.276164	-0.185788	-0.245063	0.146011	-0.400587	0.177358	0.299742	mod5
ENSG00000198783	ZNF830	-0.125435	-0.0857685	0.0968712	-0.170355	-0.178344	0.177442	0.0948204	0.0910367	-0.0539795	0.0498256	0.106943	0.0320149	0.0390675	mod0
ENSG00000088812	ATRN	-0.0906626	0.479321	0.101323	-0.229621	-0.35166	-0.365409	-0.239849	-0.208128	0.0923591	0.154215	0.297095	-0.435147	0.0677085	mod2
ENSG00000198513	ATL1	-0.344479	0.627116	-0.119553	-0.586821	-0.541103	-0.356469	-0.0368279	0.0862404	0.357657	0.275031	0.579644	-0.476923	0.0860548	mod2
ENSG00000006377	DLX6	-0.0867913	0.204092	-0.120633	-0.23093	-0.147958	0.00203283	0.0529398	0.0426046	0.069245	-0.0468911	0.315287	-0.128176	-0.235401	mod1
ENSG00000152457	DCLRE1C	-0.0610108	-0.102826	-0.252861	-0.0198285	0.135924	0.231493	0.326992	0.34411	0.242594	-0.17842	0.0382357	0.229925	-0.0896514	mod8
ENSG00000243156	MICAL3	-0.296893	0.21589	0.146501	-0.28338	-0.225883	-0.0699822	0.0193919	-0.290762	0.00733814	0.112316	0.230494	-0.337088	-0.0172715	mod0
ENSG00000123411	IKZF4	0.0614995	0.0270622	-0.0610757	0.0250427	0.0165719	0.0462557	0.128877	0.0328199	0.158262	-0.0797512	-0.0712744	0.0233184	0.0397965	mod0
ENSG00000163348	PYGO2	-0.13036	0.0778061	0.15106	-0.00551043	-0.0310434	0.0299139	-0.0417508	-0.215187	-0.0197222	0.306588	-0.0582192	-0.211165	0.219042	mod0
ENSG00000102898	NUTF2	-0.107327	0.244663	-0.0125807	-0.00174495	0.0856516	-0.412389	-0.331873	-0.0293652	0.0300436	0.2067	-0.0229322	-0.104201	0.180623	mod0
ENSG00000127663	KDM4B	-0.134643	0.317875	0.00726418	-0.0962274	-0.105311	-0.268202	-0.0670725	-0.266811	0.194512	0.0536612	0.0585755	-0.382196	0.0866239	mod2
ENSG00000104728	ARHGEF10	0.307157	-0.375815	0.555992	0.398444	0.128363	0.0246116	-0.382605	-0.31169	-0.535113	-0.0353147	-0.507887	0.252219	0.183149	mod3
ENSG00000183775	KCTD16	0.0696309	0.0686477	-0.462767	-0.0768244	-0.0831967	0.164299	0.478463	0.251957	0.405932	-0.121187	0.253261	0.0214914	-0.000503377	mod8
ENSG00000205763	RP9P	0.0588349	-0.305573	-0.17801	0.0816249	0.006719	0.511712	0.461704	0.377613	0.12415	-0.168593	-0.0879738	0.395144	0.00706255	mod9
ENSG00000182934	SRPR	-0.202587	0.341969	0.139643	-0.108599	-0.00105087	-0.368689	-0.326169	-0.279276	-0.0238506	0.22628	0.149674	-0.465242	-0.0321257	mod2
ENSG00000120029	C10orf76	0.0210401	-0.00583931	-0.0287617	0.0537416	0.0379936	0.174562	0.124354	0.0130863	0.00316677	0.14959	0.0485009	-0.0588419	0.137694	mod0
ENSG00000135940	COX5B	0.0582315	-0.431073	0.0474251	-0.103832	-0.130111	0.303849	0.14765	0.472182	-0.168984	-0.30785	0.0592165	0.591024	-0.0882455	mod4
ENSG00000084764	MAPRE3	-0.428116	0.70161	-0.247449	-0.654953	-0.551193	-0.278703	0.045364	0.104996	0.397648	0.189318	0.703173	-0.572833	-0.12505	mod1
ENSG00000188010	MORN2	0.0127014	-0.24796	-0.0952565	0.0869932	0.0829864	0.0843597	0.0703213	0.318768	-0.0334647	-0.0138737	-0.0326223	0.378071	0.043029	mod4
ENSG00000172046	USP19	-0.316513	0.360177	-0.131473	-0.470255	-0.369658	-0.0974479	0.0537259	0.0745621	0.136846	0.208642	0.536862	-0.379406	-0.18669	mod1
ENSG00000132561	MATN2	0.335394	-0.199149	0.150334	0.470719	0.363939	0.106932	-0.0664901	-0.321272	-0.201373	0.0244183	-0.435481	0.00447168	0.0357414	mod5
ENSG00000184307	ZDHHC23	-0.28502	0.403911	-0.356699	-0.368092	-0.195424	-0.0404441	0.263184	0.218776	0.501709	-0.00504614	0.45394	-0.283933	0.00350981	mod6
ENSG00000166902	MRPL16	-0.0274484	0.040827	-0.0296134	-0.166555	0.0547789	-0.234394	-0.205863	0.193179	-0.091421	0.103425	0.202051	0.0588422	-0.0382238	mod0
ENSG00000250568	RP11.333E13.2	0.251729	-0.315708	0.0120755	0.225276	0.205405	0.317453	0.160309	0.124209	-0.080249	-0.14844	-0.19938	0.327272	-0.0460223	mod4
ENSG00000103460	TOX3	-0.0454649	0.205309	-0.189611	-0.0496947	-0.0154677	-0.13842	0.0987887	0.13917	0.351053	0.173342	0.0138304	-0.102702	0.187682	mod6
ENSG00000165659	DACH1	-0.334223	0.498937	-0.0867819	-0.257987	-0.166837	-0.405686	-0.188356	-0.183214	0.148175	0.102837	0.321861	-0.460763	-0.192278	mod2
ENSG00000184203	PPP1R2	0.124583	0.0463177	-0.233089	0.111005	-0.00604538	-0.142656	0.0117824	0.208427	0.188672	0.0237909	-0.0498248	0.0580449	0.182367	mod0
ENSG00000151332	MBIP	0.056258	0.0583572	0.237211	-0.104799	-0.277094	-0.0982635	-0.201041	-0.255065	-0.202687	0.242664	-0.0324322	-0.206411	0.00243659	mod0
ENSG00000188549	C15orf52	0.316148	-0.268162	0.41523	0.350412	0.287943	-0.0803207	-0.396145	-0.293703	-0.437762	0.046412	-0.340978	0.131808	0.0977607	mod3
ENSG00000164221	CCDC112	0.296074	-0.589887	0.0705134	0.395435	0.239053	0.594436	0.327264	0.102556	-0.230293	-0.216589	-0.408337	0.514438	-0.00242496	mod9
ENSG00000259673	IQCH.AS1	-0.174632	0.226182	-0.148853	-0.192346	-0.0258067	0.0593471	0.187801	0.0238718	0.24449	0.130698	0.221254	-0.168826	0.184896	mod0
ENSG00000224383	C17orf72	-0.0660915	0.113254	0.0127488	-0.154537	-0.201484	-0.0679485	-0.0114337	-0.0471389	0.083938	-0.0514256	0.0677413	-0.146315	0.00225876	mod0
ENSG00000112249	ASCC3	0.15992	-0.0789887	0.114487	0.228101	0.119078	0.12556	-0.00556601	-0.234146	-0.1051	0.188063	-0.258261	-0.065656	0.333088	mod0
ENSG00000148296	SURF6	0.0047724	-0.14449	-0.0896982	-0.0849925	-0.265884	0.499175	0.428042	0.185518	0.0539288	0.0534189	0.0964734	0.0974669	0.143074	mod9
ENSG00000196865	NHLRC2	0.0564446	-0.118316	0.060369	-0.00864195	-0.107862	0.00847918	-0.0604642	0.0551697	-0.0938947	0.0829541	-0.0626196	0.0566329	0.133294	mod0
ENSG00000213523	SRA1	-0.0969418	-0.310576	-0.048301	-0.0774998	0.0719343	0.155971	0.0857787	0.436929	-0.0593877	-0.135081	0.0534477	0.439251	-0.0339462	mod4
ENSG00000204991	SPIRE2	-0.388429	0.463828	-0.2582	-0.39271	-0.108676	-0.294571	-0.0285433	0.0930006	0.322555	0.198359	0.50343	-0.313642	0.166686	mod2
ENSG00000213741	RPS29	0.254989	-0.55042	0.118071	0.433883	0.455624	0.110727	-0.0712595	0.193109	-0.208534	-0.505566	-0.474394	0.686478	-0.282376	mod4
ENSG00000147654	EBAG9	-0.0507924	0.138602	-0.215245	-0.0999843	-0.0601683	-0.0701016	-0.0178856	0.301782	0.105093	0.167204	0.184391	0.0159933	0.176138	mod10
ENSG00000165997	ARL5B	-0.0420818	0.11535	0.0760248	-0.164405	-0.100664	-0.0729286	-0.123028	-0.155083	-0.129591	-0.114001	0.113266	-0.178559	-0.209851	mod0
ENSG00000257727	CNPY2	-0.0963937	-0.174035	-0.0657822	-0.0238255	0.0944185	0.160421	0.135959	0.292836	0.000140782	-0.143339	0.0720409	0.303629	-0.0891675	mod4
ENSG00000100578	KIAA0586	0.12913	-0.0773901	0.140549	0.329974	0.311653	-0.142334	-0.2422	-0.281083	-0.193259	0.177144	-0.340179	-0.0199949	0.0282517	mod5
ENSG00000077454	LRCH4	-0.100629	-0.115275	0.337498	0.267942	0.425227	-0.0609783	-0.306225	-0.426862	-0.411915	0.0688902	-0.293392	-0.0728512	-0.139377	mod3
ENSG00000109736	MFSD10	0.0938597	-0.021347	-0.0372858	0.279044	0.227628	-0.163341	-0.227693	-0.0998668	-0.0515027	0.0746206	-0.304463	-0.0100683	0.150692	mod0
ENSG00000132763	MMACHC	-0.291345	0.241247	-0.107896	-0.379868	-0.235522	-0.0739625	0.116387	0.18237	0.221955	0.198427	0.352632	-0.149223	0.293094	mod1
ENSG00000128463	EMC4	0.0495908	0.148714	0.0512963	-0.112142	-0.0916886	-0.144886	-0.220829	-0.0194844	-0.108793	0.174508	0.133361	-0.155226	-0.0532889	mod0
ENSG00000198466	ZNF587	-0.254304	0.213534	-0.315175	-0.184824	-0.208435	-0.0280935	0.290479	0.315327	0.46116	0.0766151	0.24272	-0.0289515	0.151731	mod6
ENSG00000177432	NAP1L5	-0.403622	0.618016	-0.18536	-0.668621	-0.477506	-0.289074	0.001825	0.0624822	0.312383	0.19255	0.707006	-0.538932	-0.11896	mod1
ENSG00000131389	SLC6A6	-0.0902979	0.0845048	0.340259	0.0747008	0.116943	-0.169993	-0.368136	-0.521602	-0.372126	0.223272	-0.0515476	-0.312249	0.0825418	mod3
ENSG00000143183	TMCO1	0.267603	-0.384188	-0.00324338	0.40635	0.35837	-0.0147573	-0.13037	0.123867	-0.19211	-0.0584888	-0.395811	0.444803	-0.100989	mod5
ENSG00000186470	BTN3A2	0.18695	-0.222029	0.0643183	0.493688	0.391967	0.229536	0.0441268	-0.236531	-0.157463	0.16694	-0.371182	0.0800752	0.224471	mod5
ENSG00000246067	RP11.113K21.5	-0.229781	0.0627388	0.0732273	-0.289601	-0.238347	-0.0297521	-0.098532	0.0376106	-0.127887	-0.0510447	0.203367	-0.107124	-0.324449	mod0
ENSG00000149541	B3GAT3	0.157146	-0.327744	-0.0755515	0.175519	0.05044	0.277163	0.150391	0.270207	-0.0874369	-0.0376665	-0.170452	0.303638	-0.0589838	mod4
ENSG00000165434	PGM2L1	-0.110707	0.168299	-0.625067	-0.0429353	0.0396063	0.0844375	0.527882	0.503881	0.713254	-0.0725379	0.180852	0.0966315	0.0933988	mod6
ENSG00000156976	EIF4A2	-0.551789	0.411943	-0.16715	-0.614008	-0.288712	-0.249856	0.0335738	0.215551	0.295874	0.139567	0.667392	-0.275824	-0.150619	mod1
ENSG00000149531	FRG1B	0.124429	-0.319141	-0.0403054	0.0101606	-0.00600608	0.382876	0.313339	0.192576	-0.0380088	-0.242542	-0.103622	0.290409	-0.172998	mod4
ENSG00000139679	LPAR6	0.13575	-0.360815	-0.0646966	0.461729	0.682977	0.161348	-0.0354907	0.00867088	-0.167759	-0.149365	-0.39781	0.354077	-1.58848e-05	mod11
ENSG00000197780	TAF13	-0.206187	0.209057	0.0443229	-0.432854	-0.435144	0.0195401	0.133091	0.0690698	0.143365	0.197153	0.293987	-0.178113	0.134225	mod1
ENSG00000167232	ZNF91	-0.0414613	-0.0762096	-0.459554	-0.0560314	-0.112886	0.424366	0.70628	0.478089	0.472025	-0.153751	0.155421	0.239556	0.217958	mod8
ENSG00000215030	RPL13P12	0.387991	-0.338862	0.117563	0.428016	0.256772	0.029379	-0.158099	0.00997829	-0.207849	-0.114799	-0.464891	0.373274	0.211369	mod5
ENSG00000204323	SMIM5	0.210686	-0.37243	0.791233	0.299954	0.0749355	0.156717	-0.352362	-0.469297	-0.675053	-0.0595278	-0.422777	0.130444	-0.0402398	mod3
ENSG00000167513	CDT1	0.289649	-0.2458	-0.109972	0.297247	0.0450827	0.338944	0.352047	0.0737108	0.0484488	0.0119501	-0.220707	0.227524	0.235517	mod0
ENSG00000006128	TAC1	-0.240733	0.290796	-0.448309	-0.279881	-0.190757	-0.00586875	0.32789	0.397162	0.549547	0.224874	0.31206	-0.101925	0.227558	mod6
ENSG00000213619	NDUFS3	0.0144085	-0.126865	-0.200413	-0.0980917	-0.0872001	0.0519539	0.1385	0.466561	0.101553	-0.102281	0.194125	0.280549	-0.000544744	mod10
ENSG00000142910	TINAGL1	-0.127281	0.0864836	0.21643	-0.208293	0.00985436	-0.109347	-0.22168	-0.225731	-0.220739	0.176984	0.180014	-0.193029	-0.000253107	mod0
ENSG00000197879	MYO1C	0.0105651	-0.285861	0.0381406	0.223314	0.406755	0.213395	0.106752	-0.058499	-0.107314	-0.0444397	-0.231239	0.242241	0.0947912	mod0
ENSG00000222041	LINC00152	-0.0297655	-0.0534913	-0.353386	0.0786709	0.147392	0.134506	0.323918	0.337236	0.329937	-0.178523	-0.0536776	0.180028	-0.0277169	mod6
ENSG00000234925	RP11.254B13.3	-0.238424	0.109667	-0.0728657	-0.286813	-0.169806	-0.0319551	0.0564126	0.293321	0.151728	0.113723	0.337788	0.026	0.0681227	mod1
ENSG00000232888	RPS11P5	0.114079	-0.286677	0.0618744	0.238253	0.30891	0.102021	-0.0564399	-0.0430901	-0.189552	0.245938	-0.263435	0.187062	0.1986	mod0
ENSG00000100532	CGRRF1	0.392925	-0.140286	0.00159192	0.203906	0.0800764	-0.0785985	-0.100926	0.051777	-0.0529707	-0.171279	-0.204723	0.193134	-0.0597576	mod7
ENSG00000179242	CDH4	-0.0292417	0.180087	-0.322205	-0.0613727	-0.0838049	0.308645	0.520425	0.0526671	0.440573	-0.00446845	0.0671721	-0.12056	0.321953	mod8
ENSG00000139645	ANKRD52	-0.369019	0.539406	-0.103288	-0.317861	-0.188375	-0.212773	0.0623461	-0.209852	0.35754	0.291935	0.313596	-0.57106	0.256447	mod2
ENSG00000182578	CSF1R	0.263783	-0.348429	0.0895014	0.493879	0.853009	0.09147	-0.109587	-0.0921209	-0.182773	-0.128058	-0.43611	0.318032	-0.0570372	mod11
ENSG00000189339	SLC35E2B	-0.453249	0.426322	-0.147139	-0.355016	-0.159423	-0.377112	-0.0544952	0.0936103	0.319518	0.133472	0.329656	-0.277329	0.0755232	mod2
ENSG00000184182	UBE2F	0.0697253	-0.386945	-0.200217	0.299236	0.376133	0.303978	0.28948	0.348947	0.0987286	-0.183945	-0.222013	0.488418	0.0971531	mod4
ENSG00000168214	RBPJ	0.428462	-0.473125	0.380735	0.512276	0.260852	0.374053	-0.024708	-0.180684	-0.374326	-0.112053	-0.544218	0.342451	0.179031	mod7
ENSG00000228589	RP5.1053E7.1	-0.0653602	-0.0931527	0.0903396	-0.0372327	0.0193552	0.0452689	-0.0169437	0.088025	-0.10724	-0.218457	0.0130735	0.149101	-0.148045	mod0
ENSG00000092929	UNC13D	0.332307	-0.421662	0.369101	0.602291	0.582049	0.048341	-0.293914	-0.242487	-0.443112	-0.0625131	-0.612909	0.346537	-0.0118546	mod5
ENSG00000050030	KIAA2022	-0.112916	0.3751	-0.370687	-0.368791	-0.339674	-0.113198	0.242133	0.249977	0.493798	-0.0981366	0.383645	-0.234286	-0.032485	mod6
ENSG00000090905	TNRC6A	0.32535	-0.492353	0.165977	0.237555	0.0256095	0.611748	0.302765	-0.0182392	-0.2665	-0.29506	-0.237447	0.407039	-0.112047	mod9
ENSG00000206418	RAB12	-0.205925	0.386833	-0.204777	-0.170669	-0.031058	-0.240706	-0.0940118	-0.0196552	0.203572	0.355215	0.263179	-0.393445	0.110209	mod2
ENSG00000181789	COPG1	-0.30864	0.322075	-0.0419511	-0.222012	-0.0238957	-0.140485	-0.00806199	-0.217252	0.0858499	0.224347	0.292011	-0.436832	-0.0802641	mod2
ENSG00000166068	SPRED1	0.177911	0.123147	0.0676199	0.0146822	0.0128884	-0.170496	-0.101167	-0.157603	0.0428295	0.0512702	-0.0927915	-0.182006	0.0521355	mod0
ENSG00000081818	PCDHB4	0.049858	0.168962	0.129815	-0.0359058	-0.124598	-0.200613	-0.182434	-0.332623	-0.0992093	-0.063089	-0.0480191	-0.275896	-0.161121	mod0
ENSG00000100632	ERH	0.0689181	-0.153818	0.0545252	-0.0157239	0.0717961	0.0777075	-0.0462546	0.137891	-0.151345	-0.163004	0.0387132	0.189691	-0.350431	mod0
ENSG00000167508	MVD	-0.123256	0.0686127	-0.238462	0.0610734	0.0124438	-0.0437367	0.208086	0.127307	0.37	-0.0195564	-0.0721927	-0.0210368	0.196052	mod6
ENSG00000110871	COQ5	0.146818	-0.21539	0.0922265	0.12851	0.0211162	0.0595628	-0.0486414	0.128323	-0.163951	-0.0789788	-0.117812	0.250429	-0.118865	mod0
ENSG00000172379	ARNT2	-0.110604	0.669916	-0.0373788	-0.288698	-0.178353	-0.637447	-0.351461	-0.339493	0.248331	0.286352	0.298618	-0.637253	0.0492508	mod2
ENSG00000198242	RPL23A	0.356364	-0.457502	-0.0845819	0.36487	0.245516	0.277995	0.19398	0.303326	-0.0273969	-0.197943	-0.355465	0.593102	0.0399849	mod4
ENSG00000255397	AC022182.2	-0.261104	0.296858	0.28397	-0.237787	-0.135866	-0.289735	-0.387892	-0.223218	-0.152062	0.461017	0.183507	-0.364212	0.148866	mod2
ENSG00000166578	IQCD	0.192984	-0.216499	0.0563742	0.182882	-0.00355954	0.284507	0.11429	-0.00319081	-0.144577	-0.104279	-0.15992	0.200425	-0.0778339	mod0
ENSG00000065427	KARS	0.303472	-0.351307	-0.207335	0.400947	0.229943	0.326849	0.333767	0.190614	0.0810771	0.0906959	-0.286697	0.308376	0.3622	mod4
ENSG00000180233	ZNRF2	0.0914083	-0.234217	0.26981	0.334038	0.404034	-0.156157	-0.390801	-0.262739	-0.36512	-0.171286	-0.422351	0.133451	-0.271644	mod5
ENSG00000141258	SGSM2	0.00886478	0.481179	-0.30751	-0.153963	-0.0335681	-0.311509	0.0123291	0.0769236	0.476608	-0.0141059	0.18991	-0.243725	0.0345532	mod2
ENSG00000173163	COMMD1	0.0489876	-0.311798	-0.071096	0.0564405	0.0821355	0.273955	0.206365	0.302522	-0.0656323	-0.0262066	-0.0195373	0.388625	0.233786	mod4
ENSG00000197226	TBC1D9B	0.154724	0.0256808	0.49161	0.257793	0.209284	-0.212608	-0.483235	-0.703573	-0.454689	0.261525	-0.341914	-0.303171	0.130802	mod3
ENSG00000099901	RANBP1	-0.0284029	-0.0252392	-0.0563532	-0.281743	-0.359979	0.0631834	0.0567631	0.403692	0.0365158	-0.221375	0.274063	0.209347	-0.096617	mod0
ENSG00000188674	C2orf80	-0.338573	0.617282	-0.447092	-0.534363	-0.32364	-0.291332	0.114975	0.258816	0.565793	0.323823	0.57252	-0.399691	0.253629	mod2
ENSG00000143153	ATP1B1	-0.35161	0.460197	0.0733489	-0.576195	-0.549234	-0.174985	-0.0587505	-0.0408412	0.0825231	0.233253	0.621962	-0.446527	-0.0424319	mod1
ENSG00000166073	GPR176	-0.294811	0.551215	-0.419343	-0.410655	-0.163512	-0.319021	0.0883864	0.172017	0.490358	0.0759499	0.538073	-0.320622	-0.0508728	mod2
ENSG00000139233	LLPH	0.102492	-0.317161	-0.0638593	0.187108	0.190813	0.396492	0.209049	0.188488	-0.151107	-0.102079	-0.13313	0.309664	-0.049352	mod9
ENSG00000112640	PPP2R5D	-0.440212	0.704476	-0.222301	-0.571211	-0.40044	-0.426648	-0.108273	-0.0016526	0.338589	0.243119	0.600681	-0.576117	0.011429	mod2
ENSG00000114353	GNAI2	0.471095	-0.428535	0.446868	0.728508	0.590392	0.136844	-0.258846	-0.462049	-0.549036	-0.156652	-0.738284	0.250026	-0.0680178	mod5
ENSG00000119703	ZC2HC1C	0.0902381	-0.095778	0.047032	0.131039	-0.062341	0.161976	0.0639225	-0.0605329	-0.10903	0.0478445	-0.0838182	0.041718	0.133799	mod0
ENSG00000205903	ZNF316	-0.241841	0.420877	0.0432125	-0.197549	-0.311339	-0.0819153	0.0657391	-0.223684	0.177154	0.308606	0.219054	-0.500383	0.225659	mod2
ENSG00000090776	EFNB1	0.39231	-0.172672	0.128237	0.338316	0.226994	0.096505	-0.0788818	-0.221523	-0.164303	-0.274947	-0.405521	0.0629241	-0.165464	mod5
ENSG00000174579	MSL2	0.0240892	0.0614941	0.127947	-0.130347	-0.186559	0.0411424	0.0371577	-0.0728813	0.0186875	-0.0677085	0.025988	-0.094846	0.0337934	mod0
ENSG00000157214	STEAP2	-0.321237	0.322191	-0.123162	-0.250735	-0.101919	-0.195269	-0.0190864	-0.0520183	0.0927566	0.123019	0.359873	-0.328599	-0.159708	mod2
ENSG00000159256	MORC3	-0.215617	0.193798	-0.135132	-0.15696	-0.0248376	-0.202578	-0.0525831	0.0324741	0.116686	0.225238	0.185694	-0.16831	0.0306267	mod0
ENSG00000204136	GGTA1P	0.306944	-0.302731	0.151593	0.184035	0.183629	0.21486	0.0256074	0.066148	-0.125553	-0.212797	-0.238698	0.383846	0.0970639	mod4
ENSG00000136937	NCBP1	-0.0465745	0.136835	-0.272318	-0.0829782	-0.0477942	0.171271	0.264868	0.188558	0.276229	0.18967	0.184765	-0.0521128	0.263789	mod0
ENSG00000225099	ATP6V1E1P1	-0.247265	0.250396	-0.0987898	-0.299327	-0.271404	-0.110422	0.0344438	0.158347	0.237096	0.369264	0.302346	-0.1698	0.232332	mod1
ENSG00000085982	USP40	0.48702	-0.34501	0.33891	0.170071	0.0212046	0.250469	-0.0862007	-0.0680756	-0.340291	-0.168003	-0.264332	0.25735	-0.0544268	mod7
ENSG00000213995	CARKD	-0.0745208	0.129056	0.219665	-0.144925	-0.10071	-0.176433	-0.324814	-0.173915	-0.238546	0.0616371	0.0858207	-0.150078	-0.141502	mod0
ENSG00000119729	RHOQ	0.320467	-0.250741	-0.0362997	0.295579	0.149733	0.0665032	0.0353169	-0.0259859	-0.100793	-0.250455	-0.315428	0.19686	-0.293418	mod0
ENSG00000188566	NDOR1	0.0946084	-0.0938801	0.40681	0.177508	-0.111336	0.1736	-0.0930775	-0.352393	-0.269377	0.167693	-0.240622	-0.0929186	0.23393	mod3
ENSG00000260521	CTD.2576F9.1	-0.140127	0.073165	-0.0355118	-0.0952211	-0.0984272	0.0488424	0.0691346	-0.00700798	0.0165579	0.592226	0.110779	-0.0948141	0.609439	mod12
ENSG00000164715	LMTK2	-0.496401	0.730094	-0.202314	-0.637105	-0.428272	-0.491112	-0.109343	-0.00875952	0.360531	0.136263	0.70135	-0.569754	0.0186478	mod2
ENSG00000156973	PDE6D	0.214545	-0.215876	0.149028	0.0884359	-0.0566663	-0.0128082	-0.189222	0.0701019	-0.262146	-0.0659945	-0.111296	0.23029	-0.0490162	mod0
ENSG00000198822	GRM3	0.339396	-0.00569495	0.474583	0.0135139	-0.259645	-0.154099	-0.349041	-0.233579	-0.245289	0.00285469	-0.139513	-0.0790568	0.0366635	mod3
ENSG00000180592	SKIDA1	-0.184416	-0.00807358	0.0530206	-0.269464	-0.209288	0.0792045	0.028366	0.139175	-0.090022	-0.0844246	0.279042	0.0578624	-0.140727	mod0
ENSG00000240857	RDH14	-0.0300795	0.20209	-0.149047	-0.177962	-0.310411	-0.137302	-3.03821e-05	0.216157	0.199913	0.0559776	0.194331	-0.069755	0.0307049	mod0
ENSG00000188021	UBQLN2	-0.173843	0.368754	-0.0790481	-0.107887	-0.190786	-0.323615	-0.10893	-0.0982196	0.240396	0.18357	0.168969	-0.327941	0.163777	mod2
ENSG00000112759	SLC29A1	-0.413774	0.214769	-0.048454	-0.265881	0.140087	-0.231523	-0.199801	-0.0506405	-0.0229303	0.333894	0.323113	-0.237606	-0.0911736	mod1
ENSG00000167522	ANKRD11	-0.131934	0.0623987	-0.184476	-0.294041	-0.287263	0.516999	0.658749	0.153067	0.36395	-0.118966	0.264306	-0.0573845	0.0739483	mod8
ENSG00000241506	PSMC1P1	-0.169407	-0.169246	-0.216723	-0.127347	-0.031592	0.521528	0.505618	0.215719	0.0605027	-0.147512	0.141997	0.117113	-0.298527	mod8
ENSG00000188559	RALGAPA2	0.262377	-0.268886	0.154256	0.313509	0.287579	0.098762	-0.0687359	-0.158098	-0.264572	-0.0266343	-0.25715	0.154197	0.0167544	mod5
ENSG00000255545	RP11.627G23.1	-0.111673	0.225693	-0.154703	-0.23397	-0.117523	-0.250224	-0.0843316	0.0919904	0.195181	-0.0442473	0.182805	-0.135408	-0.144046	mod0
ENSG00000085788	DDHD2	-0.446281	0.416421	-0.0888278	-0.443345	-0.182176	-0.316149	-0.05469	0.0352248	0.22456	0.181123	0.51492	-0.328272	-0.0687601	mod1
ENSG00000006062	MAP3K14	-0.163467	-0.0103557	-0.0976451	-0.0443417	-0.0444966	0.184961	0.175975	-0.0309286	-0.00527427	-0.0282865	0.0963793	-0.0725897	-0.113236	mod0
ENSG00000165714	LOH12CR1	0.0181925	0.201914	-0.0995841	-0.229647	-0.402517	-0.093564	0.0412099	0.184619	0.213082	0.0796182	0.219949	-0.0581885	0.173833	mod0
ENSG00000105173	CCNE1	-0.0328514	-0.0555606	-0.227827	-0.171377	-0.189915	0.238175	0.303843	0.250519	0.0921849	0.0594313	0.255806	0.0871229	0.0954099	mod8
ENSG00000256211	RP11.1018J11.1	-0.167444	0.222571	-0.106059	-0.333489	-0.349135	0.00115835	0.13033	0.263789	0.280923	0.00343856	0.318735	-0.0700554	0.101298	mod1
ENSG00000159479	MED8	-0.215042	-0.0284242	-0.23032	-0.131273	-0.00271771	-0.087803	0.0586861	0.365689	0.20442	-0.0592899	0.105027	0.175136	-0.077512	mod10
ENSG00000141560	FN3KRP	-0.0904724	0.176614	0.0607923	-0.0750917	-0.127782	-0.264588	-0.219959	-0.131024	-0.0377348	0.174662	0.065372	-0.217313	-0.0557392	mod0
ENSG00000151846	PABPC3	0.164181	-0.0215851	-0.0103151	0.246258	0.265657	0.0417806	-0.0882305	-0.159015	-0.111748	0.203973	-0.1375	-0.0613029	0.0595325	mod0
ENSG00000145428	RNF175	-0.404561	0.461726	-0.215813	-0.498844	-0.299857	-0.373333	-0.0596103	0.314389	0.372382	0.105263	0.541427	-0.205643	-0.0370318	mod1
ENSG00000137802	MAPKBP1	-0.306353	0.486567	-0.198877	-0.402403	-0.257503	-0.238676	0.0302321	-0.0985602	0.316991	-0.127666	0.374198	-0.481114	-0.185432	mod2
ENSG00000121871	SLITRK3	-0.18768	0.443771	0.0992549	-0.245708	-0.168301	-0.415178	-0.290718	-0.23321	0.0251075	0.293925	0.287798	-0.415617	0.0596041	mod2
ENSG00000169918	OTUD7A	-0.177585	0.265286	0.170351	-0.277321	-0.321211	-0.177318	-0.124723	-0.160039	0.02875	-0.0314054	0.16381	-0.301242	-0.280003	mod0
ENSG00000109472	CPE	0.580373	-0.00389544	0.224452	0.32393	0.0186773	-0.198889	-0.358652	-0.319793	-0.226824	-0.078265	-0.331624	-0.0495638	0.114789	mod7
ENSG00000129295	LRRC6	-0.104041	-0.0776717	-0.0244507	-0.0844612	-0.153942	0.138366	0.0937068	0.0874001	-0.0594229	-0.0149633	0.0246442	0.0666291	0.00636653	mod0
ENSG00000118507	AKAP7	0.0771217	-0.237396	-0.164912	0.0280626	-0.0581658	0.328988	0.315322	0.3433	0.0676655	-0.00934374	0.0437733	0.355067	0.124714	mod4
ENSG00000184574	LPAR5	0.233958	-0.168746	0.0915745	0.512821	0.799528	-0.0286476	-0.187611	-0.237754	-0.165361	0.0543487	-0.416733	0.0989471	0.0161005	mod11
ENSG00000175768	TOMM5	-0.0330408	-0.07286	-0.244761	0.0583821	0.144073	-0.0641949	0.00412002	0.385476	0.106266	-0.147411	-0.0114655	0.291614	-0.0949408	mod10
ENSG00000213178	RP11.641D5.1	0.0187802	-0.461126	0.0703037	0.214447	0.336591	0.289168	0.117299	0.148193	-0.159721	-0.321136	-0.243336	0.514566	-0.0778975	mod4
ENSG00000187325	TAF9B	0.0363334	-0.164518	0.016799	0.0200696	0.0688635	-0.00142423	-0.0286428	0.204222	0.0291875	-0.12887	-0.107875	0.287101	-0.0975092	mod0
ENSG00000115415	STAT1	0.123704	-0.100262	-0.0303986	0.425473	0.349893	0.0301446	-0.0503178	-0.226074	-0.0654596	0.173841	-0.298094	-0.0148715	0.182514	mod5
ENSG00000105519	CAPS	0.30434	-0.321868	0.418723	0.334803	0.270314	0.185063	-0.208221	-0.328789	-0.516548	-0.101787	-0.337988	0.191558	0.0158257	mod3
ENSG00000170185	USP38	0.0283973	-0.0034483	0.102716	0.0764519	-0.0661611	-0.0756771	-0.137103	-0.176715	-0.111295	0.119435	-0.135845	-0.130429	0.0905439	mod0
ENSG00000139832	RAB20	0.34909	-0.315979	-0.0108522	0.429909	0.374909	-0.0240377	-0.106333	-0.0149825	-0.159189	-0.212452	-0.401436	0.299099	-0.15774	mod5
ENSG00000240616	AD000092.3	0.0231892	0.0370747	0.115423	0.133696	0.0549774	-0.00949093	-0.0780422	-0.109591	-0.0542066	0.648307	-0.120206	-0.0521761	0.613626	mod0
ENSG00000141504	SAT2	0.130496	-0.359942	-0.0605021	0.0364942	0.00204366	0.189119	0.162967	0.401585	-0.00620598	-0.169682	-0.106439	0.473403	0.0193476	mod4
ENSG00000176248	ANAPC2	-0.484417	0.256396	0.0340147	-0.44744	-0.26586	-0.0600267	0.000955132	0.0112996	0.0325888	0.25486	0.446547	-0.263555	0.0649316	mod1
ENSG00000131188	PRR7	-0.122403	0.407793	-0.391478	-0.348993	-0.339015	-0.101523	0.245966	0.25303	0.506691	-0.255919	0.398353	-0.201295	-0.141487	mod6
ENSG00000185834	RPL12P4	0.245055	-0.381535	0.171585	0.164679	0.138857	-0.0241088	-0.170004	0.138125	-0.246882	-0.577175	-0.298733	0.497848	-0.289434	mod4
ENSG00000177485	ZBTB33	0.0668583	0.0228511	0.023583	0.0157557	0.0654356	0.0839202	0.0183541	-0.0575517	-0.0481129	-0.0926741	0.00854854	-0.0462793	-0.0330248	mod0
ENSG00000169871	TRIM56	0.318121	-0.417053	0.399422	0.581022	0.396315	0.431304	0.0125623	-0.447518	-0.414869	0.0272565	-0.572595	0.149848	0.232778	mod5
ENSG00000101193	GID8	-0.23201	0.327097	-0.204798	-0.148659	-0.157978	-0.0823739	0.149825	0.0540957	0.388826	0.0731499	0.197635	-0.200462	0.193459	mod2
ENSG00000166823	MESP1	-0.131265	0.0700893	-0.418529	-0.0284073	0.0152692	-0.0946073	0.206233	0.478255	0.446195	-0.0487722	0.101555	0.258179	0.101542	mod6
ENSG00000117153	KLHL12	0.0244309	0.166538	-0.156766	0.114896	0.0685936	-0.122667	0.0372283	0.0125978	0.256999	0.0162829	-0.0990986	-0.105081	0.11374	mod0
ENSG00000205531	NAP1L4	0.369672	-0.217113	0.345461	0.0371197	-0.268784	0.146196	-0.161919	-0.0235304	-0.365164	-0.103684	-0.105297	0.193421	-0.0606977	mod3
ENSG00000130489	SCO2	-0.334101	0.0321124	-0.307873	-0.194184	-0.0107745	0.0782838	0.216372	0.403066	0.201276	0.164072	0.269626	0.114952	0.0477488	mod10
ENSG00000023228	NDUFS1	-0.249341	0.2794	-0.000611892	-0.486677	-0.345536	-0.291829	-0.120355	0.197582	0.146087	0.00865028	0.441171	-0.118911	-0.00740697	mod1
ENSG00000218739	AC007390.5	-0.209733	0.0816724	-0.248855	-0.229936	-0.171266	-0.0858623	0.0858497	0.441501	0.262476	0.0457246	0.255226	0.130453	-0.0347317	mod10
ENSG00000082068	WDR70	-0.147082	-0.13887	-0.310503	-0.0964931	-0.0426888	0.231999	0.407827	0.486198	0.278396	-0.00997616	0.160188	0.277687	0.0341246	mod8
ENSG00000169375	SIN3A	-0.00293591	0.170829	0.198559	-0.137265	-0.13468	-0.180182	-0.206406	-0.275173	-0.117964	0.136707	0.0941927	-0.269059	0.121084	mod0
ENSG00000114805	PLCH1	-0.121843	0.184619	-0.10435	-0.256193	-0.0289786	-0.118272	0.0130443	0.0231835	0.145167	0.00238647	0.21982	-0.153797	-0.165642	mod0
ENSG00000185924	RTN4RL1	-0.361632	0.55163	-0.364874	-0.453434	-0.236808	-0.304266	0.110491	0.0990908	0.438204	0.137783	0.475171	-0.436842	-0.0701938	mod2
ENSG00000122778	KIAA1549	-0.420841	0.612336	-0.320064	-0.460588	-0.25457	-0.0679825	0.293815	-0.0392559	0.552477	0.233857	0.517276	-0.553356	0.218617	mod2
ENSG00000263426	Metazoa_SRP	0.0746524	-0.199663	-0.0627115	0.0560953	-0.107998	0.178185	0.140545	0.217487	-0.0228868	-0.29005	-0.0606502	0.300897	-0.322144	mod0
ENSG00000128050	PAICS	0.257381	-0.0986422	0.19364	0.209224	0.0648445	-0.137116	-0.222638	-0.0920514	-0.166699	0.0281436	-0.245057	0.107854	0.096393	mod0
ENSG00000134716	CYP2J2	0.410369	-0.0969016	0.448253	0.2239	-0.0382931	-0.0808836	-0.340557	-0.242342	-0.312143	0.0720448	-0.288573	0.0695071	0.240964	mod3
ENSG00000242327	CTD.2184D3.1	-0.0434069	0.0203863	0.0453289	0.0375801	0.0461889	0.00933093	-0.0564525	-0.0872456	-0.0408443	0.748768	-0.0610994	-0.117062	0.629541	mod12
ENSG00000235257	AC093415.2	-0.136834	-0.00897083	-0.304018	-0.0346215	0.103627	0.0777517	0.225724	0.173632	0.220498	-0.0750136	0.0513403	0.0434104	-0.129342	mod0
ENSG00000074603	DPP8	-0.253327	0.208635	-0.0849507	-0.343375	-0.297493	-0.000676134	0.251393	0.122993	0.269707	0.0502726	0.365477	-0.144767	0.0786548	mod1
ENSG00000182796	TMEM198B	0.310039	-0.211809	0.279358	0.411068	0.340935	0.0613541	-0.201553	-0.335817	-0.333425	-0.0428348	-0.422269	0.147837	0.141469	mod5
ENSG00000134548	C12orf39	0.406133	-0.253681	0.461557	0.344905	0.0852564	-0.0044332	-0.377301	-0.35059	-0.483033	-0.125279	-0.409662	0.11954	0.0876185	mod3
ENSG00000066926	FECH	0.110802	0.193239	0.222834	-0.0834544	-0.17645	-0.358067	-0.390232	-0.167444	-0.100673	-0.0529956	-0.0220883	-0.164134	-0.0332671	mod0
ENSG00000068354	TBC1D25	-0.504639	0.525058	-0.317388	-0.701108	-0.418405	-0.229947	0.184864	0.262843	0.532322	0.160583	0.692662	-0.364944	0.00733093	mod1
ENSG00000071205	ARHGAP10	-0.213381	0.256917	-0.530781	-0.229046	-0.0218611	-0.0327279	0.27213	0.444961	0.457318	0.0972944	0.394394	-0.0504539	0.20081	mod6
ENSG00000089057	SLC23A2	-0.117461	0.449246	0.225776	-0.195371	-0.146341	-0.473797	-0.504134	-0.398911	-0.130115	0.266008	0.196563	-0.496583	0.0124087	mod2
ENSG00000087206	UIMC1	-0.0873355	-0.138718	0.136357	0.0233085	0.14168	-0.0446442	-0.214873	-0.0316295	-0.282389	0.0610311	-0.0636128	0.0898148	0.0797454	mod0
ENSG00000253626	EIF5AL1	-0.109738	0.262411	-0.00193561	-0.354855	-0.32437	-0.101108	-0.0952717	0.0800501	0.0452221	-0.0412419	0.2716	-0.261437	-0.379521	mod0
ENSG00000139687	RB1	0.265407	-0.140538	0.0746482	0.379016	0.243112	0.0863699	-0.0786559	-0.347032	-0.205808	0.167754	-0.350178	-0.0635556	0.196283	mod5
ENSG00000090989	EXOC1	-0.0530788	-0.0788764	-0.050242	0.155458	0.259311	-0.0104293	0.0106121	0.00953775	-0.00744377	-0.018561	-0.127629	0.138286	0.274806	mod0
ENSG00000054267	ARID4B	0.0534275	-0.346757	0.0189428	0.0949713	0.116358	0.743912	0.539692	0.0182822	-0.0198296	-0.0596491	-0.0811151	0.185592	0.018385	mod9
ENSG00000251369	ZNF550	-0.228574	0.090526	0.0922128	-0.183653	0.0150915	-0.0731913	-0.10171	-0.0758933	0.0177302	-0.101072	0.07552	-0.0967968	-0.199844	mod0
ENSG00000105726	ATP13A1	-0.144166	0.199669	-0.184337	0.159613	0.187549	-0.120469	0.0849764	-0.1272	0.28016	0.248253	-0.115482	-0.259036	0.21677	mod0
ENSG00000133104	SPG20	0.241601	-0.227955	0.458505	0.103267	-0.0660435	0.178941	-0.191981	-0.215331	-0.448492	-0.0506421	-0.177518	0.109342	0.00355171	mod3
ENSG00000227036	LINC00511	0.547422	-0.151954	0.0755752	0.368016	0.084757	0.0141061	-0.103889	-0.129372	-0.127425	0.009416	-0.33667	0.121134	0.162821	mod7
ENSG00000196704	AMZ2	0.274638	-0.0774429	0.10364	0.0414486	-0.143726	-0.208399	-0.303444	0.169756	-0.182453	-0.250626	-0.0605175	0.219656	-0.122364	mod0
[truncated: 11,444 more rows]
