# Supplementary material for: Transcriptome analysis reveals dysregulation of innate immune response genes and neuronal activity-dependent genes in autism
Source: Nat Commun. 2014 Dec 10;5:5748. doi: 10.1038/ncomms6748 (PMC4270294; doi:10.1038/ncomms6748)
Supplement: Supplementary Data 11 — Association of co-expression modules with disease status [file ncomms6748-s12.xlsx]

## Sheet: S11
Supplementary Data 11. Association of co-expression modules with disease status
Modules	Module Size	P value
mod5	759	0.000964
mod11	238	0.0584
mod7	597	0.108
mod3	1059	0.0761
mod2	1319	0.872
mod6	667	0.00639
mod1	1646	0.00829
mod9	385	0.255
mod8	465	0.0364
mod10	280	0.647
mod4	824	0.764
mod12	129	0.143
