# Supplementary material for: Transcriptome analysis reveals dysregulation of innate immune response genes and neuronal activity-dependent genes in autism
Source: Nat Commun. 2014 Dec 10;5:5748. doi: 10.1038/ncomms6748 (PMC4270294; doi:10.1038/ncomms6748)
Supplement: Supplementary Data 12 — Modules and the enrichment of gene sets [file ncomms6748-s13.xlsx]

## Sheet: S12
Supplementary Data 12. Modules and the enrichment of gene sets. All P values in red are FWER < 0.05, determined after 2000 permutations
Modules (P value threshold for FWER =0.05)	Module Size	Autism Association (univariate lme)	Neuronal Markers	Oligodendrocyte Markers	Astrocyte Markers	Type 1 Microglial Markers	Type 2 Microglial Markers	Ischemia Markers	Synaptic Proteins	Postsynaptic Density (PSD)	ASD SFARI 2012	ASD SFARI 2014	ASD SFARI 2014 CV	ASD (Pinto)	Rare de novo	I-exomes	SON-exomes	AGP	San	asdM12	asdM16	FMRP interacting	FMRP 1	FMRP 2	ID 2009	ID (Pinto)	Brain Critical	T-BCAs
mod5 (1.79E-03)	759	0.000964	NA	0.685197	0.40244	1.73102e-05	1.22136e-39	0.108032	0.762369	0.99	0.8	0.762319	0.762369	0.96	0.9	NA	NA	NA	NA	NA	9.37715e-59	0.99	0.598518	NA	0.21	0.22	0.99	NA
mod11 (2.03E-03)	238	0.0584	NA	NA	NA	3.38167e-84	0.000339146	NA	NA	0.99806	NA	0.864077	NA	NA	0.220764	NA	NA	NA	NA	0.00463036	NA	0.999993	NA	NA	0.968788	0.91897	NA	NA
mod7 (1.75E-03)	597	0.108	NA	NA	1.64923e-75	NA	0.63	NA	0.51	0.8	0.611166	0.537202	0.671079	0.78	0.845764	NA	NA	NA	NA	NA	1.4459e-89	0.999834	NA	NA	0.317538	0.69	0.99	NA
mod3 (2.01E-03)	1059	0.0761	0.99	5.37506e-42	0.932741	NA	0.953706	NA	0.767007	0.807736	0.836567	0.909953	0.658992	0.343922	0.0621471	0.28	NA	NA	0.21	NA	0.862189	0.21789	0.776566	NA	0.0358558	0.266461	0.74	NA
mod2 (1.70E-03)	1319	0.872	5.21819e-10	0.963985	NA	NA	NA	NA	7.50428e-06	1.18501e-26	0.000407737	2.49361e-06	0.000125779	0.00018428	0.000429234	0.382098	0.0348583	0.000660821	8.05248e-07	1.7353e-10	NA	7.38452e-110	0.000332008	0.0533256	0.0108112	0.125048	3.56e-50	NA
mod6 (1.63E-03)	667	0.00639	5.40164e-07	NA	0.98	NA	NA	NA	0.74	0.001	0.011	0.02	0.01	0.68	0.61	NA	NA	0.37	0.34	0.00110353	NA	0.31	NA	NA	0.75	0.92	0.000737	NA
mod1 (2.13E-03)	1646	0.00829	1.88536e-34	0.999635	NA	NA	NA	0.454429	2.94635e-08	2.67482e-15	0.169336	0.201115	0.192962	0.860375	0.123993	0.488128	NA	0.0105035	0.0126264	3.01481e-102	NA	1.80262e-10	0.933987	0.000466143	0.97501	0.476511	4.33e-39	NA
mod9 (2.05-03)	385	0.255	NA	NA	NA	NA	NA	NA	NA	0.99	0.64	0.944686	0.797975	0.116618	0.05	NA	NA	NA	NA	NA	0.99	0.97	0.255055	NA	0.56	0.306084	0.31	NA
mod8 (2.21E-03)	465	0.0364	0.97	NA	0.92	NA	NA	NA	0.244552	0.58	0.36	0.11	0.135	0.002	0.908	NA	NA	0.05	0.61	0.597506	NA	0.02	0.32	NA	0.76	0.35	0.39	0.02
mod10 (1.89E-03)	280	0.647	NA	NA	NA	NA	NA	NA	NA	0.902725	0.415194	0.9	0.8	0.42	0.999342	NA	NA	NA	NA	0.9	NA	NA	NA	NA	0.51646	0.833	0.99	NA
mod4 (1.79E-03)	824	0.764	NA	NA	0.99	0.87	0.92	NA	0.87	0.07	0.97	0.99	0.97	0.91	0.99	NA	NA	NA	NA	NA	0.007	NA	NA	NA	0.51	0.99	0.99	NA
mod12 (2.28E-03)	129	0.143	NA	NA	NA	NA	NA	NA	NA	0.99	NA	NA	NA	NA	NA	NA	NA	NA	NA	0.47	NA	0.963679	NA	NA	0.557931	0.42	NA	NA
NA indicates that modules contain one or fewer genes in the category being tested.
