# Supplementary material for: Transcriptome analysis reveals dysregulation of innate immune response genes and neuronal activity-dependent genes in autism
Source: Nat Commun. 2014 Dec 10;5:5748. doi: 10.1038/ncomms6748 (PMC4270294; doi:10.1038/ncomms6748)
Supplement: Supplementary Data 13 — 13a. mod1 and enrichment of Gene Ontology categories with FWER < 0.05. 13b. mod2 and enrichment of Gene Ontology categories with FWER < 0.05. 13c. mod3 and enrichment of Gene Ontology categories with FWER < 0.05. 13d. mod4 and enrichment of Gene Ontology categories with FWER < 0.05. 13e. mod5 and enrichment of Gene Ontology categories with FWER < 0.05. 13f. mod6 and enrichment of Gene Ontology categories with FWER < 0.05. 13g. mod7 and enrichment of Gene Ontology categories with FWER < 0.05. 13h. mod8 and enrichment of Gene Ontology categories with FWER < 0.05. 13i. mod9 and enrichment of Gene Ontology categories with FWER < 0.05. 13j. mod10 and enrichment of Gene Ontology categories with FWER < 0.05. 13k. mod11 and enrichment of Gene Ontology categories with FWER < 0.05. [file ncomms6748-s14.xlsx]

## Sheet: S13a
Supplementary Data 13a. mod1 and enrichment of Gene Ontology categories with FWER < 0.05. The P value threshold after 2000 permutations was 4.80e-05
GMRG Term	Description	P value (hypergeometric test)	Ratio (number of genes in Study group/Number of genes transcriptome-wide)
GO:0007268	synaptic transmission	3.74422e-19	0.32
GO:0008076	voltage-gated potassium channel complex	2.05217e-12	0.57
GO:0030054	cell junction	8.83319e-12	0.26
GO:0030672	synaptic vesicle membrane	1.05077e-10	0.55
GO:0045211	postsynaptic membrane	1.1346e-09	0.31
GO:0030426	growth cone	3.95671e-09	0.37
GO:0005251	delayed rectifier potassium channel activity	9.3829e-09	0.63
GO:0005249	voltage-gated potassium channel activity	8.67826e-08	0.56
GO:0006813	potassium ion transport	1.90561e-07	0.4
GO:0050796	regulation of insulin secretion	2.52918e-07	0.38
GO:0061202	clathrin-sculpted gamma-aminobutyric acid transport vesicle membrane	3.02923e-06	0.88
GO:0071805	potassium ion transmembrane transport	5.35634e-06	0.48
GO:0001975	response to amphetamine	6.66975e-06	0.59
GO:0030425	dendrite	1.12817e-05	0.23
GO:0005886	plasma membrane	1.20003e-05	0.15
GO:0008021	synaptic vesicle	2.59586e-05	0.3
GO:0005516	calmodulin binding	3.78999e-05	0.25

## Sheet: S13b
Supplementary Data 13b. mod2 and enrichment of Gene Ontology categories with FWER < 0.05.The P value threshold after 2000 permutations was 6.37e-05
GMRG Term	Description	P value (hypergeometric test)	Ratio (number of genes in Study group/Number of genes transcriptome-wide)
GO:0030054	cell junction	4.1385e-15	0.253205
GO:0005886	plasma membrane	5.90215e-14	0.150104
GO:0007268	synaptic transmission	3.48564e-12	0.241993
GO:0045211	postsynaptic membrane	4.74496e-12	0.304054
GO:0016021	integral component of membrane	1.01949e-10	0.138976
GO:0007411	axon guidance	3.25099e-09	0.220588
GO:0030425	dendrite	3.44761e-08	0.231527
GO:0043197	dendritic spine	8.76004e-08	0.328767
GO:0034220	ion transmembrane transport	3.14824e-07	0.27027
GO:0007156	homophilic cell adhesion	1.35729e-06	0.313433
GO:0000139	Golgi membrane	1.78007e-06	0.178478
GO:0030424	axon	1.95539e-06	0.234483
GO:0043005	neuron projection	2.15032e-06	0.240602
GO:0048813	dendrite morphogenesis	2.39214e-06	0.433333
GO:0035235	ionotropic glutamate receptor signaling pathway	2.55578e-06	0.5
GO:0043025	neuronal cell body	2.59826e-06	0.208738
GO:0045202	synapse	4.47198e-06	0.236641
GO:0004674	protein serine/threonine kinase activity	6.04071e-06	0.188406
GO:0014069	postsynaptic density	9.15429e-06	0.255102
GO:0042734	presynaptic membrane	2.56935e-05	0.326087
GO:0035249	synaptic transmission, glutamatergic	3.4255e-05	0.375
GO:0070509	calcium ion import	3.74756e-05	0.473684
GO:0007155	cell adhesion	3.7986e-05	0.180147
GO:0007626	locomotory behavior	5.27902e-05	0.296296
GO:0006112	energy reserve metabolic process	5.3273e-05	0.25974
GO:0032320	positive regulation of Ras GTPase activity	6.34885e-05	0.5

## Sheet: S13c
Supplementary Data 13c. mod3 and enrichment of Gene Ontology categories with FWER < 0.05.The P value threshold after 2000 permutations was 4.70e-05
GMRG Term	Description	P value (hypergeometric)	Ratio (number of genes in Study group/Number of genes transcritpome-wide)
GO:0016021	integral component of membrane	1.37542e-09	0.114031
GO:0005886	plasma membrane	3.127e-09	0.11646
GO:0070062	extracellular vesicular exosome	2.38087e-07	0.122625
GO:0042552	myelination	5.62298e-06	0.363636
GO:0009986	cell surface	8.6721e-06	0.171171
GO:0005887	integral component of plasma membrane	1.71874e-05	0.133581
GO:0006897	endocytosis	1.88131e-05	0.215686
GO:0016324	apical plasma membrane	3.17039e-05	0.195312
GO:0019911	structural constituent of myelin sheath	4.36398e-05	1
GO:0042246	tissue regeneration	4.51961e-05	0.6

## Sheet: S13d
Supplementary Data 13d. mod4 and enrichment of Gene Ontology categories with FWER < 0.05.The P value threshold after 2000 permutations was 4.69e-05
GMRG Term	Description	P value (hypergeometric)	Ratio (number of genes in Study group/Number of genes transcritpome-wide)
GO:0006414	translational elongation	2.64504e-78	0.850575
GO:0019083	viral transcription	7.73747e-77	0.886076
GO:0006415	translational termination	2.64159e-74	0.853659
GO:0003735	structural constituent of ribosome	1.08568e-69	0.6
GO:0006614	SRP-dependent cotranslational protein targeting to membrane	1.19742e-67	0.711538
GO:0006413	translational initiation	1.38079e-65	0.66087
GO:0019058	viral life cycle	2.49584e-62	0.651786
GO:0000184	nuclear-transcribed mRNA catabolic process, nonsense-mediated decay	9.43774e-60	0.63964
GO:0005840	ribosome	1.47377e-53	0.545455
GO:0016070	RNA metabolic process	1.19252e-51	0.386555
GO:0016071	mRNA metabolic process	1.62914e-49	0.398148
GO:0022625	cytosolic large ribosomal subunit	2.72124e-42	0.82
GO:0010467	gene expression	2.77512e-35	0.202303
GO:0016032	viral process	3.95179e-35	0.227957
GO:0044267	cellular protein metabolic process	7.8854e-35	0.235981
GO:0022627	cytosolic small ribosomal subunit	2.18663e-34	0.885714
GO:0044822	poly(A) RNA binding	3.44663e-23	0.139901
GO:0022904	respiratory electron transport chain	8.22354e-21	0.414634
GO:0015935	small ribosomal subunit	3.78453e-20	0.769231
GO:0005739	mitochondrion	9.8755e-15	0.119275
GO:0044237	cellular metabolic process	1.53429e-14	0.276423
GO:0005829	cytosol	2.10856e-14	0.0973075
GO:0003723	RNA binding	3.9365e-13	0.161039
GO:0005743	mitochondrial inner membrane	1.60938e-12	0.178571
GO:0005747	mitochondrial respiratory chain complex I	1.48915e-09	0.394737
GO:0004129	cytochrome-c oxidase activity	6.0991e-09	0.52381
GO:0008137	NADH dehydrogenase (ubiquinone) activity	6.65697e-09	0.388889
GO:0005689	U12-type spliceosomal complex	2.09469e-08	0.478261
GO:0070062	extracellular vesicular exosome	2.76858e-08	0.0984456
GO:0000398	mRNA splicing, via spliceosome	2.79305e-08	0.182927
GO:0002479	antigen processing and presentation of exogenous peptide antigen via MHC class I, TAP-dependent	5.33997e-08	0.278689
GO:0005687	U4 snRNP	8.17422e-08	0.777778
GO:0006120	mitochondrial electron transport, NADH to ubiquinone	9.62922e-08	0.351351
GO:0042590	antigen processing and presentation of exogenous peptide antigen via MHC class I	1.15963e-07	0.265625
GO:0019843	rRNA binding	2.87866e-07	0.434783
GO:0051436	negative regulation of ubiquitin-protein ligase activity involved in mitotic cell cycle	9.3802e-07	0.258621
GO:0005759	mitochondrial matrix	1.35851e-06	0.15122
GO:0042274	ribosomal small subunit biogenesis	1.53529e-06	0.583333
GO:0042273	ribosomal large subunit biogenesis	1.53529e-06	0.583333
GO:0000502	proteasome complex	1.63836e-06	0.264151
GO:0030529	ribonucleoprotein complex	1.90873e-06	0.189189
GO:0006521	regulation of cellular amino acid metabolic process	2.18671e-06	0.276596
GO:0051437	positive regulation of ubiquitin-protein ligase activity involved in mitotic cell cycle	2.34817e-06	0.241935
GO:0051439	regulation of ubiquitin-protein ligase activity involved in mitotic cell cycle	2.91522e-06	0.238095
GO:0002474	antigen processing and presentation of peptide antigen via MHC class I	3.48368e-06	0.2125
GO:0071013	catalytic step 2 spliceosome	3.48368e-06	0.2125
GO:0000028	ribosomal small subunit assembly	4.14533e-06	0.833333
GO:0031145	anaphase-promoting complex-dependent proteasomal ubiquitin-dependent protein catabolic process	4.42895e-06	0.230769
GO:0042776	mitochondrial ATP synthesis coupled proton transport	5.9886e-06	0.5
GO:0005685	U1 snRNP	5.9886e-06	0.5
GO:0006364	rRNA processing	6.26462e-06	0.195652
GO:0034709	methylosome	7.31651e-06	0.6
GO:1902600	hydrogen ion transmembrane transport	9.84762e-06	0.4
GO:0006977	DNA damage response, signal transduction by p53 class mediator resulting in cell cycle arrest	9.84899e-06	0.229508
GO:0034719	SMN-Sm protein complex	1.0654e-05	0.466667
GO:0005762	mitochondrial large ribosomal subunit	1.0654e-05	0.466667
GO:0044281	small molecule metabolic process	1.39532e-05	0.0907372
GO:0005753	mitochondrial proton-transporting ATP synthase complex	4.50191e-05	0.38

## Sheet: S13e
Supplementary Data 13e. mod5 and enrichment of Gene Ontology categories with FWER < 0.05.The P value threshold after 2000 permutations was 5.81e-05
GMRG Term	Description	P value (hypergeometric)	Ratio (number of genes in Study group/Number of genes transcritpome-wide)
GO:0060337	type I interferon signaling pathway	2.58325e-22	0.657895
GO:0051607	defense response to virus	6.83418e-17	0.365854
GO:0070062	extracellular vesicular exosome	4.69624e-16	0.117444
GO:0019221	cytokine-mediated signaling pathway	6.31376e-16	0.269504
GO:0009615	response to virus	3.54045e-15	0.376812
GO:0045071	negative regulation of viral genome replication	7.42666e-15	0.666667
GO:0043123	positive regulation of I-kappaB kinase/NF-kappaB signaling	9.93391e-08	0.205357
GO:0060333	interferon-gamma-mediated signaling pathway	1.6389e-07	0.363636
GO:0042470	melanosome	1.75051e-07	0.231707
GO:0034341	response to interferon-gamma	5.81328e-07	0.533333
GO:0031012	extracellular matrix	1.46008e-06	0.196078
GO:0045087	innate immune response	3.22298e-06	0.117794
GO:0035456	response to interferon-beta	3.83017e-06	0.833333
GO:0034097	response to cytokine	5.27922e-06	0.297297
GO:0030198	extracellular matrix organization	6.26125e-06	0.149171
GO:0005789	endoplasmic reticulum membrane	7.99892e-06	0.107422
GO:0005783	endoplasmic reticulum	1.07992e-05	0.10566
GO:0034340	response to type I interferon	1.15445e-05	1
GO:0006955	immune response	1.59757e-05	0.174312
GO:0043066	negative regulation of apoptotic process	1.64501e-05	0.120635
GO:0005764	lysosome	1.65784e-05	0.150943
GO:0005576	extracellular region	1.97262e-05	0.102888
GO:0005829	cytosol	3.08732e-05	0.77
GO:0004859	phospholipase inhibitor activity	3.23812e-05	0.62
GO:0019060	intracellular transport of viral protein in host cell	5.50392e-05	0.08

## Sheet: S13f
Supplementary Data 13f. mod6 and enrichment of Gene Ontology categories with FWER < 0.05.The P value threshold after 2000 permutations was 4.15e-05
GMRG Term	Description	P value (hypergeometric)	Ratio (number of genes in Study group/Number of genes transcritpome-wide)
GO:0007268	synaptic transmission	6.36524e-05	0.106762

## Sheet: S13g
Supplementary Data 13g. mod7 and enrichment of Gene Ontology categories with FWER < 0.05.The P value threshold after 2000 permutations was 4.55e-05
GMRG Term	Description	P value (hypergeometric)	Ratio (number of genes in Study group/Number of genes transcritpome-wide)
GO:0044281	small molecule metabolic process	2.00367e-10	0.0888469
GO:0005615	extracellular space	2.45821e-08	0.105932
GO:0030198	extracellular matrix organization	5.50223e-08	0.149171
GO:0005576	extracellular region	1.11248e-07	0.0974729
GO:0071276	cellular response to cadmium ion	1.14915e-07	0.636364
GO:0031012	extracellular matrix	1.54288e-07	0.186275
GO:0005886	plasma membrane	2.37575e-07	0.0693582
GO:0007601	visual perception	3.39667e-07	0.195402
GO:0008201	heparin binding	5.80296e-07	0.211268
GO:0030165	PDZ domain binding	1.22034e-06	0.2
GO:0016491	oxidoreductase activity	1.3923e-06	0.15625
GO:0035019	somatic stem cell maintenance	2.63977e-06	0.321429
GO:0034641	cellular nitrogen compound metabolic process	5.14852e-06	0.143885
GO:0006635	fatty acid beta-oxidation	6.81024e-06	0.290323
GO:0001523	retinoid metabolic process	7.08919e-06	0.333333
GO:0005759	mitochondrial matrix	7.53535e-06	0.121951
GO:0071294	cellular response to zinc ion	2.14435e-05	0.555556
GO:0070371	ERK1 and ERK2 cascade	2.14435e-05	0.555556
GO:0044255	cellular lipid metabolic process	2.32286e-05	0.139535
GO:0005578	proteinaceous extracellular matrix	2.87416e-05	0.15625
GO:0017134	fibroblast growth factor binding	3.16373e-05	0.4
GO:0007603	phototransduction, visible light	3.28464e-05	0.243243
GO:0005887	integral component of plasma membrane	3.37781e-05	0.0853432
GO:0043235	receptor complex	3.66508e-05	0.171053
GO:0070062	extracellular vesicular exosome	3.96944e-05	0.0708117

## Sheet: S13h
Supplementary Data 13h. mod8 and enrichment of Gene Ontology categories with FWER < 0.05.The P value threshold after 2000 permutations was 4.83e-05
GMRG Term	Description	P value (hypergeometric)	Ratio (number of genes in Study group/Number of genes transcritpome-wide)
GO:0044822	poly(A) RNA binding	9.22044e-12	0.0768473
GO:0005730	nucleolus	2.79356e-08	0.0609511
GO:0006364	rRNA processing	1.52261e-05	0.141304

## Sheet: S13i
Supplementary Data 13i. mod9 and enrichment of Gene Ontology categories with FWER < 0.05.The P value threshold after 2000 permutations was 2.74e-05
GMRG Term	Description	P value (hypergeometric)	Ratio (number of genes in Study group/Number of genes transcritpome-wide)
GO:0044822	poly(A) RNA binding	1.01142e-16	0.0778325
GO:0005730	nucleolus	1.90206e-14	0.0636303
GO:0005634	nucleus	8.43539e-09	0.0417842
GO:0008380	RNA splicing	1.40939e-07	0.10177
GO:0006351	transcription, DNA-templated	8.78309e-07	0.052717
GO:0003682	chromatin binding	1.21511e-05	0.0833333
GO:0006397	mRNA processing	1.4394e-05	0.1
GO:0035845	photoreceptor cell outer segment organization	2.3433e-05	1

## Sheet: S13j
Supplementary Data 13j. mod10 and enrichment of Gene Ontology categories with FWER < 0.05.The P value threshold after 2000 permutations was 4.17e-05
GMRG Term	Description	P value (hypergeometric)	Ratio (number of genes in Study group/Number of genes transcritpome-wide)
GO:0005739	mitochondrion	3.642e-12	0.0543893
GO:0005743	mitochondrial inner membrane	1.70815e-11	0.0964286
GO:0022904	respiratory electron transport chain	9.2946e-10	0.170732
GO:0005747	mitochondrial respiratory chain complex I	2.90269e-09	0.263158
GO:0044237	cellular metabolic process	2.76047e-08	0.121951
GO:0008137	NADH dehydrogenase (ubiquinone) activity	3.00649e-08	0.25
GO:0006120	mitochondrial electron transport, NADH to ubiquinone	3.90287e-08	0.243243
GO:0015450	P-P-bond-hydrolysis-driven protein transmembrane transporter activity	2.42372e-06	0.666667
GO:0006626	protein targeting to mitochondrion	2.94161e-06	0.177778
GO:0005744	mitochondrial inner membrane presequence translocase complex	1.09518e-05	0.5

[truncated: 1 more sheets: S13k]
