# Supplementary material for: Transcriptome analysis reveals dysregulation of innate immune response genes and neuronal activity-dependent genes in autism
Source: Nat Commun. 2014 Dec 10;5:5748. doi: 10.1038/ncomms6748 (PMC4270294; doi:10.1038/ncomms6748)
Supplement: Supplementary Data 14 — Correlation between the 12 module eigengenes (ME) in the network [file ncomms6748-s15.xlsx]

## Sheet: S14
Supplementary Data 14. Correlation between the 12 module eigengenes (ME) in the network
	ME12	ME6	ME2	ME1	ME9	ME8	ME10	ME4	ME3	ME7	ME5	ME11
ME12	1	0.0956086	0.3612	0.172557	-0.188147	-0.112312	-0.186058	-0.459312	-0.0377725	-0.24223	-0.139431	-0.116207
ME6	0.0956086	1	0.589325	0.597102	-0.113615	0.574892	0.544999	-0.269973	-0.821815	-0.416049	-0.469675	-0.24998
ME2	0.3612	0.589325	1	0.709514	-0.610639	-0.112631	-0.100019	-0.852048	-0.29696	-0.50425	-0.652455	-0.432849
ME1	0.172557	0.597102	0.709514	1	-0.230653	0.258744	0.368392	-0.489683	-0.4124	-0.658453	-0.917476	-0.616612
ME9	-0.188147	-0.113615	-0.610639	-0.230653	1	0.709824	0.193053	0.486094	-0.00726912	0.205996	0.245096	0.0849498
ME8	-0.112312	0.574892	-0.112631	0.258744	0.709824	1	0.544478	0.211437	-0.597599	-0.153065	-0.151483	-0.14567
ME10	-0.186058	0.544999	-0.100019	0.368392	0.193053	0.544478	1	0.497151	-0.665547	-0.207069	-0.277588	-0.152167
ME4	-0.459312	-0.269973	-0.852048	-0.489683	0.486094	0.211437	0.497151	1	0.00165525	0.386228	0.48946	0.372959
ME3	-0.0377725	-0.821815	-0.29696	-0.4124	-0.00726912	-0.597599	-0.665547	0.00165525	1	0.277563	0.222868	0.0427391
ME7	-0.24223	-0.416049	-0.50425	-0.658453	0.205996	-0.153065	-0.207069	0.386228	0.277563	1	0.662122	0.267887
ME5	-0.139431	-0.469675	-0.652455	-0.917476	0.245096	-0.151483	-0.277588	0.48946	0.222868	0.662122	1	0.718387
ME11	-0.116207	-0.24998	-0.432849	-0.616612	0.0849498	-0.14567	-0.152167	0.372959	0.0427391	0.267887	0.718387	1
